# Supplementary material for: YhcB mediates growth-phase control of fatty acid biosynthesis through regulation of acetyl-CoA carboxylase
Source: mBio. 2026 Jan 26;17(3):e03681-25. doi: 10.1128/mbio.03681-25 (PMC12977641; doi:10.1128/mbio.03681-25)
Supplement: Data Set S1 — Description of strains, plasmids, primers, and RNA seq data. [file mbio.03681-25-s0001.xlsx]

## Sheet: Table S1. Strains and Plasmids 
Designation in paper	Brief Genotype	Plasmid	Source	Whole genome sequenced?	Full Genotype	Comments	Citation
WT	E. coli K-12 W3110 wild type	none	E. coli Genetic Stock Center (Yale)	YES	F- λ-, rph-1 IN(rrnD, rrnE)1 ylbELys86fs folDLeu36Gln yccEArg415Cys oppASer273Gly fliIThr71Ille pyrGAsp450His
ΔyhcB	E. coli K-12 W3110 ΔyhcB	none	(1)	YES	W3110 ΔyhcB ycdQArg185Cys ycdTVal130Ala		1
AV04	E. coli K-12 MG1655 lambda attB::pOSIP-KL-mCherry primary 186 attB::pOSIP-KO-RBS2-dCas9	none	Addgene: AV04 (Bacterial strain #115926) (2)	NO	F- λ- ilvG- rfb-50 rph-1; integration at lambda attB::pOSIP-KL-mCherry; integration at primary 186 attB::pOSIP-KO-RBS2-dCas9		2
dCas9	E. coli K-12 W3110 primary 186 attB::pOSIP-KO-RBS2-dCas9 ΔyfjW	none	this study	YES	F- λ-, rph-1 IN(rrnD, rrnE)1 ylbELys86fs folDLeu36Gln yccEArg415Cys oppASer273Gly fliIThr71Ille pyrGAsp450His; integration at primary 186 attB::pOSIP-KO-RBS2-dCas9 ΔyfjW
dCas9 + p::yhcB_sg	E. coli K-12 W3110 primary 186 attB::pOSIP-KO-RBS2-dCas9 ΔyfjW + pINHIB3::yhcB-sg	pINHIB3::yhcB-sg	this study	NO
dCas9 + p::rdm_sg	E. coli K-12 W3110 primary 186 attB::pOSIP-KO-RBS2-dCas9 ΔyfjW + pINHIB3::rdm-sg	pINHIB3::rdm-sg	this study	NO
ΔyhcB + p::empty + p::pBPA-tRNA-synthetase/tRNA	E. coli K-12 W3110 ΔyhcB + pCV1::empty+ pEVOL::pBpa-tRNA-synthetase/tRNA	pCV1::empty; pEVOL::pBpa-tRNA-synthetase/tRNA	this study	NO			3,4
ΔyhcB + p::Bpa1:W3 + p::pBPA-tRNA-synthetase/tRNA	E. coli K-12 W3110 ΔyhcB + pCV1::yhcB-His-Bpa1:W3 + pEVOL::pBpa-tRNA-synthetase/tRNA	pCV1::YhcB-His-Bpa1:W3; pEVOL::pBpa-tRNA-synthetase/tRNA	this study	NO			3,4
ΔyhcB + p::Bpa2:Y5 + p::pBPA-tRNA-synthetase/tRNA	E. coli K-12 W3110 ΔyhcB + pCV1::yhcB-His-Bpa2:Y5 + pEVOL::pBpa-tRNA-synthetase/tRNA	pCV1::YhcB-His-Bpa2:Y5; pEVOL::pBpa-tRNA-synthetase/tRNA	this study	NO			3,4
ΔyhcB + p::Bpa3:F23 + p::pBPA-tRNA-synthetase/tRNA	E. coli K-12 W3110 ΔyhcB + pCV1::yhcB-His-Bpa3:F23 + pEVOL::pBpa-tRNA-synthetase/tRNA	pCV1::YhcB-His-Bpa3:F23; pEVOL::pBpa-tRNA-synthetase/tRNA	this study	NO			3,4
ΔyhcB + p::Bpa4:Y36 + p::pBPA-tRNA-synthetase/tRNA	E. coli K-12 W3110 ΔyhcB + pCV1::yhcB-His-Bpa4:Y36 + pEVOL::pBpa-tRNA-synthetase/tRNA	pCV1::YhcB-His-Bpa4:Y36; pEVOL::pBpa-tRNA-synthetase/tRNA	this study	NO			3,4
ΔyhcB + p::Bpa5:H55 + p::pBPA-tRNA-synthetase/tRNA	E. coli K-12 W3110 ΔyhcB + pCV1::yhcB-His-Bpa5:H55 + pEVOL::pBpa-tRNA-synthetase/tRNA	pCV1::YhcB-His-Bpa5:H55; pEVOL::pBpa-tRNA-synthetase/tRNA	this study	NO			3,4
ΔyhcB + p::Bpa6:F56 + p::pBPA-tRNA-synthetase/tRNA	E. coli K-12 W3110 ΔyhcB + pCV1::yhcB-His-Bpa6:F56 + pEVOL::pBpa-tRNA-synthetase/tRNA	pCV1::YhcB-His-Bpa6:F56; pEVOL::pBpa-tRNA-synthetase/tRNA	this study	NO			3,4
ΔyhcB + p::Bpa7:H68 + p::pBPA-tRNA-synthetase/tRNA	E. coli K-12 W3110 ΔyhcB + pCV1::yhcB-His-Bpa7:H68 + pEVOL::pBpa-tRNA-synthetase/tRNA	pCV1::YhcB-His-Bpa7:H68 ; pEVOL::pBpa-tRNA-synthetase/tRNA	this study	NO			3,4
ΔyhcB + p::Bpa8:Y74 + p::pBPA-tRNA-synthetase/tRNA	E. coli K-12 W3110 ΔyhcB + pCV1::yhcB-His-Bpa8:Y74 + pEVOL::pBpa-tRNA-synthetase/tRNA	pCV1::YhcB-His-Bpa8:Y74; pEVOL::pBpa-tRNA-synthetase/tRNA	this study	NO			3,4
ΔyhcB + p::Bpa9:Q75 + p::pBPA-tRNA-synthetase/tRNA	E. coli K-12 W3110 ΔyhcB + pCV1::yhcB-His-Bpa9:Q75 + pEVOL::pBpa-tRNA-synthetase/tRNA	pCV1::YhcB-His-Bpa9:Q75 ; pEVOL::pBpa-tRNA-synthetase/tRNA	this study	NO			3,4
ΔyhcB + p::Bpa10:H76 + p::pBPA-tRNA-synthetase/tRNA	E. coli K-12 W3110 ΔyhcB + pCV1::yhcB-His-Bpa10:H76 + pEVOL::pBpa-tRNA-synthetase/tRNA	pCV1::YhcB-His-Bpa10:H76; pEVOL::pBpa-tRNA-synthetase/tRNA	this study	NO			3,4
ΔyhcB + p::Bpa11:E87 + p::pBPA-tRNA-synthetase/tRNA	E. coli K-12 W3110 ΔyhcB + pCV1::yhcB-His-Bpa11:E87 + pEVOL::pBpa-tRNA-synthetase/tRNA	pCV1::YhcB-His-Bpa11:E87 ; pEVOL::pBpa-tRNA-synthetase/tRNA	this study	NO			3,4
ΔyhcB + p::Bpa12:F95 + p::pBPA-tRNA-synthetase/tRNA	E. coli K-12 W3110 ΔyhcB + pCV1::yhcB-His-Bpa12:F95 + pEVOL::pBpa-tRNA-synthetase/tRNA	pCV1::YhcB-His-Bpa12:F95; pEVOL::pBpa-tRNA-synthetase/tRNA	this study	NO			3,4
ΔyhcB + p::Bpa13:Q108 + p::pBPA-tRNA-synthetase/tRNA	E. coli K-12 W3110 ΔyhcB + pCV1::yhcB-His-Bpa13:Q108 + pEVOL::pBpa-tRNA-synthetase/tRNA	pCV1::YhcB-His-Bpa13:Q108; pEVOL::pBpa-tRNA-synthetase/tRNA	this study	NO			3,4
ΔyhcB + p::Bpa14:Y117 + p::pBPA-tRNA-synthetase/tRNA	E. coli K-12 W3110 ΔyhcB + pCV1::yhcB-His-Bpa14:Y117 + pEVOL::pBpa-tRNA-synthetase/tRNA	pCV1::YhcB-His-Bpa14:Y117; pEVOL::pBpa-tRNA-synthetase/tRNA	this study	NO			3,4
WT + pCV1::Bpa13:Q108	E. coli K-12 W3110 WT + pCV1::yhcB-HA-Bpa13:Q108	pCV1::yhcB-HA-Bpa13:Q108	this study	NO
DY330	E. coli DY330	none	(5)	NO	W3110 ∆lacU169 gal490 l c1857 ∆(cro-bioA) endA1 gyrA96(nalR) thi-1 recA1 relA1 lac glnV44		5
DY330 yhcB-HA-Bpa13(Q108)	E. coli DY330 yhcB-HA-Bpa13(Q108)::ampR	none	this study	NO
yhcB-HA-Bpa13(Q108)	E. coli W3110 yhcB-HA-Bpa13(Q108)::ampR	pEVOL::pBpa-tRNA-synthetase/tRNA	this study	YES			2
yhcB-HA	E. coli W3110 yhcB-HA::ampR	none	this study	YES
DY330 accA-His	E. coli DY330 accA-His::kanR	none	this study	NO
accA-His	E. coli W3110 accA-His::kanR	none	this study	YES
yhcB-BpaD-HA	E. coli W3110 yhcB-BpaD-HA::ampR + pEVOL::pBpa-tRNA-synthetase/tRNA	pEVOL::pBpa-tRNA-synthetase/tRNA	this study	NO			2
yhcB-BpaD-HA accA-His	E. coli W3110 yhcB-BpaD-HA::ampR accA-His::kanR + pEVOL::pBpa-tRNA-synthetase/tRNA	pEVOL::pBpa-tRNA-synthetase/tRNA	this study	YES			2
ΔyhcB p::YhcB	E. coli K-12 W3110 ΔyhcB pCV3::YhcB-HA	pCV3::YhcB-HA	this study	NO			3
ΔyhcB accA-His	E. coli W3110 ΔyhcB accA-His::kanR	none	this study	NO
ΔyhcB accA-His + p::YhcB	E. coli W3110 ΔyhcB accA-His::kanR + pCV3::YhcB-HA	pCV3::YhcB-HA	this study	NO			3
ΔplsX	E. coli W3110 ΔplsX	none	(6)	YES			6
ΔyhcB ΔplsX	E. coli W3110 ΔyhcB ΔplsX::kanR	none	this study	NO			6
Works Cited
1. Stanley HM, Trent MS. 2024. Loss of YhcB results in overactive fatty acid biosynthesis. mBio 15:e0079024.
2. Cui L, Vigouroux A, Rousset F, Varet H, Khanna V, Bikard D. 2018. A CRISPRi screen in E. coli reveals sequence-specific toxicity of dCas9. Nat Commun 9:1912.
3. VanDrisse CM, Escalante-Semerena JC. 2016. New high-cloning-efficiency vectors for complementation studies and recombinant protein overproduction in Escherichia coli and Salmonella enterica. Plasmid 86:1–6.
4. Chin JW, Martin AB, King DS, Wang L, Schultz PG. 2002. Addition of a photocrosslinking amino acid to the genetic code of Escherichia coli. Proceedings of the National Academy of Sciences 99:11020–11024.
5. Yu D, Ellis HM, Lee EC, Jenkins NA, Copeland NG, Court DL. 2000. An efficient recombination system for chromosome engineering in Escherichia coli. Proc Natl Acad Sci U S A 97:5978–5983.
6. Rex AN, Simpson BW, Bokinsky G, Trent MS. 2024. PlsX and PlsY: Additional roles beyond glycerophospholipid synthesis in Gram-negative bacteria. mBio 15:e02969-24.

## Sheet: Table S2. Primer List
Primer Name	Purpose		Primer sequence 5’ to 3’
Amplify_pMMBKn	amplification of pMMB67EHKn; XhoI on F and SpeI on R	F	TACTCGAGGGAGGACCGAAGGAGCTAACCG
		R	CTACTAGTACTCTTCCTTTTTCAATATTATTGAAGCATTTATCAGGG
Amplify_hph	amplification of hygromycin cassette; SpeI on F and XhoI on R	F	CTACTAGTATGACACAAGAATCCCTGTTACTTCTC
		R	TACTCGAGTCAGGCGCCGGGGGCGGTG
Amplify_pMMBHph	amplification of pMMBHph; PacI on F and R	F	ACTTAATTAAGATACAGATTAAATCAGAACGCAGAAGCGG
		R	ACTTAATTAACATTTCAGAATATTTGCCAGAACCGTTATGATGTC
Amplify_pINHIB2	amplification of pINHIB2 to add lacO; BamHI on F and R	F	CTTATGGGATCCTTGACATTGTGAGCGGATAACAATATAATGTGTGGAATTTAAATGTTTTAGAGCTAGAAATAGCAAG
		R	CTTATGGGATCCCAGCTCATTTCAGAATATTAATTAACATTTCAG
yfjW external	external verification of yfjW deletion	F	GGAACTTTGTCGTTGATAGAGTCTTCAGCC
		R	CGACAAAAACGCCACTTTAAAGCAGGT
lambda attB external	external verification of lambda attB to verify dcas9	F	CACAGGTTGCTCCGGGCTATGA
		R	GATGGCGCAATGCCATCTGGT
pINHIB3_yhcB-sg	cloning primers: yhcB sg intp pINHIB; NdeI on F and R	F	CTCATATGCTTTTGTTTCCGTAGGGTGTGTTTTAGAGCTAGAAATAGCAAGTTAAAATAAGGC
		R	CTCATATGAAGTCTACAACGTAGTTGAAAACTTACAAGTGTG
pINHIB3_rdm-sg	cloning primers: random sg intp pINHIB; NdeI on F and R	F	CTCATATGCGAGACCTAGACTGGTCTCAGTTTTAGAGCTAGAAATAGCAAGTTAAAATAAGGC
		R	CTCATATGAAGTCTACAACGTAGTTGAAAACTTACAAGTGTG
pCV1/3_yhcB	cloning primers: yhcB into pCV1/3; BspQI on F and R	F	NNGCTCTTCNTTCATGACCTGGGAATATGCGCTAATTG
		R	NNGCTCTTCNTTATTAGTCGCGCTTCGCGCCAGTACGC
pCV1_yhcB-His	cloning primers: yhcB-His into pCV1; BspQI on F and R	F	NNGCTCTTCNTTCATGACCTGGGAATATGCGCTAATTG
		R	NNGCTCTTCNTTAATGATGATGATGATGATGATGATGGTCGCGCTTCGCGCCAGTACGC
pCV1_yhcB-HA	cloning primers: yhcB-HA into pCV1; BspQI on F and R	F	NNGCTCTTCNTTCATGACCTGGGAATATGCGCTAATTG
		R	NNGCTCTTCNTTAAGCGTAATCTGGAACATCGTATGGGTAGTCGCGCTTCGCGCCAGTACGC
QCM_yhcB_BPA1	site directed mutagenesis primers: Bpa1 (W3)	F	GCTAGCAGGAGGAATTCATGACCTAGGAATA
		R	CCCAATTAGCGCATATTCCTAGGTCA
QCM_yhcB_BPA2	site directed mutagenesis primers: Bpa2 (Y5)	F	GGAATTCATGACCTGGGAATAGGCGCT
		R	CCCAATTAGCGCATATTCCTAGGTCAG
QCM_yhcB_BPA3	site directed mutagenesis primers: Bpa3 (F23)	F	GCTGTGGCCATGCGTTAGGGTAA
		R	GGCGTAGTTTACGATTACCCTAACGCA
QCM_yhcB_BPA4	site directed mutagenesis primers: Bpa4 (Y36)	F	CAACAGGCGTTGCAGTAGGAACT
		R	TCAGCTTTATTCTTTTCCAGTTCCTACTGCA
QCM_yhcB_BPA5	site directed mutagenesis primers: Bpa5 (H55)	F	CGAAGAGCTGGTTAGCTAGTTTGC
		R	GCTGCGGGCAAACTAGCTAA
QCM_yhcB_BPA6	site directed mutagenesis primers: Bpa6 (F56)	F	GCTGGTTAGCCACTAGGCCCG
		R	GCTGCGGGCCTAGTGGC
QCM_yhcB_BPA7	site directed mutagenesis primers: Bpa7 (H68)	F	GGAATTCATGACCTGGGAATAGGCGCT
		R	CTGGCGATAGTCCTACGCCA
QCM_yhcB_BPA8	site directed mutagenesis primers: Bpa8 (Y74)	F	CGACTATCGCCAGCTGTAGCAGCAC
		R	CTTTTTGCCATGTGCTGCTACAGCTG
QCM_yhcB_BPA9	site directed mutagenesis primers: Bpa9 (Q75)	F	CTATCGCCAGCTGTATTAGCACATG
		R	GGAGCTTTTTGCCATGTGCTAATACAG
QCM_yhcB_BPA10	site directed mutagenesis primers: Bpa10 (H76)	F	GCCAGCTGTATCAGTAGATGGC
		R	GGAGCTTTTTGCCATCTACTGATAC
QCM_yhcB_BPA11	site directed mutagenesis primers: Bpa11 (E87)	F	GCCTGCTGCCGTAGCTGTC
		R	CTTCAGCAGACAGCTACGGCAG
QCM_yhcB_BPA12	site directed mutagenesis primers: Bpa12 (F95)	F	GCTGAAGCAAACCCGTAGCGTAATC
		R	CCAGACGATTACGCTACGGGTTTG
QCM_yhcB_BPA13	site directed mutagenesis primers: Bpa13 (Q108)	F	GCCAGCAACGATTAGGCACC
		R	GCACCGGTGCCTAATCGTTG
QCM_yhcB_BPA14	site directed mutagenesis primers: Bpa14 (Y117)	F	CAGATGCCTCGCGACTAGTCTGAAG
		R	GGATGCGCCTTCAGACTAGTCGC
Rec_yhcB-HA	recombineering primers: yhcB-HA into native locus	F	ACTATTCTGAAGGCGCATCCGGCCTGCTGCGTACTGGCGCGAAGCGCGACTACCCATACGATGTTCCAGATTACGTAAGCGATTGTGTAGGCTGGAGCTGCTTCG
		R	TCGGGGAGGGAGAGAAGAGGAGGGCGCAATGGCTGCGCCCGAAAAATAAAATATCCTCCTTAGTTCCTATTCCG
Rec_accA-His	recombineering primers: accA-His into native locus	F	AAGATTTAAAAAATCGTCGTTATCAGCGCCTGATGAGCTACGGTTACGCGCATCATCATCATCATCATCATCATTAAGCGATTGTGTAGGCTGGAGCTGCTTCG
		R	GGCGATAAAAAAGGGCCACCGAAGTGACCCTTTTTCAGAACTTTTGCGAAATATCCTCCTTAGTTCCTATTCCG
yhcB internal	internal verification of yhcB-HA and deletion	F	GTCGTCGGCATCATTATTGGTGCTG
		R	TTCAGAATAGTCGCGAGGCATCTGC
yhcB external	external verification of yhcB-HAand deletion	F	GTATTGCGATGTTGGGGTAACG
		R	CTGAAATGACGCCGAGAGAGTTAAC
accA internal	internal verification of accA-His	F	CCCTGGATTACGTTCGCCTGGC
		R	GTCGAGATCGGCCAGATCCGC
accA external	external verification of accA-His	F	GTGGCGTGTCTCTCCGAGCG
		R	CGCCATGCGGTCCCATAATGGC

## Sheet: Table S3. CRISPRi yhcB RNASeq
Random sg vs yhcB sg																														WT vs yhcB mutant
Induction of sg at 3 hours; sample collection at 3 hrs+10 minutes										Induction of sg at 5 hours; sample collection at 5 hrs+10 minutes										Induction of sg at 5 hours; sample collection at 5 hrs+60 minutes (6 hrs)										Sample collection at 5 hours
Name	Chromosome	Region	Max group mean	Log₂ fold change	Fold change	P-value	FDR p-value	Bonferroni		Name	Chromosome	Region	Max group mean	Log₂ fold change	Fold change	P-value	FDR p-value	Bonferroni		Name	Chromosome	Region	Max group mean	Log₂ fold change	Fold change	P-value	FDR p-value	Bonferroni		Name	Chromosome	Region	Max group mean	Log₂ fold change	Fold change	P-value	FDR p-value	Bonferroni
insE_3	W3110 NC_007779	566056..566364	8.18	-9.47	-706.9	0.02	0.78	1		insF_3	W3110 NC_007779	566361..567227	1.29	-7	-127.83	0.00464	0.49	1		insI_2	W3110 NC_007779	1471072..1472223	10.05	-10.88	-1885.26	0.000908	0.03	1		yhcB	W3110 NC_007779	3380046..3380444	72.28	-10.86	-1860.61	7.54e-06	0.000192	0.03
insI_2	W3110 NC_007779	1471072..1472223	1.98	-9.25	-608.5	0.03	0.81	1		insE_1	W3110 NC_007779	314506..314814	1.57	-5.63	-49.46	0.03	1	1		insF_3	W3110 NC_007779	566361..567227	5.47	-9.62	-789.49	0.00355	NaN	1		insD_6	W3110 NC_007779	complement(2071089..2071994)	1.46	-6.41	-84.84	0.01	0.08	1
insE_5	W3110 NC_007779	2172364..2172672	2.32	-7.67	-203.02	0.08	0.98	1		glnK	W3110 NC_007779	471822..472160	0.36	-3.76	-13.58	0.11	1	1		insE_4	W3110 NC_007779	complement(1095560..1095868)	3.03	-7.25	-152.31	0.03	NaN	1		insD_8	W3110 NC_007779	complement(2995028..2995933)	0.49	-4.96	-31.05	0.07	0.26	1
insE_1	W3110 NC_007779	314506..314814	2.09	-7.51	-182.48	0.08	1	1		paaA	W3110 NC_007779	1455641..1456570	143.1	-3.48	-11.12	1.88e-07	0.000816	0.000816		insA_1	W3110 NC_007779	complement(20233..20508)	3.07	-7.17	-143.66	0.03	NaN	1		yhhZ	W3110 NC_007779	complement(4057374..4058552)	0.37	-4.79	-27.64	0.07	NaN	1
valY	W3110 NC_007779	2526619..2526694	8.52	-7.5	-180.65	0.08	1	1		ynfO	W3110 NC_007779	1638470..1638703	0.45	-3.45	-10.96	0.16	1	1		insE_5	W3110 NC_007779	2172364..2172672	2.26	-6.8	-111.18	0.05	NaN	1		recT	W3110 NC_007779	complement(1415698..1416507)	0.42	-4.44	-21.71	0.11	NaN	1
insF_4	W3110 NC_007779	complement(1094697..1095563)	0.52	-6.96	-124.11	0.09	1	1		icdC	W3110 NC_007779	1213002..1213154	0.64	-3.39	-10.46	0.16	1	1		insE_1	W3110 NC_007779	314506..314814	1.7	-6.38	-83.16	0.07	NaN	1		serT	W3110 NC_007779	complement(1032047..1032134)	3.83	-4.44	-21.68	0.1	NaN	1
insB_6	W3110 NC_007779	complement(4056235..4056738)	15.33	-6.51	-91.33	1.11e-07	1.67e-05	0.000486		valV	W3110 NC_007779	1748149..1748225	1.2	-3.39	-10.46	0.16	1	1		insD_6	W3110 NC_007779	complement(2071089..2071994)	0.42	-6.03	-65.25	0.07	NaN	1		ynaA	W3110 NC_007779	1428168..1429196	0.28	-4.23	-18.74	0.12	NaN	1
insD_1	W3110 NC_007779	380898..381803	0.28	-6.19	-72.88	0.14	1	1		paaB	W3110 NC_007779	1456582..1456869	74.24	-3.16	-8.96	1.47e-06	0.00213	0.00638		insF_2	W3110 NC_007779	complement(390963..391829)	0.32	-5.63	-49.67	0.1	NaN	1		yrhA	W3110 NC_007779	complement(4056961..4057374)	0.71	-4.23	-18.74	0.12	NaN	1
valT	W3110 NC_007779	781187..781262	2.16	-5.5	-45.11	0.2	1	1		paaC	W3110 NC_007779	1456878..1457624	64.42	-3.1	-8.58	3.01e-06	0.00217	0.01		insH_4	W3110 NC_007779	complement(688419..689435)	0.17	-4.52	-22.9	0.18	NaN	1		ybcQ	W3110 NC_007779	573179..573562	0.75	-4.22	-18.68	0.12	NaN	1
valZ	W3110 NC_007779	781490..781565	2.16	-5.5	-45.11	0.2	1	1		paaE	W3110 NC_007779	1458144..1459214	53.59	-2.98	-7.89	4.99e-07	0.00108	0.00217		valT	W3110 NC_007779	781187..781262	1.58	-4.29	-19.61	0.22	NaN	1		tyrV	W3110 NC_007779	complement(1288821..1288905)	3.11	-4.19	-18.28	0.11	NaN	1
rrfE	W3110 NC_007779	4216630..4216749	18.22	-5.2	-36.84	6.51e-05	0.00556	0.28		rzoD	W3110 NC_007779	577550..577732	0.31	-2.88	-7.35	0.25	1	1		ydfW	W3110 NC_007779	complement(1648888..1649037)	0.84	-4.16	-17.83	0.21	NaN	1		yjfL	W3110 NC_007779	4416659..4417057	0.69	-4.19	-18.27	0.11	NaN	1
leuT	W3110 NC_007779	complement(3653989..3654075)	1.86	-5	-31.95	0.23	1	1		yiaW	W3110 NC_007779	3885987..3886310	0.18	-2.88	-7.35	0.25	1	1		valV	W3110 NC_007779	1748149..1748225	0.9	-4.15	-17.81	0.21	NaN	1		fnr	W3110 NC_007779	complement(1400488..1401240)	0.32	-3.98	-15.78	0.15	NaN	1
rybB	W3110 NC_007779	complement(888398..888476)	1.57	-4.68	-25.69	0.26	1	1		wzb	W3110 NC_007779	complement(2137792..2138235)	0.48	-2.79	-6.91	0.06	1	1		insD_9	W3110 NC_007779	3185166..3186071	0.04	-4.01	-16.11	0.23	NaN	1		abgT	W3110 NC_007779	complement(1401961..1403487)	0.16	-3.98	-15.78	0.15	NaN	1
cysJ	W3110 NC_007779	complement(2888755..2890554)	122.54	-4.32	-19.93	1.31e-31	1.42e-28	5.69e-28		paaD	W3110 NC_007779	1457639..1458136	46.95	-2.79	-6.91	1.72e-05	0.00746	0.07		rrfA	W3110 NC_007779	complement(3596045..3596164)	31.93	-3.71	-13.12	8.45e-07	NaN	0.00369		ydaO	W3110 NC_007779	complement(1412727..1413662)	0.26	-3.98	-15.78	0.15	NaN	1
yneL	W3110 NC_007779	complement(1592071..1592250)	0.64	-4.11	-17.3	0.32	1	1		paaF	W3110 NC_007779	1459211..1459978	41.43	-2.63	-6.19	1.32e-05	0.00637	0.06		essQ	W3110 NC_007779	complement(1642084..1642299)	0.28	-3.67	-12.75	0.27	NaN	1		yibG	W3110 NC_007779	complement(3871777..3872238)	0.5	-3.95	-15.42	0.13	NaN	1
cysD	W3110 NC_007779	complement(2874077..2874985)	149.06	-4.1	-17.1	8.81e-33	1.28e-29	3.84e-29		ryhB	W3110 NC_007779	4059399..4059492	2.02	-2.51	-5.69	0.07	1	1		insD_8	W3110 NC_007779	complement(2995028..2995933)	0.03	-3.67	-12.74	0.27	NaN	1		yohO	W3110 NC_007779	2218991..2219098	1.92	-3.92	-15.17	0.14	NaN	1
rrsD	W3110 NC_007779	complement(3426993..3428534)	460.98	-4.01	-16.12	2.31e-05	0.00234	0.1		paaG	W3110 NC_007779	1459978..1460766	18.21	-2.33	-5.04	7.15e-05	0.02	0.31		rrsB	W3110 NC_007779	complement(3468481..3470022)	87.32	-3.61	-12.23	1.7e-08	3.48e-06	7.42e-05		leuW	W3110 NC_007779	complement(697385..697469)	10.06	-3.91	-15.08	0.01	0.08	1
cysP	W3110 NC_007779	complement(2547958..2548974)	138.01	-4	-16.03	3.51e-35	7.65e-32	1.53e-31		maoC	W3110 NC_007779	complement(1453311..1455356)	8.76	-2.31	-4.96	9.63e-05	0.03	0.42		rrsD	W3110 NC_007779	complement(3426993..3428534)	85.18	-3.56	-11.79	2.05e-07	3.19e-05	0.000894		insF_3	W3110 NC_007779	566361..567227	0.2	-3.69	-12.94	0.17	NaN	1
rrsB	W3110 NC_007779	complement(3468481..3470022)	457.27	-3.98	-15.79	1.65e-05	0.00175	0.07		leuT	W3110 NC_007779	complement(3653989..3654075)	1.69	-2.26	-4.79	0.11	1	1		rrsG	W3110 NC_007779	complement(2728272..2729813)	70.1	-3.56	-11.76	1.01e-06	0.000133	0.00442		ldrB	W3110 NC_007779	complement(1271280..1271387)	1.63	-3.69	-12.94	0.17	NaN	1
tdcR	W3110 NC_007779	3267235..3267453	0.52	-3.97	-15.67	0.34	1	1		astC	W3110 NC_007779	complement(1832476..1833696)	86.56	-2.18	-4.52	7.23e-06	0.00448	0.03		rrsA	W3110 NC_007779	complement(3599609..3601150)	86.92	-3.5	-11.34	1.29e-06	0.000157	0.00564		recE	W3110 NC_007779	complement(1416500..1419100)	0.08	-3.68	-12.81	0.18	NaN	1
spf	W3110 NC_007779	complement(3586674..3586782)	0.42	-3.97	-15.65	0.34	1	1		insD_11	W3110 NC_007779	4503275..4504180	1.98	-2.13	-4.38	0.000767	0.14	1		yddL	W3110 NC_007779	complement(1547452..1547742)	0.27	-3.23	-9.38	0.33	NaN	1		ydaV	W3110 NC_007779	1423697..1424443	0.26	-3.68	-12.81	0.18	NaN	1
cysI	W3110 NC_007779	complement(2887043..2888755)	125.26	-3.94	-15.3	5.7e-25	3.55e-22	2.49e-21		insD_1	W3110 NC_007779	380898..381803	0.57	-2.08	-4.23	0.09	1	1		trpT	W3110 NC_007779	complement(3689649..3689724)	0.29	-3.23	-9.37	0.34	NaN	1		ymgA	W3110 NC_007779	1217645..1217917	0.63	-3.65	-12.57	0.17	NaN	1
rrsC	W3110 NC_007779	complement(3693332..3694873)	628.32	-3.92	-15.13	2.38e-06	0.00028	0.01		ylcE	W3110 NC_007779	582098..582283	0.19	-2.07	-4.21	0.42	1	1		lysY	W3110 NC_007779	781569..781644	0.92	-3.19	-9.1	0.36	NaN	1		alaT	W3110 NC_007779	complement(3599346..3599421)	9.2	-3.54	-11.62	0.02	0.1	1
rrsA	W3110 NC_007779	complement(3599609..3601150)	531.33	-3.9	-14.89	3e-06	0.000344	0.01		yceO	W3110 NC_007779	complement(1120884..1121024)	0.25	-2.07	-4.21	0.42	1	1		insC_7	W3110 NC_007779	complement(2995891..2996301)	31.92	-3.14	-8.83	0.000952	0.03	1		intR	W3110 NC_007779	complement(1413714..1414949)	0.12	-3.3	-9.83	0.22	NaN	1
rrsG	W3110 NC_007779	complement(2728272..2729813)	366.85	-3.89	-14.82	3.83e-06	0.000428	0.02		argV	W3110 NC_007779	complement(2817129..2817205)	0.45	-2.07	-4.21	0.42	1	1		rrsC	W3110 NC_007779	complement(3693332..3694873)	117.36	-3.12	-8.69	1.29e-06	0.000157	0.00562		racR	W3110 NC_007779	complement(1421479..1421955)	0.31	-3.3	-9.83	0.22	NaN	1
rrsE	W3110 NC_007779	4211654..4213195	395.69	-3.84	-14.35	1.33e-06	0.000175	0.00578		hokA	W3110 NC_007779	3919815..3919967	0.19	-2.07	-4.21	0.42	1	1		putA	W3110 NC_007779	complement(1075342..1079304)	170.01	-3.08	-8.48	6.79e-06	0.000617	0.03		stfR	W3110 NC_007779	1430763..1434125	0.04	-3.3	-9.83	0.23	NaN	1
rrfA	W3110 NC_007779	complement(3596045..3596164)	465.57	-3.83	-14.23	7.19e-06	0.000783	0.03		yjiS	W3110 NC_007779	4576431..4576595	0.17	-2.07	-4.21	0.42	1	1		rrsE	W3110 NC_007779	4211654..4213195	60.46	-3.07	-8.39	1.51e-06	0.000171	0.00658		ninE	W3110 NC_007779	572144..572314	0.83	-3.28	-9.7	0.21	NaN	1
yohO	W3110 NC_007779	2218991..2219098	0.71	-3.81	-14.03	0.36	1	1		ynfN	W3110 NC_007779	complement(1639668..1639823)	0.2	-2.07	-4.21	0.42	1	1		yoaI	W3110 NC_007779	complement(1875792..1875896)	0.75	-2.94	-7.7	0.38	NaN	1		ydfX	W3110 NC_007779	complement(1649060..1649350)	0.44	-3.28	-9.7	0.21	NaN	1
ninE	W3110 NC_007779	572144..572314	0.31	-3.81	-14.02	0.36	1	1		essQ	W3110 NC_007779	complement(1642084..1642299)	0.14	-2.07	-4.21	0.42	1	1		leuU	W3110 NC_007779	complement(3321927..3322013)	0.49	-2.94	-7.69	0.38	NaN	1		ybbC	W3110 NC_007779	526805..527173	0.37	-3.28	-9.7	0.21	NaN	1
ileU	W3110 NC_007779	4213264..4213340	0.68	-3.81	-14.02	0.36	1	1		astA	W3110 NC_007779	complement(1831445..1832479)	63.6	-1.99	-3.97	2.88e-05	0.01	0.13		serT	W3110 NC_007779	complement(1032047..1032134)	0.2	-2.94	-7.69	0.38	NaN	1		argU	W3110 NC_007779	563946..564022	1.78	-3.28	-9.7	0.21	NaN	1
rrsH	W3110 NC_007779	223771..225312	474.08	-3.69	-12.87	1.03e-06	0.000141	0.00451		lysQ	W3110 NC_007779	781999..782074	1.51	-1.96	-3.9	0.2	1	1		rdlC	W3110 NC_007779	1271970..1272037	0.26	-2.94	-7.69	0.38	NaN	1		yfaH	W3110 NC_007779	2354357..2354563	0.62	-3.28	-9.7	0.21	NaN	1
rrfF	W3110 NC_007779	complement(3423278..3423397)	745.06	-3.68	-12.84	2.04e-06	0.000247	0.00888		metU	W3110 NC_007779	complement(697086..697162)	1.67	-1.96	-3.9	0.16	1	1		yiiE	W3110 NC_007779	complement(3557172..3557390)	0.08	-2.94	-7.69	0.38	NaN	1		alaV	W3110 NC_007779	225500..225575	7.34	-3.27	-9.64	0.03	0.16	1
ileV	W3110 NC_007779	225381..225457	0.82	-3.6	-12.13	0.4	1	1		paaH	W3110 NC_007779	1460768..1462195	19.7	-1.9	-3.73	0.000402	0.09	1		rrsH	W3110 NC_007779	223771..225312	73.03	-2.93	-7.62	4.19e-06	0.000442	0.02		ydfE	W3110 NC_007779	1651792..1652712	17.47	-3.23	-9.36	5.01e-18	1.73e-15	2.18e-14
cysH	W3110 NC_007779	complement(2886234..2886968)	38.33	-3.5	-11.34	1.91e-16	6.41e-14	8.33e-13		insC_8	W3110 NC_007779	3184798..3185208	26.69	-1.88	-3.68	0.04	1	1		cadB	W3110 NC_007779	complement(4363375..4364709)	6.73	-2.89	-7.41	6.53e-05	0.00427	0.28		insE_1	W3110 NC_007779	314506..314814	9.4	-3.08	-8.45	0.000331	0.00478	1
rrfB	W3110 NC_007779	complement(3464925..3465044)	15.33	-3.45	-10.9	0.00125	0.09	1		insE_3	W3110 NC_007779	566056..566364	9.25	-1.85	-3.61	0.06	1	1		insC_10	W3110 NC_007779	4502907..4503317	37.09	-2.82	-7.05	6.71e-07	9.14e-05	0.00293		insE_5	W3110 NC_007779	2172364..2172672	10.61	-3.07	-8.37	6.44e-05	0.00118	0.28
yhiK	W3110 NC_007779	4007171..4007563	0.18	-3.43	-10.78	0.41	1	1		acs	W3110 NC_007779	complement(4289003..4290961)	1088.57	-1.84	-3.57	9.41e-06	0.0051	0.04		rrfF	W3110 NC_007779	complement(3423278..3423397)	48.51	-2.72	-6.57	5.51e-07	NaN	0.0024		glnX	W3110 NC_007779	complement(696852..696926)	35.61	-3.03	-8.18	0.000363	0.00513	1
glnK	W3110 NC_007779	471822..472160	0.12	-3.43	-10.77	0.41	1	1		astD	W3110 NC_007779	complement(1829970..1831448)	63.52	-1.78	-3.43	0.000164	0.05	0.71		insH_11	W3110 NC_007779	complement(2292399..2293415)	0.04	-2.59	-6	0.44	NaN	1		leuU	W3110 NC_007779	complement(3321927..3322013)	5	-2.97	-7.84	0.08	0.3	1
cysA	W3110 NC_007779	complement(2545163..2546260)	122.71	-3.4	-10.58	2.14e-21	1.04e-18	9.33e-18		yqeK	W3110 NC_007779	complement(2988591..2989016)	1.04	-1.74	-3.35	0.05	1	1		yddJ	W3110 NC_007779	complement(1546098..1546433)	0.04	-2.58	-6	0.44	NaN	1		rrfA	W3110 NC_007779	complement(3596045..3596164)	11.91	-2.96	-7.79	0.00413	0.03	1
cysU	W3110 NC_007779	complement(2547125..2547958)	76.16	-3.38	-10.4	7.74e-30	6.75e-27	3.37e-26		astB	W3110 NC_007779	complement(1828630..1829973)	43.69	-1.72	-3.3	0.000287	0.07	1		valW	W3110 NC_007779	1748230..1748306	0.17	-2.58	-6	0.44	NaN	1		aspT	W3110 NC_007779	complement(3689733..3689809)	22.13	-2.95	-7.7	0.00119	0.01	1
cysN	W3110 NC_007779	complement(2872648..2874075)	147.5	-3.26	-9.6	3.6e-22	1.96e-19	1.57e-18		yrhB	W3110 NC_007779	complement(4055372..4055656)	0.66	-1.72	-3.3	0.18	1	1		rrlC	W3110 NC_007779	complement(3690074..3692977)	269.98	-2.39	-5.23	4.65e-09	1.29e-06	2.03e-05		pyrB	W3110 NC_007779	complement(4476140..4477075)	319.92	-2.94	-7.65	1.03e-22	4.72e-20	4.47e-19
rdlC	W3110 NC_007779	1271970..1272037	0.54	-3.19	-9.15	0.45	1	1		insB_2	W3110 NC_007779	complement(278402..278905)	11.03	-1.62	-3.06	0.02	1	1		flgF	W3110 NC_007779	1135379..1136134	44.73	-2.33	-5.03	0.000148	0.00779	0.64		sgrS	W3110 NC_007779	77367..77593	135.47	-2.93	-7.61	1.26e-13	1.62e-11	5.46e-10
ypdJ	W3110 NC_007779	2481540..2481680	0.08	-3.19	-9.14	0.45	1	1		ycgI	W3110 NC_007779	1225272..1225484	0.44	-1.59	-3	0.28	1	1		flgC	W3110 NC_007779	1133015..1133419	68.86	-2.24	-4.72	0.000642	0.03	1		gadC	W3110 NC_007779	complement(1570668..1572203)	227.47	-2.86	-7.24	1.26e-17	3.93e-15	5.46e-14
yciW	W3110 NC_007779	complement(1350694..1351821)	26.48	-3.04	-8.22	2.26e-18	9.85e-16	9.85e-15		yciG	W3110 NC_007779	complement(1317570..1317749)	1.99	-1.55	-2.94	0.11	1	1		rusA	W3110 NC_007779	572594..572956	1.11	-2.21	-4.63	0.06	NaN	1		thrW	W3110 NC_007779	262095..262170	9.91	-2.85	-7.23	0.03	0.14	1
cysW	W3110 NC_007779	complement(2546250..2547125)	128.97	-3	-7.99	9.89e-38	4.31e-34	4.31e-34		astE	W3110 NC_007779	complement(1827669..1828637)	20.09	-1.55	-2.92	0.00127	0.19	1		ymcE	W3110 NC_007779	1052269..1052499	0.17	-2.11	-4.32	0.54	NaN	1		frlA	W3110 NC_007779	complement(4139169..4140506)	13.04	-2.83	-7.11	1.73e-13	2.16e-11	7.5e-10
yoaI	W3110 NC_007779	complement(1875792..1875896)	0.33	-2.91	-7.52	0.49	1	1		insA_2	W3110 NC_007779	complement(278824..279099)	37.82	-1.54	-2.91	2e-06	0.00216	0.00866		ymjB	W3110 NC_007779	1383503..1383616	0.08	-2.11	-4.31	0.54	NaN	1		pyrI	W3110 NC_007779	complement(4475666..4476127)	326.37	-2.79	-6.91	5.6e-26	3.31e-23	2.43e-22
yjbL	W3110 NC_007779	4263911..4264165	0.13	-2.91	-7.52	0.49	1	1		fadB	W3110 NC_007779	3605710..3607899	132.93	-1.51	-2.85	0.000271	0.07	1		intR	W3110 NC_007779	complement(1413714..1414949)	0.00704	-2.11	-4.31	0.54	NaN	1		ldrD	W3110 NC_007779	3940328..3940435	0.81	-2.78	-6.85	0.29	NaN	1
yciG	W3110 NC_007779	complement(1317570..1317749)	0.05	-2.91	-7.52	0.49	1	1		paaI	W3110 NC_007779	1462185..1462607	18.79	-1.51	-2.84	0.0098	0.8	1		ynfP	W3110 NC_007779	complement(1654442..1654552)	0.08	-2.11	-4.31	0.54	NaN	1		essD	W3110 NC_007779	576621..576836	0.43	-2.77	-6.84	0.28	NaN	1
proL	W3110 NC_007779	2289545..2289621	0.12	-2.91	-7.52	0.49	1	1		ninE	W3110 NC_007779	572144..572314	0.91	-1.49	-2.8	0.22	1	1		proL	W3110 NC_007779	2289545..2289621	0.11	-2.11	-4.31	0.54	NaN	1		ydfD	W3110 NC_007779	1651508..1651699	0.48	-2.77	-6.84	0.28	NaN	1
argW	W3110 NC_007779	2471755..2471829	0.12	-2.91	-7.52	0.49	1	1		metT	W3110 NC_007779	complement(697479..697555)	2.02	-1.48	-2.8	0.21	1	1		argW	W3110 NC_007779	2471755..2471829	0.12	-2.11	-4.31	0.54	NaN	1		ileT	W3110 NC_007779	complement(3599464..3599540)	1.21	-2.77	-6.84	0.28	NaN	1
yiiE	W3110 NC_007779	complement(3557172..3557390)	0.04	-2.91	-7.52	0.49	1	1		ypdH	W3110 NC_007779	complement(2513362..2513688)	0.49	-1.48	-2.8	0.21	1	1		rhoL	W3110 NC_007779	complement(3670349..3670450)	0.09	-2.11	-4.31	0.54	NaN	1		ileV	W3110 NC_007779	225381..225457	1.27	-2.77	-6.84	0.29	NaN	1
rrfD	W3110 NC_007779	complement(3423523..3423642)	183.88	-2.9	-7.44	5.14e-05	0.00458	0.22		yhhH	W3110 NC_007779	complement(4016633..4017016)	0.41	-1.48	-2.79	0.25	1	1		yjiS	W3110 NC_007779	4576431..4576595	0.05	-2.11	-4.31	0.54	NaN	1		abgA	W3110 NC_007779	complement(1404969..1406279)	0.07	-2.77	-6.84	0.29	NaN	1
rrfH	W3110 NC_007779	228756..228875	220.88	-2.85	-7.22	2.39e-05	0.00237	0.1		ynbB	W3110 NC_007779	1479940..1480836	0.25	-1.44	-2.72	0.18	1	1		leuV	W3110 NC_007779	complement(4610759..4610845)	0.1	-2.11	-4.31	0.54	NaN	1		kil	W3110 NC_007779	complement(1419722..1419943)	0.44	-2.77	-6.84	0.3	NaN	1
yghK	W3110 NC_007779	complement(3118253..3119935)	65.75	-2.85	-7.2	4.52e-16	1.41e-13	1.97e-12		actP	W3110 NC_007779	complement(4286843..4288492)	293.58	-1.44	-2.71	0.000375	0.09	1		fliN	W3110 NC_007779	2023225..2023638	21.19	-2.07	-4.21	0.00133	0.04	1		yddJ	W3110 NC_007779	complement(1546098..1546433)	0.29	-2.77	-6.84	0.3	NaN	1
rrfC	W3110 NC_007779	complement(3689862..3689981)	170.67	-2.79	-6.91	0.000265	0.02	1		fadA	W3110 NC_007779	3607909..3609072	117.55	-1.42	-2.67	0.001	0.16	1		flgE	W3110 NC_007779	1134151..1135359	85.49	-2.04	-4.1	0.00108	0.03	1		yehC	W3110 NC_007779	complement(2194260..2194979)	0.14	-2.77	-6.84	0.3	NaN	1
rrfG	W3110 NC_007779	complement(2724725..2724844)	179.95	-2.75	-6.74	6.68e-05	0.0056	0.29		yjcH	W3110 NC_007779	complement(4288489..4288803)	307.51	-1.39	-2.63	0.000566	0.11	1		flgG	W3110 NC_007779	1136306..1137088	62.42	-2.03	-4.09	0.000401	0.02	1		ygaQ	W3110 NC_007779	2785053..2785385	0.29	-2.77	-6.84	0.3	NaN	1
rrlC	W3110 NC_007779	complement(3690074..3692977)	649.94	-2.74	-6.67	2.61e-05	0.00253	0.11		puuA	W3110 NC_007779	complement(1361204..1362622)	17.46	-1.38	-2.6	0.00236	0.33	1		rrlH	W3110 NC_007779	225759..228662	170.99	-2	-4	6.55e-09	1.53e-06	2.85e-05		yqaC	W3110 NC_007779	2786298..2786894	0.16	-2.77	-6.84	0.3	NaN	1
glcB	W3110 NC_007779	complement(3120290..3122461)	1121.14	-2.69	-6.44	2.3e-11	5.01e-09	1e-07		fadD	W3110 NC_007779	complement(1889775..1891460)	152.59	-1.33	-2.51	0.000894	0.15	1		yfdR	W3110 NC_007779	2480430..2480966	0.54	-1.99	-3.98	0.08	NaN	1		ygeG	W3110 NC_007779	2989924..2990415	0.2	-2.77	-6.84	0.3	NaN	1
yeeE	W3110 NC_007779	complement(2086604..2087662)	38.96	-2.68	-6.41	6.86e-28	4.99e-25	2.99e-24		mhpD	W3110 NC_007779	371339..372148	3.84	-1.3	-2.46	0.00237	0.33	1		flgD	W3110 NC_007779	1133431..1134126	95.15	-1.93	-3.81	0.00179	0.05	1		rdlD	W3110 NC_007779	complement(3940216..3940279)	1.53	-2.77	-6.84	0.3	NaN	1
rrlA	W3110 NC_007779	complement(3596258..3599162)	604.69	-2.61	-6.11	3.38e-05	0.0032	0.15		ymfP	W3110 NC_007779	1207837..1208499	1.64	-1.28	-2.43	0.02	1	1		yedM	W3110 NC_007779	complement(2014138..2014488)	1.63	-1.93	-3.81	0.04	NaN	1		ygaR	W3110 NC_007779	2785404..2786090	0.13	-2.77	-6.84	0.28	NaN	1
glcG	W3110 NC_007779	complement(3122483..3122887)	572.48	-2.57	-5.95	3.93e-17	1.56e-14	1.71e-13		potF	W3110 NC_007779	894206..895318	6.09	-1.28	-2.43	0.000171	0.05	0.74		flgB	W3110 NC_007779	1132595..1133011	67.94	-1.92	-3.78	0.00394	0.07	1		proM	W3110 NC_007779	complement(3653870..3653946)	1.15	-2.77	-6.84	0.28	NaN	1
rprA	W3110 NC_007779	1772086..1772190	0.39	-2.56	-5.9	0.55	1	1		yjgW	W3110 NC_007779	4504279..4504614	1.07	-1.27	-2.42	0.14	1	1		fliJ	W3110 NC_007779	2020083..2020526	5.06	-1.89	-3.71	0.00965	NaN	1		carA	W3110 NC_007779	29651..30799	152.79	-2.76	-6.76	8.33e-32	1.72e-28	3.62e-28
proK	W3110 NC_007779	3931723..3931799	0.42	-2.56	-5.9	0.55	1	1		ymfA	W3110 NC_007779	complement(1182841..1183302)	0.7	-1.27	-2.41	0.16	1	1		fliG	W3110 NC_007779	2017017..2018012	35.44	-1.88	-3.68	0.00214	0.05	1		glnV	W3110 NC_007779	complement(696964..697038)	25.1	-2.74	-6.69	0.00248	0.02	1
rrlB	W3110 NC_007779	complement(3465137..3468040)	496.78	-2.56	-5.88	8.24e-05	0.00677	0.36		ymfM	W3110 NC_007779	1205399..1205737	0.73	-1.25	-2.38	0.19	1	1		isrB	W3110 NC_007779	complement(1989976..1990135)	1.23	-1.88	-3.68	0.11	NaN	1		serX	W3110 NC_007779	complement(1097806..1097893)	27.96	-2.73	-6.63	0.000693	0.00873	1
rrlG	W3110 NC_007779	complement(2724937..2727840)	497.22	-2.56	-5.88	9.44e-05	0.00755	0.41		ivbL	W3110 NC_007779	3787427..3787525	1.82	-1.23	-2.35	0.27	1	1		flgH	W3110 NC_007779	1137141..1137839	23.42	-1.86	-3.62	0.00157	0.04	1		metY	W3110 NC_007779	complement(3318068..3318144)	11.55	-2.64	-6.24	0.02	0.13	1
rrlH	W3110 NC_007779	225759..228662	421.54	-2.53	-5.77	5.91e-05	0.00516	0.26		mhpB	W3110 NC_007779	369501..370445	2.55	-1.22	-2.34	0.01	0.86	1		fliF	W3110 NC_007779	2015366..2017024	15.98	-1.85	-3.61	0.0031	0.06	1		gltU	W3110 NC_007779	complement(3693171..3693246)	51.06	-2.62	-6.17	5.42e-05	0.00102	0.24
rrlD	W3110 NC_007779	complement(3423735..3426638)	468.09	-2.48	-5.57	4.85e-05	0.0044	0.21		ygcW	W3110 NC_007779	complement(2898144..2898929)	0.67	-1.21	-2.32	0.07	1	1		insH_12	W3110 NC_007779	3128834..3129850	0.32	-1.82	-3.54	0.12	NaN	1		glyV	W3110 NC_007779	4397040..4397115	8.1	-2.58	-5.98	0.06	0.23	1
cysC	W3110 NC_007779	complement(2872043..2872648)	33.94	-2.42	-5.35	1.18e-11	2.72e-09	5.16e-08		rdlD	W3110 NC_007779	complement(3940216..3940279)	1.89	-1.19	-2.28	0.35	1	1		fliI	W3110 NC_007779	2018691..2020064	9.19	-1.79	-3.45	0.00418	0.07	1		carB	W3110 NC_007779	30817..34038	185.28	-2.57	-5.92	7.79e-13	8.46e-11	3.38e-09
glcD	W3110 NC_007779	complement(3125178..3126677)	366.77	-2.39	-5.24	1.07e-08	1.86e-06	4.66e-05		pbl	W3110 NC_007779	2992697..2993071	0.35	-1.19	-2.28	0.34	1	1		fliE	W3110 NC_007779	complement(2014837..2015151)	18.88	-1.77	-3.42	0.00956	0.11	1		yiaY	W3110 NC_007779	3882588..3883739	0.95	-2.53	-5.79	0.03	0.16	1
glcE	W3110 NC_007779	complement(3124126..3125178)	228.93	-2.39	-5.22	5.94e-17	2.16e-14	2.59e-13		tyrT	W3110 NC_007779	complement(1289115..1289199)	1.49	-1.19	-2.28	0.32	1	1		flgJ	W3110 NC_007779	1138948..1139889	10.38	-1.72	-3.29	0.00715	0.1	1		gadB	W3110 NC_007779	complement(1572359..1573759)	259.14	-2.52	-5.75	1.11e-16	2.54e-14	4.81e-13
rrlE	W3110 NC_007779	4213633..4216536	405.09	-2.36	-5.13	0.0001	0.0078	0.44		mhpR	W3110 NC_007779	complement(366811..367758)	38.01	-1.19	-2.27	0.000779	0.14	1		lysT	W3110 NC_007779	780976..781051	1.03	-1.69	-3.23	0.29	NaN	1		lysA	W3110 NC_007779	complement(2976293..2977555)	65.6	-2.44	-5.43	1.17e-27	9.63e-25	5.06e-24
sbp	W3110 NC_007779	complement(3526858..3527847)	14.35	-2.33	-5.02	1.63e-13	4.43e-11	7.1e-10		ygaX	W3110 NC_007779	2806972..2807238	2.24	-1.16	-2.24	0.11	1	1		fliH	W3110 NC_007779	2018005..2018691	15.09	-1.68	-3.2	0.00645	0.09	1		insB_1	W3110 NC_007779	complement(19811..20314)	92.05	-2.42	-5.37	0.00932	0.06	1
glcF	W3110 NC_007779	complement(3122892..3124115)	223.39	-2.29	-4.88	2.03e-15	5.89e-13	8.84e-12		ypjJ	W3110 NC_007779	2775533..2775733	1.32	-1.15	-2.22	0.27	1	1		ldrB	W3110 NC_007779	complement(1271280..1271387)	0.73	-1.67	-3.18	0.26	NaN	1		insB_2	W3110 NC_007779	complement(278402..278905)	49.28	-2.42	-5.36	4.48e-12	3.86e-10	1.95e-08
insF_3	W3110 NC_007779	566361..567227	3.98	-2.14	-4.42	0.03	0.86	1		insH_17	W3110 NC_007779	3987217..3988233	0.12	-1.14	-2.2	0.38	1	1		fliM	W3110 NC_007779	2022224..2023228	20.95	-1.66	-3.15	0.00374	0.07	1		ybaS	W3110 NC_007779	510865..511797	82.49	-2.38	-5.21	1.2e-22	4.96e-20	5.22e-19
cysK	W3110 NC_007779	2537855..2538826	1612.09	-2.11	-4.32	4.35e-09	7.89e-07	1.89e-05		rrfC	W3110 NC_007779	complement(3689862..3689981)	26.45	-1.11	-2.15	0.03	1	1		cadA	W3110 NC_007779	complement(4361148..4363295)	9.9	-1.65	-3.13	0.00259	0.05	1		ymdF	W3110 NC_007779	1068503..1068676	54.38	-2.36	-5.13	7.68e-08	3.53e-06	0.000334
oxyS	W3110 NC_007779	3478287..3478396	0.27	-2.09	-4.27	0.63	1	1		potG	W3110 NC_007779	895413..896546	4.02	-1.1	-2.15	0.00447	0.49	1		yfdL	W3110 NC_007779	complement(2476990..2477508)	0.49	-1.63	-3.09	0.16	NaN	1		sfmA	W3110 NC_007779	557435..557977	1.28	-2.33	-5.01	0.04	0.18	1
dsrA	W3110 NC_007779	complement(2027364..2027450)	0.05	-2.09	-4.27	0.63	1	1		blr	W3110 NC_007779	1706265..1706390	1.78	-1.1	-2.14	0.31	1	1		intG	W3110 NC_007779	2014639..2014917	11.06	-1.61	-3.05	0.01	0.13	1		insE_3	W3110 NC_007779	566056..566364	10.24	-2.31	-4.96	0.00389	0.03	1
insH_11	W3110 NC_007779	complement(2292399..2293415)	0.00458	-2.09	-4.27	0.63	1	1		yjdO	W3110 NC_007779	4357586..4357759	1.72	-1.09	-2.13	0.27	1	1		rrfC	W3110 NC_007779	complement(3689862..3689981)	28.74	-1.58	-2.98	0.00886	NaN	1		ydfA	W3110 NC_007779	1650222..1650377	3.08	-2.31	-4.96	0.07	0.25	1
insC_2	W3110 NC_007779	complement(1106496..1106861)	45.81	-1.96	-3.9	4.57e-05	0.00424	0.2		ygaT	W3110 NC_007779	2787641..2788618	208.85	-1.09	-2.12	0.00347	0.42	1		fliO	W3110 NC_007779	2023641..2024006	6.08	-1.57	-2.96	0.03	NaN	1		serW	W3110 NC_007779	complement(926306..926393)	21.06	-2.31	-4.94	0.0044	0.04	1
gudP	W3110 NC_007779	complement(2919404..2920756)	179.01	-1.88	-3.68	6.27e-13	1.61e-10	2.73e-09		insC_7	W3110 NC_007779	complement(2995891..2996301)	35.4	-1.08	-2.11	0.21	1	1		rrfD	W3110 NC_007779	complement(3423523..3423642)	25.87	-1.56	-2.96	0.00661	NaN	1		ssrS	W3110 NC_007779	3054639..3054821	67766.9	-2.29	-4.9	3.46e-07	1.26e-05	0.0015
yhaI	W3110 NC_007779	3251567..3251923	0.97	-1.86	-3.63	0.16	1	1		ygaQ	W3110 NC_007779	2785053..2785385	0.18	-1.07	-2.1	0.49	1	1		yjgZ	W3110 NC_007779	4505940..4506269	0.59	-1.55	-2.93	0.17	NaN	1		yiaM	W3110 NC_007779	complement(3895614..3896087)	0.54	-2.29	-4.88	0.17	NaN	1
glyY	W3110 NC_007779	4397263..4397338	9.74	-1.86	-3.62	0.14	1	1		yehK	W3110 NC_007779	2207306..2207623	0.18	-1.07	-2.1	0.5	1	1		fliL	W3110 NC_007779	2021755..2022219	15.05	-1.54	-2.91	0.00388	0.07	1		sokB	W3110 NC_007779	1493833..1493885	5.09	-2.27	-4.83	0.15	NaN	1
cbl	W3110 NC_007779	complement(2062101..2063051)	7.79	-1.84	-3.58	3.26e-08	5.26e-06	0.000142		yfdR	W3110 NC_007779	2480430..2480966	0.41	-1.07	-2.1	0.28	1	1		flgI	W3110 NC_007779	1137851..1138948	22.84	-1.51	-2.85	0.02	0.17	1		alaX	W3110 NC_007779	complement(2523487..2523562)	6.81	-2.25	-4.76	0.1	0.33	1
gudX	W3110 NC_007779	complement(2918062..2919402)	161.38	-1.75	-3.37	1.27e-10	2.51e-08	5.53e-07		insD_7	W3110 NC_007779	complement(2320805..2321728)	41.58	-1.04	-2.06	0.07	1	1		yhcB	W3110 NC_007779	3380046..3380444	148.64	-1.51	-2.85	1.84e-11	1.51e-08	8.04e-08		rrlC	W3110 NC_007779	complement(3690074..3692977)	1223.64	-2.25	-4.74	2.66e-08	1.45e-06	0.000116
yeeD	W3110 NC_007779	complement(2086363..2086590)	63.54	-1.72	-3.3	3.11e-12	7.52e-10	1.35e-08		ygaF	W3110 NC_007779	2788638..2789906	125.95	-1.03	-2.04	0.00402	0.47	1		ymjC	W3110 NC_007779	complement(1392394..1392576)	1.87	-1.51	-2.84	0.13	NaN	1		cysT	W3110 NC_007779	complement(1994051..1994124)	13.54	-2.24	-4.72	0.05	0.2	1
leuU	W3110 NC_007779	complement(3321927..3322013)	1.32	-1.68	-3.2	0.33	1	1		puuP	W3110 NC_007779	complement(1359516..1360901)	12.97	-1.03	-2.04	0.00996	0.8	1		insC_3	W3110 NC_007779	1301130..1301495	31.26	-1.51	-2.84	0.03	0.2	1		insB_3	W3110 NC_007779	complement(289873..290376)	50.17	-2.23	-4.71	0.00389	0.03	1
glxR	W3110 NC_007779	535810..536688	1.32	-1.63	-3.09	0.0038	0.24	1		eaeH	W3110 NC_007779	313581..314468	0.36	-1.02	-2.03	0.25	1	1		fliP	W3110 NC_007779	2024006..2024743	4.83	-1.5	-2.82	0.00592	0.09	1		rrlD	W3110 NC_007779	complement(3423735..3426638)	838.79	-2.23	-4.7	5e-07	1.74e-05	0.00217
garD	W3110 NC_007779	3275137..3276708	113.53	-1.62	-3.08	6.03e-10	1.14e-07	2.63e-06		paaJ	W3110 NC_007779	1462607..1463812	109.98	-1.02	-2.03	0.00452	0.49	1		putP	W3110 NC_007779	1079727..1081235	75.61	-1.5	-2.82	0.000819	0.03	1		sstT	W3110 NC_007779	3238600..3239844	952.52	-2.13	-4.38	1.67e-30	2.3e-27	7.26e-27
gudD	W3110 NC_007779	complement(2916701..2918041)	222.49	-1.61	-3.05	4.87e-07	6.84e-05	0.00212		mhpA	W3110 NC_007779	367835..369499	2.41	-1	-1.99	0.02	1	1		rrlG	W3110 NC_007779	complement(2724937..2727840)	206.26	-1.49	-2.81	0.000683	0.03	1		gltT	W3110 NC_007779	complement(3468234..3468309)	47.51	-2.11	-4.32	0.00086	0.01	1
garP	W3110 NC_007779	complement(3273428..3274762)	327.11	-1.6	-3.04	1.73e-06	0.000216	0.00755		csrC	W3110 NC_007779	complement(3585401..3585645)	41.34	-0.99	-1.99	0.01	0.86	1		rrlB	W3110 NC_007779	complement(3465137..3468040)	208.65	-1.49	-2.8	0.000668	0.03	1		rrlH	W3110 NC_007779	225759..228662	763.7	-2.1	-4.28	7.42e-07	2.47e-05	0.00322
alaT	W3110 NC_007779	complement(3599346..3599421)	10.31	-1.53	-2.88	0.01	0.58	1		yhiL	W3110 NC_007779	4005957..4007195	1	-0.99	-1.98	0.06	1	1		insH_1	W3110 NC_007779	complement(273325..274341)	0.22	-1.48	-2.79	0.2	NaN	1		glyW	W3110 NC_007779	complement(1994179..1994254)	5.59	-2.07	-4.21	0.13	0.38	1
iaaA	W3110 NC_007779	866990..867955	137.61	-1.51	-2.85	7.45e-11	1.55e-08	3.25e-07		ygeI	W3110 NC_007779	2992294..2992512	0.7	-0.98	-1.98	0.37	1	1		flgA	W3110 NC_007779	complement(1131781..1132440)	25.24	-1.47	-2.77	0.01	0.12	1		insA_2	W3110 NC_007779	complement(278824..279099)	38.26	-2.06	-4.18	1.63e-05	0.000371	0.07
trpT	W3110 NC_007779	complement(3689649..3689724)	0.9	-1.5	-2.83	0.38	1	1		yhiS	W3110 NC_007779	complement(3988342..3989124)	0.19	-0.98	-1.98	0.39	1	1		ybfL	W3110 NC_007779	737322..738383	0.3	-1.44	-2.71	0.1	NaN	1		nirD	W3110 NC_007779	complement(4143539..4143865)	2.38	-2.05	-4.14	0.05	0.21	1
insD_3	W3110 NC_007779	1301435..1302358	19.26	-1.48	-2.78	0.02	0.77	1		ilvM	W3110 NC_007779	complement(3684217..3684480)	2.94	-0.96	-1.94	0.07	1	1		flhB	W3110 NC_007779	complement(1966757..1967905)	8.26	-1.43	-2.69	0.02	0.17	1		ykiA	W3110 NC_007779	407893..408174	14.89	-2.03	-4.09	0.000877	0.01	1
glyW	W3110 NC_007779	complement(1994179..1994254)	13.95	-1.45	-2.74	0.00948	0.52	1		lldR	W3110 NC_007779	complement(3860585..3861361)	30.03	-0.95	-1.93	0.00449	0.49	1		garL	W3110 NC_007779	complement(3272642..3273412)	29.7	-1.41	-2.66	0.00221	0.05	1		ypjM	W3110 NC_007779	complement(2771632..2771814)	1.13	-2.03	-4.08	0.22	NaN	1
garL	W3110 NC_007779	complement(3272642..3273412)	602.99	-1.41	-2.66	0.000341	0.02	1		leuW	W3110 NC_007779	complement(697385..697469)	4	-0.95	-1.93	0.22	1	1		fliA	W3110 NC_007779	complement(2003207..2003926)	92.42	-1.4	-2.64	0.01	0.12	1		ybfH	W3110 NC_007779	complement(716810..717019)	0.21	-1.99	-3.98	0.46	NaN	1
insH_1	W3110 NC_007779	complement(273325..274341)	0.09	-1.41	-2.66	0.41	1	1		yhcB	W3110 NC_007779	3380046..3380444	127.16	-0.94	-1.92	0.00527	0.53	1		ynbA	W3110 NC_007779	1479335..1479940	0.51	-1.4	-2.64	0.16	NaN	1		lysZ	W3110 NC_007779	781791..781866	0.58	-1.99	-3.98	0.46	NaN	1
ykiB	W3110 NC_007779	complement(389121..389339)	0.01	-1.4	-2.64	0.75	1	1		paaK	W3110 NC_007779	1463839..1465152	71.04	-0.93	-1.91	0.00752	0.7	1		leuP	W3110 NC_007779	complement(4610880..4610966)	2.14	-1.4	-2.63	0.22	NaN	1		insF_4	W3110 NC_007779	complement(1094697..1095563)	0.05	-1.99	-3.98	0.46	NaN	1
ybbV	W3110 NC_007779	536720..536998	0.00835	-1.4	-2.64	0.75	1	1		lldP	W3110 NC_007779	complement(3861361..3863016)	73.66	-0.93	-1.91	0.0072	0.7	1		ydcX	W3110 NC_007779	1519103..1519276	1.04	-1.4	-2.63	0.23	NaN	1		yceO	W3110 NC_007779	complement(1120884..1121024)	0.31	-1.99	-3.98	0.46	NaN	1
ylcE	W3110 NC_007779	582098..582283	0.01	-1.4	-2.64	0.75	1	1		yehA	W3110 NC_007779	complement(2190714..2191748)	0.7	-0.93	-1.91	0.09	1	1		argU	W3110 NC_007779	563946..564022	0.51	-1.39	-2.63	0.37	NaN	1		rdlC	W3110 NC_007779	1271970..1272037	0.65	-1.99	-3.98	0.46	NaN	1
yddJ	W3110 NC_007779	complement(1546098..1546433)	0.00693	-1.4	-2.64	0.75	1	1		gabT	W3110 NC_007779	2791391..2792671	165.93	-0.91	-1.87	0.01	0.95	1		valZ	W3110 NC_007779	781490..781565	0.39	-1.39	-2.63	0.69	NaN	1		rhoL	W3110 NC_007779	complement(3670349..3670450)	0.43	-1.99	-3.98	0.46	NaN	1
sraD	W3110 NC_007779	2813457..2813531	0.03	-1.4	-2.64	0.75	1	1		insI_2	W3110 NC_007779	1471072..1472223	14.29	-0.9	-1.86	0.00275	0.35	1		lysV	W3110 NC_007779	2526699..2526774	0.39	-1.39	-2.63	0.69	NaN	1		ivbL	W3110 NC_007779	3787427..3787525	0.44	-1.99	-3.98	0.46	NaN	1
pheV	W3110 NC_007779	3109022..3109097	0.03	-1.4	-2.64	0.75	1	1		fixX	W3110 NC_007779	45463..45750	1.65	-0.89	-1.86	0.18	1	1		argZ	W3110 NC_007779	complement(2816715..2816791)	0.39	-1.39	-2.63	0.69	NaN	1		insB_6	W3110 NC_007779	complement(4056235..4056738)	0.09	-1.99	-3.98	0.46	NaN	1
leuX	W3110 NC_007779	4501085..4501169	0.03	-1.4	-2.64	0.75	1	1		yiaM	W3110 NC_007779	complement(3895614..3896087)	0.99	-0.89	-1.86	0.19	1	1		ileV	W3110 NC_007779	225381..225457	0.06	-1.39	-2.62	0.69	NaN	1		ybcD	W3110 NC_007779	565674..565910	0.21	-1.99	-3.98	0.46	NaN	1
fixX	W3110 NC_007779	45463..45750	3.86	-1.4	-2.63	0.01	0.66	1		rrfG	W3110 NC_007779	complement(2724725..2724844)	24.88	-0.89	-1.85	0.06	1	1		ylcE	W3110 NC_007779	582098..582283	0.02	-1.39	-2.62	0.69	NaN	1		lysY	W3110 NC_007779	781569..781644	0.64	-1.99	-3.98	0.46	NaN	1
garK	W3110 NC_007779	complement(3270480..3271706)	238.45	-1.38	-2.61	2.15e-07	3.13e-05	0.000939		yoeE	W3110 NC_007779	2072381..2072641	4.47	-0.89	-1.85	0.06	1	1		rybB	W3110 NC_007779	complement(888398..888476)	0.06	-1.39	-2.62	0.69	NaN	1		elbA	W3110 NC_007779	complement(1213257..1213580)	0.15	-1.99	-3.98	0.46	NaN	1
yjbG	W3110 NC_007779	4240487..4241224	0.5	-1.37	-2.58	0.13	1	1		fadL	W3110 NC_007779	2466746..2468092	123.31	-0.88	-1.84	0.01	0.93	1		dsrA	W3110 NC_007779	complement(2027364..2027450)	0.05	-1.39	-2.62	0.69	NaN	1		ldrA	W3110 NC_007779	complement(1270745..1270852)	0.45	-1.99	-3.98	0.46	NaN	1
ymfS	W3110 NC_007779	1209709..1210122	1.15	-1.36	-2.57	0.09	1	1		afuB	W3110 NC_007779	complement(278038..278400)	2.09	-0.88	-1.83	0.12	1	1		yohH	W3110 NC_007779	complement(2231883..2232020)	0.03	-1.39	-2.62	0.69	NaN	1		ydaN	W3110 NC_007779	1409764..1410747	0.05	-1.99	-3.98	0.46	NaN	1
ydjN	W3110 NC_007779	1812648..1814039	116.41	-1.34	-2.53	1.91e-08	3.2e-06	8.31e-05		gabD	W3110 NC_007779	2789929..2791377	128.15	-0.87	-1.83	0.02	1	1		yfdM	W3110 NC_007779	complement(2477558..2477833)	0.02	-1.39	-2.62	0.69	NaN	1		dbpA	W3110 NC_007779	1411225..1412598	0.04	-1.99	-3.98	0.46	NaN	1
yaiX	W3110 NC_007779	complement(380068..380283)	0.14	-1.3	-2.47	0.45	1	1		rrfD	W3110 NC_007779	complement(3423523..3423642)	25.67	-0.87	-1.83	0.08	1	1		sraD	W3110 NC_007779	2813457..2813531	0.06	-1.39	-2.62	0.69	NaN	1		ydaS	W3110 NC_007779	1422079..1422375	0.16	-1.99	-3.98	0.46	NaN	1
insH_12	W3110 NC_007779	3128834..3129850	0.03	-1.3	-2.47	0.45	1	1		yniD	W3110 NC_007779	1806864..1806986	1.5	-0.86	-1.81	0.39	1	1		pheV	W3110 NC_007779	3109022..3109097	0.06	-1.39	-2.62	0.69	NaN	1		ydaU	W3110 NC_007779	1422833..1423690	0.06	-1.99	-3.98	0.46	NaN	1
garR	W3110 NC_007779	complement(3271722..3272612)	1251.85	-1.28	-2.42	0.00066	0.05	1		phoH	W3110 NC_007779	1085414..1086478	77.65	-0.86	-1.81	0.01	0.85	1		thrV	W3110 NC_007779	complement(3423435..3423510)	0.06	-1.39	-2.62	0.69	NaN	1		trkG	W3110 NC_007779	1425496..1426953	0.03	-1.99	-3.98	0.46	NaN	1
tyrV	W3110 NC_007779	complement(1288821..1288905)	2.95	-1.26	-2.4	0.28	1	1		serW	W3110 NC_007779	complement(926306..926393)	17.76	-0.85	-1.81	0.1	1	1		rrlA	W3110 NC_007779	complement(3596258..3599162)	257.19	-1.35	-2.54	0.000874	0.03	1		yddL	W3110 NC_007779	complement(1547452..1547742)	0.17	-1.99	-3.98	0.46	NaN	1
cysM	W3110 NC_007779	complement(2544118..2545029)	38.26	-1.2	-2.3	1.51e-06	0.000194	0.00659		ycdU	W3110 NC_007779	1096265..1097251	1.09	-0.85	-1.8	0.11	1	1		ssnA	W3110 NC_007779	3017817..3019145	46.57	-1.34	-2.53	6.61e-10	2.97e-07	2.88e-06		yoaI	W3110 NC_007779	complement(1875792..1875896)	0.47	-1.99	-3.98	0.46	NaN	1
insD_10	W3110 NC_007779	complement(3742944..3743867)	12.81	-1.2	-2.3	0.07	0.98	1		ymdF	W3110 NC_007779	1068503..1068676	117.57	-0.84	-1.79	0.02	1	1		fliK	W3110 NC_007779	2020523..2021650	5.62	-1.33	-2.51	0.00529	0.08	1		yehK	W3110 NC_007779	2207306..2207623	0.15	-1.99	-3.98	0.46	NaN	1
metW	W3110 NC_007779	2946153..2946229	5.83	-1.19	-2.29	0.12	1	1		yejG	W3110 NC_007779	complement(2281227..2281571)	37.96	-0.84	-1.79	0.04	1	1		ygfK	W3110 NC_007779	3014716..3017814	72.47	-1.29	-2.45	4.66e-11	3.05e-08	2.03e-07		ypdJ	W3110 NC_007779	2481540..2481680	0.35	-1.99	-3.98	0.46	NaN	1
ldrB	W3110 NC_007779	complement(1271280..1271387)	1.73	-1.19	-2.28	0.38	1	1		hycA	W3110 NC_007779	complement(2848630..2849091)	0.89	-0.84	-1.79	0.23	1	1		ygeY	W3110 NC_007779	3007420..3008631	67.49	-1.29	-2.44	4.75e-09	1.29e-06	2.07e-05		rygA	W3110 NC_007779	complement(2974758..2974845)	0.56	-1.99	-3.98	0.46	NaN	1
insB_2	W3110 NC_007779	complement(278402..278905)	6.96	-1.14	-2.21	0.19	1	1		ddpA	W3110 NC_007779	complement(1562645..1564195)	20.19	-0.83	-1.78	0.0076	0.7	1		insB_1	W3110 NC_007779	complement(19811..20314)	31.76	-1.25	-2.37	0.04	0.22	1		yhiK	W3110 NC_007779	4007171..4007563	0.12	-1.99	-3.98	0.46	NaN	1
yliA	W3110 NC_007779	867975..869813	137.06	-1.13	-2.19	6.37e-08	9.91e-06	0.000277		yfiM	W3110 NC_007779	2722835..2723107	101.85	-0.82	-1.76	0.00772	0.7	1		flhE	W3110 NC_007779	complement(1964294..1964686)	3.38	-1.24	-2.36	0.05	NaN	1		leuX	W3110 NC_007779	4501085..4501169	0.57	-1.99	-3.98	0.46	NaN	1
ygeF	W3110 NC_007779	2989210..2989656	0.23	-1.12	-2.17	0.42	1	1		insD_2	W3110 NC_007779	complement(1105633..1106556)	14.21	-0.81	-1.76	0.14	1	1		garR	W3110 NC_007779	complement(3271722..3272612)	70.98	-1.23	-2.35	0.00275	0.06	1		yaiX	W3110 NC_007779	complement(380068..380283)	0.18	-1.99	-3.98	0.46	NaN	1
yncM	W3110 NC_007779	1533090..1533290	0.38	-1.08	-2.11	0.53	1	1		insD_10	W3110 NC_007779	complement(3742944..3743867)	14.19	-0.81	-1.76	0.21	1	1		ygfM	W3110 NC_007779	3019196..3019975	40.98	-1.23	-2.35	4.74e-06	0.000484	0.02		icdC	W3110 NC_007779	1213002..1213154	0.26	-1.99	-3.98	0.46	NaN	1
yliB	W3110 NC_007779	869833..871371	83.79	-1.07	-2.1	2.14e-05	0.00223	0.09		glcC	W3110 NC_007779	3126928..3127692	128.2	-0.81	-1.76	0.01	0.86	1		srlE	W3110 NC_007779	2825048..2826007	29.42	-1.23	-2.34	2.37e-05	0.00194	0.1		argW	W3110 NC_007779	2471755..2471829	0.53	-1.99	-3.98	0.46	NaN	1
leuV	W3110 NC_007779	complement(4610759..4610845)	2.83	-1.07	-2.1	0.38	1	1		essD	W3110 NC_007779	576621..576836	0.44	-0.81	-1.75	0.51	1	1		blr	W3110 NC_007779	1706265..1706390	0.93	-1.22	-2.33	0.29	NaN	1		yiaB	W3110 NC_007779	3912667..3913008	0.12	-1.99	-3.98	0.46	NaN	1
ypjJ	W3110 NC_007779	2775533..2775733	1.28	-1.05	-2.07	0.38	1	1		ldrB	W3110 NC_007779	complement(1271280..1271387)	0.87	-0.81	-1.75	0.51	1	1		srlB	W3110 NC_007779	2826018..2826389	15.49	-1.21	-2.32	0.000662	0.03	1		pyrL	W3110 NC_007779	complement(4477079..4477213)	15.52	-1.99	-3.97	0.00371	0.03	1
serT	W3110 NC_007779	complement(1032047..1032134)	3.55	-1.03	-2.04	0.37	1	1		insH_7	W3110 NC_007779	complement(1980355..1981371)	0.09	-0.81	-1.75	0.51	1	1		rrfG	W3110 NC_007779	complement(2724725..2724844)	26.55	-1.21	-2.31	0.03	NaN	1		ggt	W3110 NC_007779	4053592..4055334	35.76	-1.98	-3.95	4.85e-12	4.09e-10	2.11e-08
glnV	W3110 NC_007779	complement(696964..697038)	33.79	-1	-2	0.01	0.66	1		insH_12	W3110 NC_007779	3128834..3129850	0.09	-0.81	-1.75	0.51	1	1		xdhD	W3110 NC_007779	3019972..3022842	58.12	-1.19	-2.29	2.32e-08	4.46e-06	0.000101		ybaT	W3110 NC_007779	511800..513092	43.9	-1.98	-3.95	2.5e-11	1.88e-09	1.09e-07
leuQ	W3110 NC_007779	complement(4610995..4611081)	2.17	-0.99	-1.99	0.48	1	1		proM	W3110 NC_007779	complement(3653870..3653946)	1.22	-0.81	-1.75	0.51	1	1		fliZ	W3110 NC_007779	complement(2002610..2003161)	24.63	-1.19	-2.28	0.0045	0.07	1		gadA	W3110 NC_007779	3972835..3974235	114.9	-1.97	-3.91	2.04e-10	1.4e-08	8.86e-07
glnW	W3110 NC_007779	complement(697178..697252)	36.97	-0.96	-1.95	0.00281	0.19	1		wcaE	W3110 NC_007779	complement(2131041..2131787)	0.59	-0.79	-1.73	0.25	1	1		ygjH	W3110 NC_007779	complement(3219571..3219903)	2	-1.18	-2.26	0.12	NaN	1		yjfM	W3110 NC_007779	4417067..4417705	1.09	-1.95	-3.86	0.05	0.22	1
insC_8	W3110 NC_007779	3184798..3185208	14.85	-0.94	-1.92	0.07	0.98	1		renD	W3110 NC_007779	567285..567470	2.3	-0.79	-1.73	0.26	1	1		rrlD	W3110 NC_007779	complement(3423735..3426638)	172.34	-1.17	-2.26	0.00342	0.07	1		asnU	W3110 NC_007779	2061988..2062063	61.87	-1.94	-3.84	0.00183	0.02	1
gspH	W3110 NC_007779	complement(4178439..4178948)	0.65	-0.94	-1.92	0.31	1	1		ypjK	W3110 NC_007779	2769101..2769337	1.85	-0.79	-1.73	0.23	1	1		ygeW	W3110 NC_007779	3004918..3006108	36.98	-1.17	-2.25	8.04e-08	1.31e-05	0.000351		rrfB	W3110 NC_007779	complement(3464925..3465044)	47.3	-1.94	-3.83	0.01	0.08	1
yjjZ	W3110 NC_007779	4610484..4610720	1.05	-0.94	-1.91	0.41	1	1		allB	W3110 NC_007779	538371..539732	16.73	-0.79	-1.73	0.01	0.95	1		yrfB	W3110 NC_007779	4118967..4119407	1.41	-1.16	-2.24	0.07	NaN	1		asnT	W3110 NC_007779	2046686..2046761	67.48	-1.93	-3.81	0.00172	0.02	1
yhcB	W3110 NC_007779	3380046..3380444	173.18	-0.91	-1.88	0.000406	0.03	1		mglB	W3110 NC_007779	complement(2242684..2243682)	230.57	-0.78	-1.72	0.00727	0.7	1		garP	W3110 NC_007779	complement(3273428..3274762)	17.18	-1.16	-2.23	0.00374	0.07	1		ysgA	W3110 NC_007779	3620512..3621327	319.37	-1.93	-3.8	7.73e-11	5.5e-09	3.36e-07
malE	W3110 NC_007779	complement(4248819..4250009)	334.64	-0.91	-1.88	0.00932	0.51	1		ydiT	W3110 NC_007779	1784395..1784688	1.84	-0.78	-1.72	0.26	1	1		essD	W3110 NC_007779	576621..576836	1.16	-1.15	-2.22	0.26	NaN	1		asnW	W3110 NC_007779	complement(2060164..2060239)	57.42	-1.93	-3.8	0.00358	0.03	1
insA_3	W3110 NC_007779	complement(290295..290570)	6.89	-0.91	-1.88	0.52	1	1		fadE	W3110 NC_007779	complement(240859..243303)	72.85	-0.77	-1.7	0.02	1	1		yniD	W3110 NC_007779	1806864..1806986	1.62	-1.15	-2.22	0.26	NaN	1		yeaQ	W3110 NC_007779	complement(1880721..1880969)	30.83	-1.91	-3.76	1.25e-06	3.93e-05	0.00541
insC_10	W3110 NC_007779	4502907..4503317	13.77	-0.9	-1.87	0.09	1	1		gltA	W3110 NC_007779	complement(753607..754890)	2558.82	-0.76	-1.7	0.04	1	1		yecR	W3110 NC_007779	1990359..1990682	7.46	-1.15	-2.22	0.07	NaN	1		rrfF	W3110 NC_007779	complement(3423278..3423397)	195.45	-1.91	-3.75	0.00896	0.06	1
lysT	W3110 NC_007779	780976..781051	2.68	-0.9	-1.86	0.43	1	1		yfaT	W3110 NC_007779	complement(2339006..2339629)	1.16	-0.75	-1.69	0.15	1	1		insC_9	W3110 NC_007779	complement(3743807..3744172)	22.31	-1.14	-2.21	0.12	0.37	1		insC_1	W3110 NC_007779	380530..380940	4.72	-1.87	-3.67	0.07	0.26	1
ompG	W3110 NC_007779	1383661..1384566	0.38	-0.89	-1.86	0.39	1	1		yihQ	W3110 NC_007779	3567405..3569441	2.24	-0.75	-1.69	0.05	1	1		insD_11	W3110 NC_007779	4503275..4504180	0.74	-1.14	-2.21	0.13	NaN	1		yphA	W3110 NC_007779	2671930..2672424	56.9	-1.87	-3.66	1.3e-09	8.16e-08	5.66e-06
ykfF	W3110 NC_007779	complement(264528..264767)	6.12	-0.89	-1.85	0.11	1	1		ugpB	W3110 NC_007779	4048090..4049406	38.66	-0.74	-1.67	0.02	1	1		insB_2	W3110 NC_007779	complement(278402..278905)	9.43	-1.13	-2.19	0.19	0.47	1		insA_3	W3110 NC_007779	complement(290295..290570)	39.71	-1.86	-3.63	7.82e-05	0.00139	0.34
aspU	W3110 NC_007779	228928..229004	29.97	-0.87	-1.82	0.05	0.89	1		yqeJ	W3110 NC_007779	2987960..2988442	1.28	-0.74	-1.67	0.24	1	1		hyfE	W3110 NC_007779	2604918..2605568	1.74	-1.13	-2.18	0.03	NaN	1		yjbI	W3110 NC_007779	4254545..4255873	0.25	-1.84	-3.59	0.23	NaN	1
ydeR	W3110 NC_007779	complement(1589507..1590010)	0.73	-0.85	-1.8	0.28	1	1		ykfI	W3110 NC_007779	complement(262552..262893)	2.93	-0.74	-1.66	0.15	1	1		yhaL	W3110 NC_007779	3253699..3253863	5.21	-1.12	-2.18	0.05	NaN	1		gdhA	W3110 NC_007779	1844085..1845428	656.3	-1.84	-3.59	2.8e-16	5.79e-14	1.22e-12
aspV	W3110 NC_007779	236931..237007	29.42	-0.84	-1.79	0.06	0.95	1		citC	W3110 NC_007779	complement(650021..651079)	0.66	-0.73	-1.66	0.25	1	1		insD_1	W3110 NC_007779	380898..381803	1.29	-1.1	-2.15	0.25	NaN	1		glyU	W3110 NC_007779	complement(2997640..2997713)	11.19	-1.84	-3.58	0.1	0.32	1
ytfQ	W3110 NC_007779	4454642..4455598	74.18	-0.84	-1.79	0.0016	0.11	1		ddpX	W3110 NC_007779	complement(1564209..1564790)	6.64	-0.73	-1.65	0.08	1	1		flhA	W3110 NC_007779	complement(1964686..1966764)	9.07	-1.09	-2.13	0.01	0.12	1		hokB	W3110 NC_007779	complement(1493636..1493785)	258.09	-1.82	-3.53	3.19e-07	1.19e-05	0.00139
alaW	W3110 NC_007779	complement(2523602..2523677)	7.91	-0.84	-1.79	0.28	1	1		gcvP	W3110 NC_007779	complement(3044824..3047697)	176.43	-0.72	-1.65	0.04	1	1		ykgF	W3110 NC_007779	321562..322989	27.8	-1.09	-2.12	0.000483	0.02	1		insE_4	W3110 NC_007779	complement(1095560..1095868)	8.59	-1.8	-3.49	0.04	0.17	1
insC_7	W3110 NC_007779	complement(2995891..2996301)	14.89	-0.83	-1.78	0.12	1	1		yeaX	W3110 NC_007779	1887559..1888524	15.64	-0.72	-1.65	0.05	1	1		garK	W3110 NC_007779	complement(3270480..3271706)	16.16	-1.07	-2.09	0.0025	0.05	1		glyY	W3110 NC_007779	4397263..4397338	6.76	-1.8	-3.48	0.14	0.39	1
afuB	W3110 NC_007779	complement(278038..278400)	2.24	-0.82	-1.76	0.13	1	1		ycdM	W3110 NC_007779	complement(1073285..1074433)	1.13	-0.72	-1.64	0.16	1	1		yahE	W3110 NC_007779	335149..336012	1.17	-1.07	-2.09	0.05	NaN	1		tar	W3110 NC_007779	complement(1972744..1974405)	18.45	-1.79	-3.47	5.99e-09	3.58e-07	2.6e-05
lsrF	W3110 NC_007779	1607814..1608689	74.37	-0.81	-1.76	0.01	0.58	1		lldD	W3110 NC_007779	complement(3859398..3860588)	58.84	-0.71	-1.64	0.05	1	1		ybaM	W3110 NC_007779	complement(489334..489495)	2.09	-1.06	-2.09	0.24	NaN	1		ygiW	W3110 NC_007779	complement(3167940..3168332)	1432.34	-1.79	-3.45	2.72e-07	1.03e-05	0.00118
phnF	W3110 NC_007779	complement(4326375..4327100)	1.21	-0.81	-1.75	0.12	1	1		gcvT	W3110 NC_007779	complement(3048229..3049323)	153.7	-0.71	-1.64	0.03	1	1		yahF	W3110 NC_007779	336002..337549	2.57	-1.04	-2.05	0.000246	NaN	1		dppA	W3110 NC_007779	3932710..3934317	4072.16	-1.78	-3.43	2e-07	7.94e-06	0.000868
yahF	W3110 NC_007779	336002..337549	1.84	-0.8	-1.74	0.03	0.84	1		ygjI	W3110 NC_007779	3224890..3226323	3.42	-0.7	-1.63	0.08	1	1		uxaC	W3110 NC_007779	complement(3241985..3243397)	101.24	-1.03	-2.04	1.7e-05	0.00146	0.07		yhiD	W3110 NC_007779	3984513..3985160	5.2	-1.77	-3.4	0.000898	0.01	1
yiaO	W3110 NC_007779	complement(3893335..3894321)	4.81	-0.8	-1.74	0.04	0.86	1		yhaL	W3110 NC_007779	3253699..3253863	3.17	-0.7	-1.63	0.28	1	1		ykgE	W3110 NC_007779	320832..321551	19.81	-1.02	-2.03	0.00217	0.05	1		serV	W3110 NC_007779	complement(2817209..2817301)	91.91	-1.77	-3.4	0.000858	0.01	1
acnA	W3110 NC_007779	1337545..1340220	246.34	-0.78	-1.72	0.02	0.78	1		gcvH	W3110 NC_007779	complement(3047816..3048205)	483.33	-0.7	-1.63	0.02	1	1		ldrD	W3110 NC_007779	3940328..3940435	2.04	-1.01	-2.02	0.32	NaN	1		citF	W3110 NC_007779	complement(647262..648794)	2.03	-1.76	-3.39	0.00165	0.02	1
cdaR	W3110 NC_007779	182463..183620	217.21	-0.77	-1.71	9.53e-05	0.00755	0.42		cycA	W3110 NC_007779	4434544..4435956	335.4	-0.7	-1.62	0.05	1	1		alaT	W3110 NC_007779	complement(3599346..3599421)	2.46	-1.01	-2.01	0.3	NaN	1		hdeD	W3110 NC_007779	complement(3982848..3983420)	50.17	-1.75	-3.37	8.29e-07	2.74e-05	0.0036
ssuD	W3110 NC_007779	complement(995265..996410)	1.97	-0.77	-1.7	0.04	0.88	1		insB_3	W3110 NC_007779	complement(289873..290376)	13.29	-0.69	-1.62	0.16	1	1		ygeX	W3110 NC_007779	3006166..3007362	37.31	-1	-2	6.19e-06	0.000579	0.03		livJ	W3110 NC_007779	4040757..4041860	32.19	-1.75	-3.36	5.64e-10	3.7e-08	2.45e-06
nrfF	W3110 NC_007779	4296753..4297136	1.73	-0.77	-1.7	0.25	1	1		yodC	W3110 NC_007779	complement(2030325..2030507)	38.15	-0.69	-1.62	0.07	1	1		ykfH	W3110 NC_007779	complement(263250..263471)	1.62	-1	-1.99	0.2	NaN	1		leuP	W3110 NC_007779	complement(4610880..4610966)	2.14	-1.73	-3.32	0.3	NaN	1
ygeN	W3110 NC_007779	complement(2994404..2994676)	0.36	-0.76	-1.69	0.58	1	1		rmf	W3110 NC_007779	1016137..1016304	40324	-0.69	-1.62	0.08	1	1		lldD	W3110 NC_007779	complement(3859398..3860588)	157.18	-0.98	-1.97	0.000185	0.00904	0.81		rygC	W3110 NC_007779	3055471..3055621	57.32	-1.73	-3.32	0.00021	0.00327	0.91
fruK	W3110 NC_007779	complement(2264761..2265699)	17.16	-0.75	-1.68	0.02	0.75	1		aldA	W3110 NC_007779	1489946..1491385	4341.87	-0.69	-1.61	0.07	1	1		puuE	W3110 NC_007779	1367264..1368529	10.15	-0.98	-1.97	0.000983	0.03	1		ybfA	W3110 NC_007779	729556..729762	344.94	-1.71	-3.27	1.57e-15	2.82e-13	6.81e-12
malK	W3110 NC_007779	4250374..4251489	57	-0.74	-1.67	0.01	0.56	1		trpT	W3110 NC_007779	complement(3689649..3689724)	1.64	-0.68	-1.61	0.54	1	1		xdhA	W3110 NC_007779	2999001..3001259	36.77	-0.97	-1.96	0.000237	0.01	1		uraA	W3110 NC_007779	complement(2617527..2618816)	31.74	-1.7	-3.25	7.76e-12	6.41e-10	3.37e-08
yqeK	W3110 NC_007779	complement(2988591..2989016)	0.51	-0.74	-1.67	0.51	1	1		rttR	W3110 NC_007779	complement(1288643..1288813)	5.7	-0.68	-1.6	0.18	1	1		xdhB	W3110 NC_007779	3001270..3002148	27.69	-0.97	-1.96	0.000753	0.03	1		dppB	W3110 NC_007779	3934625..3935644	428.21	-1.7	-3.25	2.25e-12	2.16e-10	9.77e-09
yddV	W3110 NC_007779	complement(1567472..1568515)	6.2	-0.74	-1.66	0.0038	0.24	1		ygcE	W3110 NC_007779	2900552..2902030	2.58	-0.68	-1.6	0.04	1	1		hyaA	W3110 NC_007779	1032561..1033679	9.83	-0.97	-1.96	0.000682	0.03	1		frlC	W3110 NC_007779	complement(4137246..4138076)	10.75	-1.69	-3.22	3.02e-06	8.49e-05	0.01
yfdQ	W3110 NC_007779	2479478..2480302	2.3	-0.73	-1.66	0.05	0.94	1		betI	W3110 NC_007779	complement(327971..328558)	276.87	-0.68	-1.6	0.03	1	1		puuC	W3110 NC_007779	1364457..1365944	9.77	-0.97	-1.95	0.00163	0.04	1		yfjM	W3110 NC_007779	complement(2764169..2764432)	1.13	-1.69	-3.22	0.22	NaN	1
lsrB	W3110 NC_007779	1606765..1607787	109.33	-0.73	-1.66	0.00801	0.45	1		fecC	W3110 NC_007779	complement(4517091..4518089)	6.61	-0.68	-1.6	0.04	1	1		ykgG	W3110 NC_007779	322982..323677	27.4	-0.96	-1.94	0.00909	0.11	1		rrsG	W3110 NC_007779	complement(2728272..2729813)	67.58	-1.67	-3.19	1.73e-06	5.24e-05	0.0075
csgC	W3110 NC_007779	1105202..1105534	0.69	-0.72	-1.65	0.46	1	1		glxR	W3110 NC_007779	535810..536688	0.88	-0.67	-1.59	0.24	1	1		gudD	W3110 NC_007779	complement(2916701..2918041)	19.38	-0.96	-1.94	0.00155	0.04	1		ydhL	W3110 NC_007779	complement(1727395..1727634)	49.68	-1.67	-3.17	4.78e-05	0.000913	0.21
serV	W3110 NC_007779	complement(2817209..2817301)	174.73	-0.72	-1.65	0.04	0.86	1		ssuC	W3110 NC_007779	complement(994463..995254)	1.75	-0.67	-1.59	0.19	1	1		insA_2	W3110 NC_007779	complement(278824..279099)	49.78	-0.95	-1.94	3.39e-05	0.00241	0.15		narU	W3110 NC_007779	complement(1544386..1545774)	9.85	-1.66	-3.17	1.71e-05	0.000386	0.07
fliY	W3110 NC_007779	complement(2001722..2002522)	260.83	-0.72	-1.65	0.00383	0.24	1		yfdI	W3110 NC_007779	2474577..2475908	24.05	-0.66	-1.58	0.02	1	1		srlD	W3110 NC_007779	2826393..2827172	31.97	-0.95	-1.94	0.00365	0.07	1		ffs	W3110 NC_007779	475672..475785	236.29	-1.66	-3.17	0.00382	0.03	1
aspT	W3110 NC_007779	complement(3689733..3689809)	26.25	-0.72	-1.65	0.08	1	1		ybcD	W3110 NC_007779	565674..565910	0.64	-0.66	-1.58	0.56	1	1		fucI	W3110 NC_007779	2934240..2936015	20.14	-0.95	-1.93	0.00023	0.01	1		valU	W3110 NC_007779	2526377..2526452	8.74	-1.66	-3.17	0.17	0.43	1
ybgT	W3110 NC_007779	774618..774731	88.98	-0.72	-1.65	0.02	0.67	1		rrfH	W3110 NC_007779	228756..228875	22.04	-0.66	-1.58	0.18	1	1		puuB	W3110 NC_007779	1365946..1367226	8.65	-0.94	-1.91	0.00836	0.1	1		ycbR	W3110 NC_007779	998912..999613	1.03	-1.65	-3.14	0.08	0.29	1
mglB	W3110 NC_007779	complement(2242684..2243682)	563.46	-0.72	-1.64	0.07	0.98	1		ybiU	W3110 NC_007779	complement(858218..859483)	6.78	-0.66	-1.58	0.07	1	1		ymgF	W3110 NC_007779	1220560..1220778	0.47	-0.93	-1.91	0.38	NaN	1		frlB	W3110 NC_007779	complement(4138126..4139148)	23.63	-1.65	-3.13	1e-07	4.4e-06	0.000435
alaU	W3110 NC_007779	4213383..4213458	14.43	-0.71	-1.64	0.14	1	1		fhuF	W3110 NC_007779	complement(4609555..4610343)	22.82	-0.66	-1.58	0.0099	0.8	1		hybA	W3110 NC_007779	complement(3142810..3143796)	58.32	-0.93	-1.91	0.000294	0.01	1		ryeA	W3110 NC_007779	1924780..1925028	2269.43	-1.64	-3.12	1.12e-05	0.000266	0.05
malM	W3110 NC_007779	4253144..4254064	55.3	-0.71	-1.64	0.01	0.56	1		acnA	W3110 NC_007779	1337545..1340220	472.66	-0.65	-1.57	0.04	1	1		ydfD	W3110 NC_007779	1651508..1651699	2.23	-0.93	-1.9	0.21	NaN	1		ydaM	W3110 NC_007779	complement(1408277..1409509)	0.16	-1.64	-3.11	0.35	NaN	1
sgbH	W3110 NC_007779	complement(3891176..3891838)	7.66	-0.71	-1.64	0.03	0.85	1		insF_4	W3110 NC_007779	complement(1094697..1095563)	4.85	-0.65	-1.57	0.56	1	1		yagQ	W3110 NC_007779	complement(296994..297950)	5.89	-0.92	-1.9	0.00357	0.07	1		gltV	W3110 NC_007779	complement(3426832..3426907)	43.12	-1.63	-3.1	0.01	0.07	1
srlE	W3110 NC_007779	2825048..2826007	143.45	-0.7	-1.62	0.02	0.77	1		yehD	W3110 NC_007779	complement(2195014..2195556)	2.57	-0.65	-1.57	0.2	1	1		insD_7	W3110 NC_007779	complement(2320805..2321728)	49.25	-0.92	-1.9	0.01	0.12	1		hyaB	W3110 NC_007779	1033676..1035469	90.5	-1.62	-3.08	1.27e-08	7.21e-07	5.53e-05
yihT	W3110 NC_007779	3564030..3564908	7.72	-0.69	-1.62	0.02	0.78	1		ydfU	W3110 NC_007779	complement(1644969..1646018)	1.35	-0.65	-1.57	0.18	1	1		srlA	W3110 NC_007779	2824488..2825051	40.71	-0.92	-1.89	0.00296	0.06	1		mokB	W3110 NC_007779	complement(1493676..1493843)	647.15	-1.62	-3.08	4.56e-08	2.22e-06	0.000198
malF	W3110 NC_007779	complement(4247121..4248665)	40.76	-0.69	-1.61	0.00888	0.5	1		yfcY	W3110 NC_007779	complement(2464605..2465915)	71.05	-0.65	-1.57	0.05	1	1		ryhB	W3110 NC_007779	4059399..4059492	1.48	-0.91	-1.88	0.44	NaN	1		dadA	W3110 NC_007779	1239148..1240446	2080.83	-1.62	-3.07	1.3e-07	5.64e-06	0.000564
rihB	W3110 NC_007779	complement(2257579..2258520)	2.88	-0.68	-1.61	0.06	0.94	1		gabP	W3110 NC_007779	2792909..2794309	33.31	-0.65	-1.57	0.06	1	1		yqgD	W3110 NC_007779	complement(3085055..3085306)	0.41	-0.91	-1.88	0.44	NaN	1		mscS	W3110 NC_007779	complement(3067603..3068463)	173.58	-1.62	-3.07	4.42e-12	3.86e-10	1.92e-08
metY	W3110 NC_007779	complement(3318068..3318144)	6.87	-0.68	-1.61	0.4	1	1		yghO	W3110 NC_007779	complement(3127699..3128871)	8.59	-0.64	-1.56	0.04	1	1		yagY	W3110 NC_007779	complement(308582..309250)	1.36	-0.91	-1.88	0.08	NaN	1		rem	W3110 NC_007779	complement(1646365..1646616)	4.22	-1.6	-3.04	0.07	0.27	1
acs	W3110 NC_007779	complement(4289003..4290961)	310.91	-0.68	-1.61	0.04	0.88	1		insA_1	W3110 NC_007779	complement(20233..20508)	6.02	-0.64	-1.56	0.44	1	1		lldP	W3110 NC_007779	complement(3861361..3863016)	195.43	-0.91	-1.88	0.000398	0.02	1		metV	W3110 NC_007779	2946263..2946339	11.8	-1.6	-3.03	0.14	0.39	1
gabD	W3110 NC_007779	2789929..2791377	46.38	-0.68	-1.6	0.00392	0.24	1		ddpB	W3110 NC_007779	complement(1561621..1562643)	7.75	-0.64	-1.55	0.06	1	1		tdcB	W3110 NC_007779	complement(3264894..3265883)	7.87	-0.91	-1.88	0.00255	0.05	1		ybfC	W3110 NC_007779	736072..736641	1.84	-1.58	-3	0.04	0.19	1
eutQ	W3110 NC_007779	complement(2572958..2573659)	12.86	-0.68	-1.6	0.03	0.86	1		ydfX	W3110 NC_007779	complement(1649060..1649350)	1.09	-0.63	-1.55	0.42	1	1		alaU	W3110 NC_007779	4213383..4213458	3.1	-0.9	-1.87	0.33	NaN	1		hisR	W3110 NC_007779	complement(3654096..3654172)	122.5	-1.58	-2.98	0.00316	0.03	1
aceA	W3110 NC_007779	4220699..4222003	8499.19	-0.68	-1.6	0.02	0.77	1		ytfQ	W3110 NC_007779	4454642..4455598	83.54	-0.63	-1.55	0.03	1	1		yfaW	W3110 NC_007779	complement(2364879..2366096)	10.23	-0.9	-1.87	0.000705	0.03	1		ybhP	W3110 NC_007779	complement(824158..824919)	23.96	-1.57	-2.97	2.68e-06	7.73e-05	0.01
yliC	W3110 NC_007779	871389..872309	40.29	-0.68	-1.6	0.00622	0.36	1		yecT	W3110 NC_007779	1963686..1964174	2.81	-0.63	-1.54	0.27	1	1		insD_3	W3110 NC_007779	1301435..1302358	12.61	-0.9	-1.86	0.23	0.52	1		Y75_p4289	W3110 NC_007779	complement(311738..312001)	2.08	-1.55	-2.92	0.16	0.42	1
srlB	W3110 NC_007779	2826018..2826389	98.58	-0.67	-1.6	0.03	0.83	1		betB	W3110 NC_007779	complement(326485..327957)	236.39	-0.62	-1.54	0.04	1	1		acnA	W3110 NC_007779	1337545..1340220	467.22	-0.9	-1.86	0.000163	0.00819	0.71		yjfK	W3110 NC_007779	4415982..4416641	0.83	-1.55	-2.92	0.15	0.4	1
dsdA	W3110 NC_007779	2484648..2485976	49.13	-0.67	-1.6	0.02	0.67	1		ssuE	W3110 NC_007779	complement(997359..997934)	2.05	-0.62	-1.54	0.19	1	1		ytfQ	W3110 NC_007779	4454642..4455598	83	-0.89	-1.86	0.000737	0.03	1		isrB	W3110 NC_007779	complement(1989976..1990135)	1.77	-1.54	-2.91	0.29	NaN	1
yhaL	W3110 NC_007779	3253699..3253863	4.68	-0.67	-1.59	0.2	1	1		hyi	W3110 NC_007779	534934..535710	1.1	-0.62	-1.53	0.23	1	1		sgcC	W3110 NC_007779	complement(4533610..4534923)	7.96	-0.89	-1.86	0.00987	0.11	1		ymdA	W3110 NC_007779	1106991..1107302	2.42	-1.54	-2.9	0.11	0.35	1
uxaC	W3110 NC_007779	complement(3241985..3243397)	287.2	-0.67	-1.59	0.11	1	1		fliS	W3110 NC_007779	2007440..2007850	4.2	-0.62	-1.53	0.19	1	1		ilvM	W3110 NC_007779	complement(3684217..3684480)	3.34	-0.89	-1.85	0.1	NaN	1		yjcF	W3110 NC_007779	complement(4285373..4286665)	0.34	-1.54	-2.9	0.26	0.54	1
ytjA	W3110 NC_007779	4616790..4616969	13.6	-0.67	-1.59	0.09	1	1		yfcX	W3110 NC_007779	complement(2462461..2464605)	103.9	-0.62	-1.53	0.04	1	1		insH_6	W3110 NC_007779	complement(1429460..1430440)	0.59	-0.89	-1.85	0.21	NaN	1		gltW	W3110 NC_007779	complement(2728025..2728100)	42.28	-1.53	-2.88	0.02	0.09	1
ygcK	W3110 NC_007779	complement(2880811..2881293)	3.47	-0.66	-1.58	0.12	1	1		insB_5	W3110 NC_007779	complement(2411473..2411976)	54.78	-0.62	-1.53	0.1	1	1		katG	W3110 NC_007779	complement(3500666..3502846)	658.23	-0.88	-1.84	0.000965	0.03	1		yjfI	W3110 NC_007779	4414813..4415214	1.01	-1.52	-2.87	0.18	0.46	1
dkgA	W3110 NC_007779	3155279..3156106	44.96	-0.66	-1.58	0.02	0.68	1		citD	W3110 NC_007779	complement(649710..650006)	0.52	-0.61	-1.53	0.54	1	1		ydjJ	W3110 NC_007779	complement(1859504..1860547)	2.8	-0.87	-1.83	0.02	NaN	1		asnV	W3110 NC_007779	2064397..2064472	55.91	-1.51	-2.85	0.03	0.15	1
sgbU	W3110 NC_007779	complement(3890323..3891183)	5.91	-0.66	-1.58	0.03	0.82	1		insC_9	W3110 NC_007779	complement(3743807..3744172)	17.34	-0.61	-1.52	0.41	1	1		aspU	W3110 NC_007779	228928..229004	6.77	-0.86	-1.82	0.16	NaN	1		ycaP	W3110 NC_007779	957184..957876	8.43	-1.5	-2.84	0.00162	0.02	1
ydfZ	W3110 NC_007779	1630929..1631132	2	-0.66	-1.58	0.4	1	1		ldrA	W3110 NC_007779	complement(1270745..1270852)	3.2	-0.61	-1.52	0.5	1	1		ybgT	W3110 NC_007779	774618..774731	13.77	-0.85	-1.8	0.05	NaN	1		glyX	W3110 NC_007779	4397152..4397227	3.79	-1.5	-2.82	0.3	NaN	1
lamB	W3110 NC_007779	4251561..4252901	87.94	-0.66	-1.58	0.03	0.82	1		ygcK	W3110 NC_007779	complement(2880811..2881293)	5.96	-0.6	-1.52	0.1	1	1		fixC	W3110 NC_007779	44180..45466	2.87	-0.84	-1.79	0.01	NaN	1		slp	W3110 NC_007779	complement(3985888..3986454)	354.49	-1.49	-2.81	5.15e-05	0.000977	0.22
ykgG	W3110 NC_007779	322982..323677	273.71	-0.66	-1.58	0.00563	0.34	1		rybA	W3110 NC_007779	complement(853374..853462)	18.25	-0.6	-1.52	0.24	1	1		yggR	W3110 NC_007779	complement(3092756..3093736)	3	-0.84	-1.79	0.03	NaN	1		glnW	W3110 NC_007779	complement(697178..697252)	33.25	-1.49	-2.8	0.04	0.17	1
dhaL	W3110 NC_007779	complement(1250702..1251334)	113.2	-0.65	-1.57	0.0041	0.25	1		citG	W3110 NC_007779	complement(645854..646732)	1.29	-0.59	-1.5	0.2	1	1		flgK	W3110 NC_007779	1139955..1141598	14.98	-0.83	-1.78	0.00791	0.1	1		ybaM	W3110 NC_007779	complement(489334..489495)	1.55	-1.48	-2.78	0.3	NaN	1
gutM	W3110 NC_007779	2827277..2827636	22.15	-0.65	-1.57	0.02	0.75	1		thrU	W3110 NC_007779	complement(3461218..3461293)	4.74	-0.58	-1.5	0.45	1	1		ydjH	W3110 NC_007779	complement(1857695..1858642)	3.69	-0.82	-1.77	0.01	NaN	1		lysT	W3110 NC_007779	780976..781051	2.89	-1.47	-2.78	0.38	NaN	1
ykgF	W3110 NC_007779	321562..322989	242.53	-0.65	-1.57	0.04	0.86	1		ldrC	W3110 NC_007779	complement(1271815..1271922)	3.43	-0.58	-1.5	0.46	1	1		cydB	W3110 NC_007779	773464..774603	767.87	-0.82	-1.77	0.00446	0.07	1		insA_1	W3110 NC_007779	complement(20233..20508)	14.03	-1.47	-2.77	0.26	0.54	1
gabT	W3110 NC_007779	2791391..2792671	64.18	-0.65	-1.57	0.00612	0.36	1		gcvB	W3110 NC_007779	2941352..2941556	179.51	-0.58	-1.5	0.06	1	1		fucO	W3110 NC_007779	complement(2930521..2931672)	90.54	-0.82	-1.76	0.000106	0.00643	0.46		rygD	W3110 NC_007779	complement(3193407..3193556)	584.86	-1.47	-2.76	5.61e-07	1.93e-05	0.00244
ymdE	W3110 NC_007779	1095966..1096268	0.1	-0.65	-1.56	0.7	1	1		glcD	W3110 NC_007779	complement(3125178..3126677)	18.95	-0.58	-1.49	0.08	1	1		uxuA	W3110 NC_007779	4556316..4557500	82.58	-0.82	-1.76	0.00419	0.07	1		ybgS	W3110 NC_007779	complement(785359..785739)	81.02	-1.47	-2.76	4.74e-07	1.66e-05	0.00206
thrV	W3110 NC_007779	complement(3423435..3423510)	0.37	-0.65	-1.56	0.71	1	1		oppA	W3110 NC_007779	1302896..1304527	1329.72	-0.58	-1.49	0.12	1	1		chpS	W3110 NC_007779	4453127..4453378	5.8	-0.82	-1.76	0.05	NaN	1		pitB	W3110 NC_007779	complement(3133528..3135027)	2.98	-1.46	-2.74	0.00147	0.02	1
yciF	W3110 NC_007779	complement(1316984..1317484)	1	-0.64	-1.56	0.27	1	1		ugpE	W3110 NC_007779	4050388..4051233	6.93	-0.58	-1.49	0.06	1	1		ygfO	W3110 NC_007779	3023007..3024407	13.02	-0.81	-1.76	0.00409	0.07	1		ryeD	W3110 NC_007779	2155747..2155889	7.18	-1.45	-2.74	0.1	0.33	1
yfaW	W3110 NC_007779	complement(2364879..2366096)	12.97	-0.64	-1.56	0.06	0.94	1		yciH	W3110 NC_007779	1344372..1344698	13.11	-0.57	-1.49	0.12	1	1		yagS	W3110 NC_007779	complement(300155..301111)	5.78	-0.81	-1.76	0.0091	0.11	1		yeaV	W3110 NC_007779	1884902..1886347	4.43	-1.43	-2.69	0.00105	0.01	1
sufD	W3110 NC_007779	complement(1762234..1763505)	9.16	-0.64	-1.55	0.02	0.78	1		mhpC	W3110 NC_007779	370448..371329	3.4	-0.57	-1.49	0.09	1	1		dkgA	W3110 NC_007779	3155279..3156106	61.68	-0.81	-1.75	0.000156	0.00798	0.68		yfdF	W3110 NC_007779	2468458..2469516	0.45	-1.43	-2.69	0.19	0.46	1
malG	W3110 NC_007779	complement(4246216..4247106)	70.76	-0.63	-1.55	0.02	0.72	1		yjfI	W3110 NC_007779	4414813..4415214	1.53	-0.57	-1.48	0.34	1	1		yqhD	W3110 NC_007779	3154011..3155174	88.05	-0.81	-1.75	0.0043	0.07	1		ycdI	W3110 NC_007779	complement(1070787..1071377)	3.51	-1.4	-2.65	0.03	0.15	1
malP	W3110 NC_007779	4087943..4090336	43.3	-0.63	-1.55	0.01	0.65	1		narK	W3110 NC_007779	1279534..1280925	1.17	-0.56	-1.48	0.22	1	1		ygjI	W3110 NC_007779	3224890..3226323	3.78	-0.81	-1.75	0.00648	0.09	1		yraJ	W3110 NC_007779	3288669..3291185	14.78	-1.4	-2.64	2.12e-05	0.00047	0.09
gltA	W3110 NC_007779	complement(753607..754890)	1534.78	-0.63	-1.55	0.04	0.86	1		sodA	W3110 NC_007779	complement(3535251..3535871)	75.42	-0.56	-1.48	0.08	1	1		dnaK	W3110 NC_007779	12163..14079	1190.21	-0.81	-1.75	0.000858	0.03	1		aspU	W3110 NC_007779	228928..229004	25.75	-1.4	-2.64	0.04	0.17	1
yfaT	W3110 NC_007779	complement(2339006..2339629)	0.89	-0.63	-1.55	0.31	1	1		ysdC	W3110 NC_007779	3779066..3779242	1.11	-0.56	-1.48	0.57	1	1		rbsB	W3110 NC_007779	complement(3699513..3700403)	158.77	-0.81	-1.75	0.000829	0.03	1		ymgE	W3110 NC_007779	1246305..1246559	6.97	-1.39	-2.62	0.07	0.26	1
yjgZ	W3110 NC_007779	4505940..4506269	0.42	-0.63	-1.54	0.6	1	1		prpR	W3110 NC_007779	complement(346081..347667)	17.98	-0.56	-1.48	0.06	1	1		yihQ	W3110 NC_007779	3567405..3569441	3.62	-0.8	-1.75	0.009	0.11	1		ryeC	W3110 NC_007779	2155412..2155560	42.79	-1.39	-2.62	0.00183	0.02	1
argF	W3110 NC_007779	complement(288525..289529)	6.09	-0.63	-1.54	0.02	0.78	1		yhcC	W3110 NC_007779	complement(3352976..3353905)	2.23	-0.56	-1.48	0.16	1	1		hisC	W3110 NC_007779	2094535..2095605	69.2	-0.8	-1.74	0.00201	0.05	1		hdeA	W3110 NC_007779	3983675..3984007	881.18	-1.38	-2.61	1.25e-05	0.000293	0.05
gadB	W3110 NC_007779	complement(1572359..1573759)	13.53	-0.63	-1.54	0.05	0.89	1		lysA	W3110 NC_007779	complement(2976293..2977555)	7.82	-0.56	-1.47	0.13	1	1		sodA	W3110 NC_007779	complement(3535251..3535871)	172.52	-0.8	-1.74	0.01	0.11	1		rnpB	W3110 NC_007779	complement(3270071..3270447)	148738	-1.37	-2.59	0.000619	0.00794	1
lacZ	W3110 NC_007779	complement(362455..365529)	3494.62	-0.62	-1.54	0.04	0.88	1		rpmC	W3110 NC_007779	4191657..4191848	2009.34	-0.56	-1.47	0.03	1	1		fliS	W3110 NC_007779	2007440..2007850	6.75	-0.79	-1.73	0.07	NaN	1		phnB	W3110 NC_007779	complement(4329976..4330419)	26.9	-1.37	-2.58	4.14e-05	0.000817	0.18
ydeN	W3110 NC_007779	complement(1582556..1584238)	68.95	-0.62	-1.54	0.02	0.68	1		dusC	W3110 NC_007779	complement(2232772..2233719)	5.33	-0.55	-1.47	0.15	1	1		fucA	W3110 NC_007779	complement(2931697..2932344)	23.42	-0.79	-1.73	0.00258	0.05	1		chaB	W3110 NC_007779	1273696..1273926	25.53	-1.36	-2.57	0.00134	0.01	1
srlD	W3110 NC_007779	2826393..2827172	187.08	-0.62	-1.54	0.00983	0.53	1		yaaI	W3110 NC_007779	complement(11382..11786)	2.37	-0.55	-1.47	0.28	1	1		adhE	W3110 NC_007779	complement(1297023..1299698)	186.98	-0.79	-1.73	0.00923	0.11	1		yjgN	W3110 NC_007779	4484410..4485606	0.63	-1.36	-2.57	0.24	0.53	1
hmp	W3110 NC_007779	2684491..2685681	403.99	-0.62	-1.54	0.13	1	1		betA	W3110 NC_007779	complement(324801..326471)	101.33	-0.55	-1.46	0.08	1	1		rhaS	W3110 NC_007779	complement(3538109..3538945)	21.39	-0.79	-1.73	0.003	0.06	1		ybhH	W3110 NC_007779	801181..802233	0.36	-1.36	-2.57	0.28	0.57	1
yqhD	W3110 NC_007779	3154011..3155174	93.02	-0.62	-1.54	0.02	0.77	1		aspU	W3110 NC_007779	228928..229004	17.16	-0.55	-1.46	0.38	1	1		guaD	W3110 NC_007779	3024422..3025741	19.9	-0.78	-1.72	0.000179	0.00887	0.78		valV	W3110 NC_007779	1748149..1748225	1.78	-1.36	-2.56	0.41	NaN	1
yhcA	W3110 NC_007779	3361967..3362641	0.66	-0.62	-1.53	0.37	1	1		ycdO	W3110 NC_007779	1082665..1083792	5.61	-0.55	-1.46	0.11	1	1		yeiE	W3110 NC_007779	complement(2252071..2252952)	22.95	-0.78	-1.72	0.000981	0.03	1		dsrB	W3110 NC_007779	complement(2026772..2026960)	0.65	-1.36	-2.56	0.4	NaN	1
katG	W3110 NC_007779	complement(3500666..3502846)	737.62	-0.62	-1.53	0.09	1	1		mglA	W3110 NC_007779	complement(2241103..2242623)	28.99	-0.54	-1.46	0.07	1	1		lamB	W3110 NC_007779	4251561..4252901	79.21	-0.78	-1.71	0.00611	0.09	1		hyaC	W3110 NC_007779	1035488..1036195	68.16	-1.36	-2.56	1.62e-07	6.88e-06	0.000702
yjhA	W3110 NC_007779	complement(4543465..4544181)	2.48	-0.62	-1.53	0.13	1	1		betT	W3110 NC_007779	328687..330720	89.23	-0.54	-1.46	0.07	1	1		gatZ	W3110 NC_007779	complement(2178393..2179655)	1776.71	-0.77	-1.71	0.00218	0.05	1		metU	W3110 NC_007779	complement(697086..697162)	1.78	-1.36	-2.56	0.42	NaN	1
insC_4	W3110 NC_007779	complement(1470498..1470908)	11.1	-0.61	-1.53	0.36	1	1		insA_4	W3110 NC_007779	1050255..1050530	7.41	-0.54	-1.46	0.23	1	1		ygeI	W3110 NC_007779	2992294..2992512	0.97	-0.77	-1.71	0.45	NaN	1		actP	W3110 NC_007779	complement(4286843..4288492)	242.41	-1.36	-2.56	1.75e-07	7.14e-06	0.000758
ygaT	W3110 NC_007779	2787641..2788618	57.66	-0.61	-1.52	0.03	0.82	1		ryeA	W3110 NC_007779	1924780..1925028	25424.1	-0.54	-1.46	0.18	1	1		melA	W3110 NC_007779	4346589..4347944	813.38	-0.77	-1.7	0.00271	0.06	1		cycA	W3110 NC_007779	4434544..4435956	281.66	-1.35	-2.56	1.78e-08	9.92e-07	7.72e-05
fdrA	W3110 NC_007779	545904..547571	0.92	-0.61	-1.52	0.27	1	1		ycjU	W3110 NC_007779	1381862..1382521	1.7	-0.54	-1.45	0.27	1	1		tdcC	W3110 NC_007779	complement(3263541..3264872)	19.67	-0.77	-1.7	0.000846	0.03	1		csgE	W3110 NC_007779	complement(1102393..1102782)	7.6	-1.34	-2.54	0.03	0.15	1
isrC	W3110 NC_007779	2073452..2073655	0.92	-0.6	-1.52	0.57	1	1		rplW	W3110 NC_007779	4188732..4189034	1515.93	-0.54	-1.45	0.07	1	1		argC	W3110 NC_007779	complement(3480676..3481680)	9.44	-0.77	-1.7	0.02	0.15	1		phnO	W3110 NC_007779	complement(4319782..4320216)	19.17	-1.34	-2.53	0.000304	0.00446	1
ycdL	W3110 NC_007779	complement(1072593..1073285)	0.71	-0.59	-1.51	0.42	1	1		yjcS	W3110 NC_007779	complement(4308091..4310076)	1.06	-0.54	-1.45	0.18	1	1		narZ	W3110 NC_007779	complement(1540564..1544304)	13.8	-0.76	-1.7	0.00112	0.03	1		insC_3	W3110 NC_007779	1301130..1301495	82.73	-1.34	-2.53	0.00991	0.07	1
narZ	W3110 NC_007779	complement(1540564..1544304)	5.89	-0.59	-1.5	0.01	0.58	1		csrB	W3110 NC_007779	complement(2922812..2923171)	411.9	-0.53	-1.45	0.09	1	1		katE	W3110 NC_007779	1815581..1817842	84.27	-0.76	-1.69	0.000272	0.01	1		ygaT	W3110 NC_007779	2787641..2788618	140.07	-1.33	-2.52	3.68e-08	1.85e-06	0.00016
yegZ	W3110 NC_007779	complement(2169739..2169957)	1.81	-0.59	-1.5	0.48	1	1		sra	W3110 NC_007779	complement(1557540..1557677)	164.92	-0.53	-1.44	0.17	1	1		ymfR	W3110 NC_007779	1207126..1207308	1.11	-0.76	-1.69	0.41	NaN	1		yegS	W3110 NC_007779	2170849..2171748	24.6	-1.33	-2.52	7.5e-06	0.000192	0.03
ychG	W3110 NC_007779	complement(1296003..1296775)	6.15	-0.58	-1.5	0.06	0.98	1		ygbM	W3110 NC_007779	2862892..2863668	5.03	-0.53	-1.44	0.13	1	1		glyW	W3110 NC_007779	complement(1994179..1994254)	1.09	-0.76	-1.69	0.58	NaN	1		yahH	W3110 NC_007779	339017..339313	6.93	-1.33	-2.52	0.04	0.17	1
uidA	W3110 NC_007779	complement(1695974..1697785)	15.33	-0.58	-1.5	0.01	0.59	1		fecD	W3110 NC_007779	complement(4516138..4517094)	5.34	-0.52	-1.43	0.16	1	1		lacZ	W3110 NC_007779	complement(362455..365529)	3516.03	-0.75	-1.69	0.000911	0.03	1		dadX	W3110 NC_007779	1240456..1241526	1258.26	-1.33	-2.51	3.42e-12	3.21e-10	1.49e-08
cysT	W3110 NC_007779	complement(1994051..1994124)	11.26	-0.58	-1.5	0.29	1	1		ylbE	W3110 NC_007779	547581..548839	2.24	-0.51	-1.43	0.17	1	1		gudX	W3110 NC_007779	complement(2918062..2919402)	13.64	-0.75	-1.68	0.01	0.12	1		thrL	W3110 NC_007779	190..255	2.22	-1.32	-2.51	0.46	NaN	1
lacY	W3110 NC_007779	complement(361150..362403)	2201.46	-0.58	-1.5	0.07	0.98	1		ydiB	W3110 NC_007779	1775503..1776369	4.48	-0.51	-1.42	0.13	1	1		dmsA	W3110 NC_007779	941381..943825	5.02	-0.75	-1.68	0.00445	0.07	1		argY	W3110 NC_007779	complement(2816854..2816930)	1.9	-1.32	-2.51	0.45	NaN	1
dcp	W3110 NC_007779	complement(1627049..1629094)	86.14	-0.58	-1.5	0.02	0.71	1		ysaB	W3110 NC_007779	3914703..3915002	1.85	-0.51	-1.42	0.42	1	1		yqeB	W3110 NC_007779	complement(3011270..3012895)	49.78	-0.75	-1.68	0.00356	0.07	1		yfcR	W3110 NC_007779	complement(2456518..2457030)	2.94	-1.32	-2.49	0.06	0.23	1
aceB	W3110 NC_007779	4219068..4220669	4477.39	-0.58	-1.49	0.04	0.89	1		ycaM	W3110 NC_007779	947651..949081	11.66	-0.51	-1.42	0.09	1	1		yjiM	W3110 NC_007779	complement(4569379..4570530)	53.42	-0.75	-1.68	0.000639	0.03	1		mtr	W3110 NC_007779	complement(3304428..3305672)	140.83	-1.32	-2.49	2.15e-12	2.11e-10	9.33e-09
oppA	W3110 NC_007779	1302896..1304527	471.98	-0.58	-1.49	0.11	1	1		yibG	W3110 NC_007779	complement(3871777..3872238)	1.73	-0.51	-1.42	0.32	1	1		gatD	W3110 NC_007779	complement(2173970..2175010)	256.35	-0.75	-1.68	0.000212	0.01	0.92		ydhC	W3110 NC_007779	1741625..1742836	175.39	-1.32	-2.49	4.6e-09	2.79e-07	2e-05
dhaK	W3110 NC_007779	complement(1251345..1252415)	97.18	-0.58	-1.49	0.02	0.75	1		ylbF	W3110 NC_007779	548850..549665	3.6	-0.51	-1.42	0.12	1	1		ylbE	W3110 NC_007779	547581..548839	2.28	-0.75	-1.68	0.05	NaN	1		yehD	W3110 NC_007779	complement(2195014..2195556)	1.24	-1.31	-2.49	0.17	0.44	1
lsrG	W3110 NC_007779	1608713..1609003	57.53	-0.57	-1.49	0.06	0.95	1		ydfA	W3110 NC_007779	1650222..1650377	1.54	-0.5	-1.42	0.57	1	1		yjiL	W3110 NC_007779	complement(4568602..4569369)	18.04	-0.74	-1.67	0.00198	0.05	1		ybhO	W3110 NC_007779	complement(822920..824161)	18.98	-1.31	-2.49	1.09e-05	0.000263	0.05
sodA	W3110 NC_007779	complement(3535251..3535871)	27.2	-0.57	-1.49	0.04	0.86	1		ydiO	W3110 NC_007779	1778910..1780061	2.16	-0.5	-1.42	0.21	1	1		hisH	W3110 NC_007779	2096672..2097262	61.72	-0.74	-1.67	0.00104	0.03	1		metW	W3110 NC_007779	2946153..2946229	8.77	-1.31	-2.48	0.17	0.43	1
yoaH	W3110 NC_007779	complement(1896266..1896445)	3.79	-0.57	-1.49	0.35	1	1		yihN	W3110 NC_007779	complement(3573169..3574434)	2.15	-0.5	-1.42	0.23	1	1		xylF	W3110 NC_007779	complement(3908292..3909284)	144.76	-0.74	-1.67	5.01e-05	0.00335	0.22		acs	W3110 NC_007779	complement(4289003..4290961)	1011.29	-1.31	-2.48	6.07e-05	0.00113	0.26
yjhS	W3110 NC_007779	complement(4541294..4542274)	2.16	-0.57	-1.49	0.15	1	1		dicB	W3110 NC_007779	1651323..1651511	2.82	-0.5	-1.42	0.44	1	1		adiY	W3110 NC_007779	complement(4341846..4342607)	6.9	-0.74	-1.67	0.02	0.16	1		yjcH	W3110 NC_007779	complement(4288489..4288803)	198.7	-1.31	-2.48	1.07e-06	3.51e-05	0.00466
stfE	W3110 NC_007779	complement(1210696..1211232)	0.25	-0.57	-1.48	0.66	1	1		ydiL	W3110 NC_007779	1772329..1772685	3.05	-0.5	-1.42	0.3	1	1		ybcN	W3110 NC_007779	571689..572144	1.46	-0.74	-1.67	0.21	NaN	1		yehZ	W3110 NC_007779	complement(2221898..2222815)	14.44	-1.31	-2.47	0.000242	0.00368	1
ykgK	W3110 NC_007779	complement(309970..310560)	0.23	-0.57	-1.48	0.65	1	1		mutT	W3110 NC_007779	111044..111433	2.15	-0.5	-1.42	0.35	1	1		ydiT	W3110 NC_007779	1784395..1784688	2.2	-0.74	-1.67	0.22	NaN	1		argT	W3110 NC_007779	complement(2432455..2433237)	278.8	-1.3	-2.47	3.85e-07	1.38e-05	0.00167
araF	W3110 NC_007779	complement(1987276..1988265)	33.21	-0.56	-1.48	0.01	0.66	1		yiiF	W3110 NC_007779	complement(3556712..3556930)	31.18	-0.5	-1.42	0.18	1	1		eutQ	W3110 NC_007779	complement(2572958..2573659)	16.34	-0.73	-1.66	0.01	0.11	1		zapA	W3110 NC_007779	3054268..3054597	231.77	-1.3	-2.46	6.83e-05	0.00125	0.3
sokB	W3110 NC_007779	1493833..1493885	2.07	-0.56	-1.48	0.66	1	1		yciW	W3110 NC_007779	complement(1350694..1351821)	20.29	-0.5	-1.41	0.16	1	1		uxuB	W3110 NC_007779	4557581..4559041	71.49	-0.73	-1.66	0.0014	0.04	1		yggF	W3110 NC_007779	complement(3073873..3074838)	9.14	-1.3	-2.46	0.00126	0.01	1
adhE	W3110 NC_007779	complement(1297023..1299698)	136.11	-0.56	-1.48	0.1	1	1		tnaC	W3110 NC_007779	complement(3751906..3751980)	8.46	-0.5	-1.41	0.43	1	1		insD_4	W3110 NC_007779	complement(1469635..1470540)	5.25	-0.73	-1.66	0.05	NaN	1		hyaF	W3110 NC_007779	1037171..1038028	19.68	-1.29	-2.44	0.00265	0.02	1
glyV	W3110 NC_007779	4397040..4397115	4.77	-0.56	-1.47	0.67	1	1		dadX	W3110 NC_007779	1240456..1241526	892.37	-0.5	-1.41	0.09	1	1		hisD	W3110 NC_007779	2093234..2094538	83.14	-0.73	-1.66	0.00224	0.05	1		cysC	W3110 NC_007779	complement(2872043..2872648)	76.36	-1.29	-2.44	0.02	0.09	1
melA	W3110 NC_007779	4346589..4347944	1462.48	-0.56	-1.47	0.09	1	1		oppD	W3110 NC_007779	1306468..1307481	273.24	-0.5	-1.41	0.09	1	1		gltB	W3110 NC_007779	3354487..3359040	44.29	-0.73	-1.66	0.00207	0.05	1		yjbJ	W3110 NC_007779	4262827..4263036	135.06	-1.27	-2.42	0.000286	0.00424	1
icd	W3110 NC_007779	1196700..1197950	2702.04	-0.56	-1.47	0.06	0.94	1		fepD	W3110 NC_007779	complement(620408..621412)	1.65	-0.5	-1.41	0.28	1	1		yaiF	W3110 NC_007779	complement(381728..382114)	2.4	-0.73	-1.65	0.18	NaN	1		ydcS	W3110 NC_007779	1513368..1514513	77.88	-1.27	-2.42	2.69e-07	1.03e-05	0.00117
allB	W3110 NC_007779	538371..539732	6.09	-0.55	-1.47	0.03	0.81	1		entC	W3110 NC_007779	624108..625283	1.69	-0.5	-1.41	0.24	1	1		mglB	W3110 NC_007779	complement(2242684..2243682)	263.3	-0.73	-1.65	0.000422	0.02	1		yliH	W3110 NC_007779	878670..879053	72.96	-1.27	-2.42	7.09e-05	0.00128	0.31
narW	W3110 NC_007779	complement(1538328..1539023)	4.17	-0.55	-1.47	0.12	1	1		torC	W3110 NC_007779	1058506..1059678	2.13	-0.5	-1.41	0.25	1	1		afuB	W3110 NC_007779	complement(278038..278400)	5.03	-0.73	-1.65	0.07	NaN	1		sraG	W3110 NC_007779	3311080..3311253	2.16	-1.27	-2.4	0.34	0.62	1
selC	W3110 NC_007779	complement(3804099..3804193)	10.76	-0.55	-1.46	0.27	1	1		yjgL	W3110 NC_007779	4480117..4481931	14.82	-0.49	-1.41	0.08	1	1		lldR	W3110 NC_007779	complement(3860585..3861361)	74.21	-0.73	-1.65	0.00166	0.04	1		ygjG	W3110 NC_007779	3218123..3219529	62.06	-1.27	-2.4	1.4e-07	6.04e-06	0.00061
yagG	W3110 NC_007779	284619..286001	39.06	-0.55	-1.46	0.06	0.95	1		ylbH	W3110 NC_007779	527173..527883	0.8	-0.49	-1.41	0.41	1	1		ydeN	W3110 NC_007779	complement(1582556..1584238)	18.44	-0.72	-1.65	0.00209	0.05	1		insD_11	W3110 NC_007779	4503275..4504180	3.48	-1.26	-2.4	0.13	0.37	1
uxuB	W3110 NC_007779	4557581..4559041	136.19	-0.55	-1.46	0.04	0.88	1		yecD	W3110 NC_007779	1952546..1953112	61.86	-0.49	-1.41	0.08	1	1		tdcE	W3110 NC_007779	complement(3258780..3261074)	6.78	-0.72	-1.65	0.00448	0.07	1		hyaA	W3110 NC_007779	1032561..1033679	78.65	-1.26	-2.39	5.06e-06	0.000137	0.02
pepB	W3110 NC_007779	complement(2653731..2655014)	88.4	-0.54	-1.46	0.05	0.89	1		sgcB	W3110 NC_007779	complement(4534935..4535213)	6.72	-0.49	-1.4	0.32	1	1		leuC	W3110 NC_007779	complement(79464..80864)	82.16	-0.72	-1.65	0.00363	0.07	1		frlD	W3110 NC_007779	complement(4136464..4137249)	34.51	-1.25	-2.39	4.84e-06	0.000131	0.02
rpsR	W3110 NC_007779	4430519..4430746	385.38	-0.54	-1.46	0.03	0.82	1		ytjA	W3110 NC_007779	4616790..4616969	33.68	-0.49	-1.4	0.15	1	1		hcaF	W3110 NC_007779	2669046..2669564	13.87	-0.72	-1.65	0.02	0.16	1		yiaA	W3110 NC_007779	3913054..3913491	1.93	-1.25	-2.38	0.14	0.4	1
yfeU	W3110 NC_007779	2551219..2552115	29.54	-0.54	-1.46	0.01	0.58	1		ddpD	W3110 NC_007779	complement(1559745..1560731)	8.52	-0.49	-1.4	0.12	1	1		yiaO	W3110 NC_007779	complement(3893335..3894321)	5.83	-0.72	-1.65	0.04	0.22	1		cheZ	W3110 NC_007779	complement(1968107..1968751)	32.77	-1.25	-2.38	8.14e-06	0.000205	0.04
ffs	W3110 NC_007779	475672..475785	260.4	-0.54	-1.46	0.04	0.86	1		ymgC	W3110 NC_007779	1218325..1218573	11.02	-0.49	-1.4	0.3	1	1		yoeB	W3110 NC_007779	complement(2091348..2091602)	17.34	-0.72	-1.64	0.01	NaN	1		ybhN	W3110 NC_007779	complement(821964..822920)	7.11	-1.25	-2.38	0.000463	0.00632	1
yjiD	W3110 NC_007779	4561673..4562065	40.73	-0.54	-1.46	0.03	0.86	1		tauC	W3110 NC_007779	386195..387022	2.18	-0.49	-1.4	0.27	1	1		tktB	W3110 NC_007779	2578292..2580295	66.91	-0.72	-1.64	0.0025	0.05	1		dacC	W3110 NC_007779	881149..882351	124.62	-1.25	-2.38	5.44e-08	2.58e-06	0.000236
csgF	W3110 NC_007779	complement(1101952..1102368)	8.72	-0.54	-1.45	0.07	0.98	1		ydfO	W3110 NC_007779	1638761..1639171	0.7	-0.48	-1.4	0.55	1	1		wcaC	W3110 NC_007779	complement(2132990..2134207)	1.75	-0.72	-1.64	0.07	NaN	1		nlpC	W3110 NC_007779	complement(1793981..1794445)	265.32	-1.25	-2.37	3.8e-08	1.87e-06	0.000165
ydiF	W3110 NC_007779	1777301..1778896	0.63	-0.54	-1.45	0.26	1	1		yjbI	W3110 NC_007779	4254545..4255873	0.68	-0.48	-1.4	0.32	1	1		uidA	W3110 NC_007779	complement(1695974..1697785)	17.47	-0.71	-1.64	0.0017	0.04	1		insC_4	W3110 NC_007779	complement(1470498..1470908)	8.52	-1.23	-2.35	0.18	0.45	1
hlyE	W3110 NC_007779	complement(1231060..1231971)	1.69	-0.53	-1.45	0.22	1	1		gudP	W3110 NC_007779	complement(2919404..2920756)	16.46	-0.48	-1.4	0.14	1	1		ycjN	W3110 NC_007779	1373623..1374915	0.73	-0.71	-1.64	0.21	NaN	1		insC_6	W3110 NC_007779	complement(2321668..2322033)	78.67	-1.23	-2.35	0.000854	0.01	1
acnB	W3110 NC_007779	131615..134212	2055.36	-0.53	-1.44	0.07	0.98	1		ymfG	W3110 NC_007779	complement(1202364..1202609)	10.39	-0.48	-1.4	0.24	1	1		pgk	W3110 NC_007779	complement(3070115..3071278)	488.57	-0.71	-1.64	0.02	0.16	1		argV	W3110 NC_007779	complement(2817129..2817205)	2.93	-1.23	-2.35	0.37	NaN	1
gspC	W3110 NC_007779	complement(4184023..4184838)	0.82	-0.53	-1.44	0.31	1	1		ydfE	W3110 NC_007779	1651792..1652712	11.43	-0.48	-1.39	0.12	1	1		rttR	W3110 NC_007779	complement(1288643..1288813)	3.68	-0.71	-1.63	0.26	NaN	1		tap	W3110 NC_007779	complement(1971097..1972698)	15.79	-1.23	-2.35	1.62e-05	0.000371	0.07
pflB	W3110 NC_007779	complement(951694..953976)	492.15	-0.52	-1.44	0.16	1	1		dnaK	W3110 NC_007779	12163..14079	832.11	-0.48	-1.39	0.14	1	1		uxaA	W3110 NC_007779	complement(3240483..3241970)	60.53	-0.71	-1.63	0.01	0.12	1		ecnB	W3110 NC_007779	4381233..4381379	5.06	-1.23	-2.34	0.19	0.46	1
deoD	W3110 NC_007779	4625563..4626282	539.59	-0.52	-1.44	0.2	1	1		yfdF	W3110 NC_007779	2468458..2469516	4.83	-0.48	-1.39	0.22	1	1		yphC	W3110 NC_007779	complement(2673356..2674417)	12.64	-0.71	-1.63	0.00669	0.09	1		oppB	W3110 NC_007779	1304613..1305533	235.47	-1.22	-2.33	2.39e-06	7.06e-05	0.01
aldB	W3110 NC_007779	3883904..3885442	53.17	-0.52	-1.44	0.03	0.82	1		alaT	W3110 NC_007779	complement(3599346..3599421)	4.82	-0.47	-1.39	0.54	1	1		leuB	W3110 NC_007779	complement(80867..81958)	71.62	-0.71	-1.63	0.00823	0.1	1		yjcR	W3110 NC_007779	complement(4306557..4307588)	2.85	-1.22	-2.33	0.02	0.11	1
frc	W3110 NC_007779	complement(2497450..2498700)	1.52	-0.52	-1.43	0.16	1	1		yahO	W3110 NC_007779	345708..345983	1197.18	-0.47	-1.39	0.17	1	1		glgC	W3110 NC_007779	4071087..4072382	227.72	-0.7	-1.63	0.00305	0.06	1		csgB	W3110 NC_007779	1104192..1104647	3.79	-1.22	-2.33	0.06	0.23	1
fucO	W3110 NC_007779	complement(2930521..2931672)	127.83	-0.52	-1.43	0.02	0.78	1		ybdB	W3110 NC_007779	628523..628936	1.44	-0.47	-1.39	0.44	1	1		rplB	W3110 NC_007779	4189052..4189873	1280.34	-0.7	-1.63	0.01	0.13	1		ybcS	W3110 NC_007779	576836..577333	5.9	-1.21	-2.32	0.04	0.19	1
yraQ	W3110 NC_007779	complement(3296953..3297993)	10.78	-0.52	-1.43	0.04	0.88	1		yhaC	W3110 NC_007779	3268270..3269457	0.57	-0.47	-1.39	0.44	1	1		insA_4	W3110 NC_007779	1050255..1050530	12.24	-0.7	-1.63	0.04	NaN	1		rmf	W3110 NC_007779	1016137..1016304	8797.68	-1.21	-2.31	1.1e-05	0.000265	0.05
yiaL	W3110 NC_007779	complement(3896205..3896672)	2.97	-0.52	-1.43	0.35	1	1		srlA	W3110 NC_007779	2824488..2825051	22.18	-0.47	-1.39	0.17	1	1		eutC	W3110 NC_007779	complement(2561856..2562743)	65.57	-0.7	-1.63	0.00366	0.07	1		dppC	W3110 NC_007779	3935654..3936556	431.22	-1.21	-2.31	3.04e-05	0.000634	0.13
argY	W3110 NC_007779	complement(2816854..2816930)	5.57	-0.52	-1.43	0.45	1	1		ycgR	W3110 NC_007779	complement(1245370..1246104)	7.65	-0.47	-1.39	0.11	1	1		cydA	W3110 NC_007779	771880..773448	733.2	-0.7	-1.62	0.0087	0.11	1		cobU	W3110 NC_007779	complement(2067356..2067901)	65.05	-1.2	-2.3	0.000397	0.00556	1
gatC	W3110 NC_007779	complement(2175058..2176413)	4330.17	-0.51	-1.43	0.05	0.89	1		kgtP	W3110 NC_007779	complement(2723104..2724402)	628.15	-0.47	-1.38	0.12	1	1		sgcB	W3110 NC_007779	complement(4534935..4535213)	8.55	-0.7	-1.62	0.06	NaN	1		citX	W3110 NC_007779	complement(646707..647258)	2.75	-1.2	-2.3	0.07	0.26	1
katE	W3110 NC_007779	1815581..1817842	17.07	-0.51	-1.43	0.04	0.88	1		fecA	W3110 NC_007779	complement(4519033..4521357)	16.8	-0.47	-1.38	0.14	1	1		yagH	W3110 NC_007779	286013..287623	26.29	-0.69	-1.62	0.0038	0.07	1		lldP	W3110 NC_007779	complement(3861361..3863016)	134.59	-1.2	-2.29	4.69e-05	0.000905	0.2
tam	W3110 NC_007779	1609060..1609818	26.63	-0.51	-1.42	0.04	0.89	1		dadA	W3110 NC_007779	1239148..1240446	1322.53	-0.47	-1.38	0.16	1	1		yzgL	W3110 NC_007779	4076410..4076691	0.77	-0.69	-1.62	0.44	NaN	1		bolA	W3110 NC_007779	453696..454013	183.68	-1.19	-2.28	2.47e-06	7.25e-05	0.01
serX	W3110 NC_007779	complement(1097806..1097893)	27.5	-0.51	-1.42	0.2	1	1		hofQ	W3110 NC_007779	4119713..4120951	3.59	-0.47	-1.38	0.22	1	1		clpB	W3110 NC_007779	complement(2730256..2732829)	434.69	-0.69	-1.62	0.00157	0.04	1		yhjE	W3110 NC_007779	complement(3964307..3965629)	32.87	-1.19	-2.27	3.52e-05	0.000717	0.15
fbaB	W3110 NC_007779	complement(2180846..2181898)	130.55	-0.51	-1.42	0.03	0.82	1		yjiP	W3110 NC_007779	4573678..4573989	3.93	-0.46	-1.38	0.38	1	1		glxR	W3110 NC_007779	535810..536688	1.41	-0.69	-1.61	0.1	NaN	1		yeeT	W3110 NC_007779	2078954..2079175	6.33	-1.18	-2.27	0.09	0.3	1
nikC	W3110 NC_007779	complement(4023400..4024233)	1.55	-0.51	-1.42	0.39	1	1		oppB	W3110 NC_007779	1304613..1305533	241.51	-0.46	-1.38	0.13	1	1		pflB	W3110 NC_007779	complement(951694..953976)	590.53	-0.69	-1.61	0.00304	0.06	1		emrY	W3110 NC_007779	complement(2486084..2487622)	0.87	-1.18	-2.27	0.11	0.34	1
yadN	W3110 NC_007779	complement(156299..156883)	0.44	-0.51	-1.42	0.6	1	1		iscR	W3110 NC_007779	complement(2660299..2660787)	201.76	-0.46	-1.38	0.1	1	1		fdoG	W3110 NC_007779	3550859..3553909	421.36	-0.69	-1.61	0.00689	0.09	1		ydcT	W3110 NC_007779	1514531..1515544	26.06	-1.18	-2.27	2.71e-05	0.000576	0.12
sodB	W3110 NC_007779	1737092..1737673	2482.4	-0.51	-1.42	0.13	1	1		yigI	W3110 NC_007779	3631984..3632451	27.5	-0.46	-1.38	0.15	1	1		fliQ	W3110 NC_007779	2024753..2025022	5.11	-0.69	-1.61	0.14	NaN	1		ykgH	W3110 NC_007779	complement(323920..324588)	0.45	-1.18	-2.26	0.35	0.63	1
metE	W3110 NC_007779	complement(3621367..3623628)	13.21	-0.5	-1.42	0.04	0.89	1		srlE	W3110 NC_007779	2825048..2826007	19.79	-0.46	-1.38	0.18	1	1		hyaB	W3110 NC_007779	1033676..1035469	5.95	-0.69	-1.61	0.01	0.11	1		mdtE	W3110 NC_007779	complement(3980026..3981183)	19.04	-1.17	-2.26	3.86e-05	0.000773	0.17
eutE	W3110 NC_007779	complement(2569004..2570407)	4.2	-0.5	-1.42	0.07	0.98	1		yeaW	W3110 NC_007779	1886379..1887503	2.88	-0.46	-1.37	0.13	1	1		nohB	W3110 NC_007779	580057..580602	1.21	-0.68	-1.61	0.28	NaN	1		aqpZ	W3110 NC_007779	complement(915774..916469)	21.38	-1.17	-2.25	1.76e-05	0.000394	0.08
deoC	W3110 NC_007779	4622003..4622782	37.47	-0.5	-1.42	0.04	0.86	1		rrlE	W3110 NC_007779	4213633..4216536	90.42	-0.46	-1.37	0.14	1	1		rhaA	W3110 NC_007779	3540699..3541958	1.56	-0.68	-1.6	0.08	NaN	1		dppD	W3110 NC_007779	3936567..3937550	811.63	-1.16	-2.24	1.01e-09	6.41e-08	4.39e-06
glpK	W3110 NC_007779	3519459..3520967	148.77	-0.5	-1.42	0.04	0.89	1		ydeO	W3110 NC_007779	complement(1584640..1585401)	3.13	-0.46	-1.37	0.28	1	1		malE	W3110 NC_007779	complement(4248819..4250009)	339.16	-0.68	-1.6	0.03	0.18	1		yhjR	W3110 NC_007779	3944230..3944418	7.33	-1.16	-2.24	0.15	0.4	1
uxuA	W3110 NC_007779	4556316..4557500	127.54	-0.5	-1.41	0.04	0.86	1		yedM	W3110 NC_007779	complement(2014138..2014488)	0.86	-0.46	-1.37	0.59	1	1		chbF	W3110 NC_007779	complement(1818862..1820214)	6.61	-0.68	-1.6	0.04	0.22	1		thrT	W3110 NC_007779	complement(3460852..3460927)	2.84	-1.16	-2.24	0.45	NaN	1
yphC	W3110 NC_007779	complement(2673356..2674417)	10.7	-0.5	-1.41	0.04	0.88	1		yjbJ	W3110 NC_007779	4262827..4263036	539.54	-0.46	-1.37	0.18	1	1		dsdA	W3110 NC_007779	2484648..2485976	22.04	-0.68	-1.6	0.00218	0.05	1		gcvA	W3110 NC_007779	complement(2940306..2941223)	68.26	-1.15	-2.22	2.31e-08	1.27e-06	0.0001
ygcE	W3110 NC_007779	2900552..2902030	2.97	-0.5	-1.41	0.18	1	1		glyX	W3110 NC_007779	4397152..4397227	15.26	-0.46	-1.37	0.51	1	1		frlB	W3110 NC_007779	complement(4138126..4139148)	10.37	-0.68	-1.6	0.02	0.18	1		yhcA	W3110 NC_007779	3361967..3362641	0.42	-1.15	-2.22	0.43	NaN	1
lsrC	W3110 NC_007779	1604733..1605761	32.12	-0.5	-1.41	0.06	0.94	1		frwB	W3110 NC_007779	complement(3492737..3493057)	5.03	-0.45	-1.37	0.35	1	1		rrlE	W3110 NC_007779	4213633..4216536	143.62	-0.68	-1.6	0.12	0.38	1		aspV	W3110 NC_007779	236931..237007	19.65	-1.15	-2.22	0.14	0.39	1
cbpM	W3110 NC_007779	complement(1062972..1063277)	65.73	-0.5	-1.41	0.05	0.93	1		ydjI	W3110 NC_007779	complement(1858647..1859483)	6.96	-0.45	-1.37	0.14	1	1		frdA	W3110 NC_007779	complement(4385190..4386998)	98.89	-0.68	-1.6	0.00216	0.05	1		yigF	W3110 NC_007779	3633882..3634262	1.06	-1.15	-2.21	0.28	0.57	1
hisC	W3110 NC_007779	2094535..2095605	36.49	-0.5	-1.41	0.07	0.98	1		csgF	W3110 NC_007779	complement(1101952..1102368)	14.04	-0.45	-1.37	0.16	1	1		fruB	W3110 NC_007779	complement(2265699..2266829)	9.48	-0.68	-1.6	0.01	0.14	1		yodC	W3110 NC_007779	complement(2030325..2030507)	25.81	-1.14	-2.21	0.00977	0.07	1
yagT	W3110 NC_007779	complement(301108..301797)	1.71	-0.49	-1.41	0.37	1	1		fliH	W3110 NC_007779	2018005..2018691	10.78	-0.45	-1.37	0.17	1	1		hslR	W3110 NC_007779	complement(4110667..4111068)	30.54	-0.68	-1.6	0.02	0.14	1		yfdI	W3110 NC_007779	2474577..2475908	5.74	-1.14	-2.21	0.00537	0.04	1
eutH	W3110 NC_007779	complement(2565537..2566763)	4.75	-0.49	-1.41	0.11	1	1		hokB	W3110 NC_007779	complement(1493636..1493785)	719.61	-0.45	-1.37	0.15	1	1		hybO	W3110 NC_007779	complement(3143799..3144917)	91.63	-0.68	-1.6	0.00147	0.04	1		gabP	W3110 NC_007779	2792909..2794309	31.01	-1.14	-2.2	3.22e-05	0.000665	0.14
deoA	W3110 NC_007779	4622909..4624231	58.6	-0.49	-1.41	0.06	0.94	1		phnE	W3110 NC_007779	complement(4327121..4327959)	1.78	-0.45	-1.37	0.45	1	1		dhaK	W3110 NC_007779	complement(1251345..1252415)	122.85	-0.68	-1.6	0.00244	0.05	1		afuB	W3110 NC_007779	complement(278038..278400)	9.17	-1.14	-2.2	0.04	0.17	1
csiE	W3110 NC_007779	2664091..2665371	344.44	-0.49	-1.41	0.22	1	1		ygfI	W3110 NC_007779	complement(3064933..3065829)	3.05	-0.45	-1.37	0.23	1	1		gudP	W3110 NC_007779	complement(2919404..2920756)	11.53	-0.68	-1.6	0.03	0.21	1		yedS	W3110 NC_007779	2036188..2037380	13.91	-1.14	-2.2	0.00193	0.02	1
adhP	W3110 NC_007779	complement(1554542..1555552)	11.9	-0.49	-1.41	0.05	0.93	1		yeeV	W3110 NC_007779	2079706..2080080	3.08	-0.45	-1.36	0.4	1	1		fixB	W3110 NC_007779	43188..44129	3.61	-0.68	-1.6	0.04	NaN	1		aidB	W3110 NC_007779	4418955..4420580	39.25	-1.13	-2.19	3.75e-08	1.87e-06	0.000163
yliD	W3110 NC_007779	872312..873223	34.44	-0.49	-1.41	0.01	0.54	1		acnB	W3110 NC_007779	131615..134212	2643.99	-0.45	-1.36	0.25	1	1		ahpC	W3110 NC_007779	638168..638731	3677.16	-0.67	-1.6	0.00373	0.07	1		ydcV	W3110 NC_007779	1516476..1517270	43.07	-1.13	-2.19	6.4e-05	0.00118	0.28
agp	W3110 NC_007779	1066007..1067248	292.19	-0.49	-1.4	0.19	1	1		oppF	W3110 NC_007779	1307478..1308482	270.06	-0.45	-1.36	0.15	1	1		dcp	W3110 NC_007779	complement(1627049..1629094)	107.79	-0.67	-1.59	0.00126	0.04	1		yodD	W3110 NC_007779	2027123..2027350	62.47	-1.12	-2.18	0.00144	0.02	1
proC	W3110 NC_007779	complement(404059..404868)	86.68	-0.49	-1.4	0.06	0.94	1		tff	W3110 NC_007779	189712..189847	313.48	-0.45	-1.36	0.14	1	1		yafW	W3110 NC_007779	complement(262914..263231)	2.3	-0.67	-1.59	0.22	NaN	1		hyaD	W3110 NC_007779	1036192..1036779	42.98	-1.12	-2.18	0.000373	0.00526	1
yeaU	W3110 NC_007779	1883626..1884711	34.38	-0.49	-1.4	0.05	0.93	1		fadH	W3110 NC_007779	3230321..3232339	64.11	-0.44	-1.36	0.14	1	1		xdhC	W3110 NC_007779	3002145..3002624	23.74	-0.67	-1.59	0.0089	0.11	1		yaaY	W3110 NC_007779	21181..21399	6.01	-1.12	-2.18	0.09	0.3	1
frlA	W3110 NC_007779	complement(4139169..4140506)	1.9	-0.49	-1.4	0.17	1	1		hcaR	W3110 NC_007779	complement(2666662..2667552)	241.55	-0.44	-1.36	0.1	1	1		purH	W3110 NC_007779	3429149..3430738	9.35	-0.67	-1.59	0.02	0.14	1		pyrD	W3110 NC_007779	1005190..1006200	24.42	-1.11	-2.16	4.2e-05	0.000822	0.18
pgi	W3110 NC_007779	4237348..4238997	195	-0.49	-1.4	0.1	1	1		thiS	W3110 NC_007779	3443844..3444044	5.91	-0.44	-1.36	0.43	1	1		rpsH	W3110 NC_007779	4193871..4194263	1373.04	-0.67	-1.59	0.04	0.21	1		cysN	W3110 NC_007779	complement(2872648..2874075)	471.59	-1.11	-2.16	0.02	0.11	1
cadA	W3110 NC_007779	complement(4361148..4363295)	107.63	-0.48	-1.4	0.03	0.81	1		flgC	W3110 NC_007779	1133015..1133419	38.07	-0.44	-1.36	0.13	1	1		ykfC	W3110 NC_007779	272071..273216	11.61	-0.67	-1.59	0.0052	0.08	1		yhbU	W3110 NC_007779	3301340..3302335	1.6	-1.11	-2.15	0.08	0.29	1
hyaB	W3110 NC_007779	1033676..1035469	11.3	-0.48	-1.4	0.11	1	1		rpsQ	W3110 NC_007779	4191848..4192102	1190.49	-0.44	-1.36	0.1	1	1		hybC	W3110 NC_007779	complement(3139942..3141645)	88.28	-0.67	-1.59	0.00134	0.04	1		ygbE	W3110 NC_007779	complement(2871670..2871993)	24.73	-1.1	-2.15	0.01	0.09	1
mdh	W3110 NC_007779	complement(3383185..3384123)	3277.59	-0.48	-1.4	0.11	1	1		ycdK	W3110 NC_007779	complement(1072195..1072581)	2.11	-0.44	-1.36	0.37	1	1		trpB	W3110 NC_007779	complement(1318936..1320129)	65.35	-0.66	-1.58	0.02	0.16	1		mdtF	W3110 NC_007779	complement(3976888..3980001)	22.17	-1.1	-2.15	2.11e-07	8.29e-06	0.000916
yeiT	W3110 NC_007779	2237367..2238605	161.23	-0.48	-1.4	0.04	0.89	1		ydcI	W3110 NC_007779	complement(1495862..1496785)	216.77	-0.44	-1.35	0.13	1	1		treC	W3110 NC_007779	complement(4467734..4469389)	18.57	-0.66	-1.58	0.00418	0.07	1		pdxJ	W3110 NC_007779	complement(2699654..2700385)	426.24	-1.1	-2.15	2.83e-08	1.52e-06	0.000123
ykfI	W3110 NC_007779	complement(262552..262893)	3.01	-0.48	-1.4	0.3	1	1		thrW	W3110 NC_007779	262095..262170	5.44	-0.44	-1.35	0.53	1	1		hyuA	W3110 NC_007779	3008684..3010069	10.15	-0.66	-1.58	0.02	0.14	1		sufA	W3110 NC_007779	complement(1765732..1766100)	31.39	-1.09	-2.13	0.00108	0.01	1
dld	W3110 NC_007779	2225519..2227234	279.48	-0.48	-1.4	0.24	1	1		yoaH	W3110 NC_007779	complement(1896266..1896445)	2.26	-0.44	-1.35	0.52	1	1		yliI	W3110 NC_007779	879164..880279	7.13	-0.66	-1.58	0.02	0.15	1		ryfA	W3110 NC_007779	2652511..2652814	179.24	-1.09	-2.13	0.000757	0.00931	1
pgk	W3110 NC_007779	complement(3070115..3071278)	759.14	-0.48	-1.4	0.2	1	1		atoD	W3110 NC_007779	2328117..2328779	0.63	-0.44	-1.35	0.54	1	1		dnaT	W3110 NC_007779	complement(4605658..4606197)	41.72	-0.66	-1.58	0.03	0.19	1		ycaN	W3110 NC_007779	complement(949082..949990)	9.22	-1.08	-2.12	0.00309	0.03	1
agaW	W3110 NC_007779	3280556..3280957	27.27	-0.48	-1.39	0.06	0.94	1		rplB	W3110 NC_007779	4189052..4189873	879.66	-0.44	-1.35	0.15	1	1		metW	W3110 NC_007779	2946153..2946229	4.18	-0.66	-1.58	0.38	NaN	1		poxB	W3110 NC_007779	complement(909753..911471)	73.44	-1.08	-2.12	9.13e-06	0.000227	0.04
alaX	W3110 NC_007779	complement(2523487..2523562)	9.41	-0.48	-1.39	0.42	1	1		ycbX	W3110 NC_007779	complement(1006913..1008022)	41.73	-0.43	-1.35	0.13	1	1		ompA	W3110 NC_007779	complement(1019435..1020475)	3326.6	-0.66	-1.58	0.00747	0.1	1		metZ	W3110 NC_007779	2946043..2946119	16.71	-1.08	-2.12	0.17	0.44	1
iscS	W3110 NC_007779	complement(2658973..2660187)	186.62	-0.48	-1.39	0.03	0.86	1		ycgF	W3110 NC_007779	complement(1215841..1217052)	6.89	-0.43	-1.35	0.16	1	1		manX	W3110 NC_007779	1903762..1904733	60.4	-0.66	-1.58	0.00194	0.05	1		astC	W3110 NC_007779	complement(1832476..1833696)	36.51	-1.08	-2.12	0.00023	0.00351	1
ompW	W3110 NC_007779	1315734..1316372	200.9	-0.48	-1.39	0.06	0.94	1		rplV	W3110 NC_007779	4190183..4190515	1002.95	-0.43	-1.35	0.14	1	1		nrdG	W3110 NC_007779	complement(4464580..4465044)	3.76	-0.66	-1.58	0.08	NaN	1		psiF	W3110 NC_007779	402505..402825	42.23	-1.07	-2.11	0.000597	0.0077	1
tnaA	W3110 NC_007779	complement(3749071..3750486)	10069.3	-0.48	-1.39	0.1	1	1		insL_1	W3110 NC_007779	15445..16557	45.37	-0.43	-1.35	0.15	1	1		cynX	W3110 NC_007779	359216..360370	11.54	-0.65	-1.57	0.0082	0.1	1		yjiY	W3110 NC_007779	complement(4593809..4595959)	27.2	-1.07	-2.1	1.12e-06	3.63e-05	0.00488
ydjH	W3110 NC_007779	complement(1857695..1858642)	4.3	-0.48	-1.39	0.17	1	1		ygbL	W3110 NC_007779	2862249..2862887	4.26	-0.43	-1.35	0.24	1	1		ygdH	W3110 NC_007779	2924964..2926328	125.45	-0.65	-1.57	0.00122	0.03	1		nlpA	W3110 NC_007779	3800422..3801240	86.42	-1.07	-2.1	0.000439	0.0061	1
yjfM	W3110 NC_007779	4417067..4417705	1.13	-0.48	-1.39	0.37	1	1		yphA	W3110 NC_007779	2671930..2672424	51.53	-0.43	-1.35	0.14	1	1		sufC	W3110 NC_007779	complement(1763480..1764226)	13.18	-0.65	-1.57	0.03	0.21	1		htrE	W3110 NC_007779	complement(152829..155426)	0.56	-1.07	-2.1	0.09	0.31	1
yagH	W3110 NC_007779	286013..287623	42.19	-0.48	-1.39	0.1	1	1		yddA	W3110 NC_007779	complement(1579371..1581056)	0.26	-0.43	-1.35	0.53	1	1		frlA	W3110 NC_007779	complement(4139169..4140506)	4.98	-0.65	-1.57	0.02	0.16	1		yfaP	W3110 NC_007779	complement(2332037..2332813)	2.22	-1.06	-2.09	0.08	0.28	1
pntA	W3110 NC_007779	complement(1678085..1679617)	439.69	-0.47	-1.39	0.15	1	1		tdcD	W3110 NC_007779	complement(3262220..3263515)	4.87	-0.43	-1.35	0.21	1	1		purT	W3110 NC_007779	1932595..1933773	5.04	-0.65	-1.57	0.05	0.26	1		yehB	W3110 NC_007779	complement(2191764..2194244)	0.68	-1.06	-2.08	0.12	0.37	1
manY	W3110 NC_007779	1904796..1905596	132.68	-0.47	-1.39	0.04	0.86	1		hydN	W3110 NC_007779	complement(2836234..2836761)	1.71	-0.43	-1.35	0.36	1	1		lyxK	W3110 NC_007779	complement(3891835..3893331)	5.57	-0.65	-1.57	0.06	0.26	1		hdeB	W3110 NC_007779	3984123..3984449	212.52	-1.06	-2.08	0.000727	0.0091	1
yphF	W3110 NC_007779	complement(2677040..2678023)	6.71	-0.47	-1.39	0.07	0.98	1		asr	W3110 NC_007779	1673090..1673398	1.37	-0.43	-1.35	0.53	1	1		yeiT	W3110 NC_007779	2237367..2238605	68.36	-0.65	-1.57	0.03	0.2	1		ygiV	W3110 NC_007779	complement(3167405..3167887)	36.01	-1.06	-2.08	0.00127	0.01	1
yadL	W3110 NC_007779	complement(151626..152231)	3.01	-0.47	-1.39	0.19	1	1		ygiZ	W3110 NC_007779	complement(3170535..3170867)	1.31	-0.43	-1.35	0.5	1	1		htpG	W3110 NC_007779	494344..496218	365.39	-0.65	-1.57	0.00523	0.08	1		codB	W3110 NC_007779	354146..355405	17.95	-1.05	-2.07	0.000566	0.00738	1
actP	W3110 NC_007779	complement(4286843..4288492)	118.78	-0.47	-1.39	0.03	0.8	1		ugpA	W3110 NC_007779	4049504..4050391	8.51	-0.43	-1.35	0.26	1	1		insH_2	W3110 NC_007779	complement(573960..574976)	33.14	-0.65	-1.57	0.00668	0.09	1		insC_9	W3110 NC_007779	complement(3743807..3744172)	76.03	-1.05	-2.06	0.0057	0.04	1
trpB	W3110 NC_007779	complement(1318936..1320129)	44.59	-0.47	-1.38	0.06	0.95	1		sgbH	W3110 NC_007779	complement(3891176..3891838)	7.57	-0.42	-1.34	0.26	1	1		yfaT	W3110 NC_007779	complement(2339006..2339629)	0.81	-0.65	-1.57	0.33	NaN	1		yaiF	W3110 NC_007779	complement(381728..382114)	3.65	-1.04	-2.06	0.13	0.38	1
yfdM	W3110 NC_007779	complement(2477558..2477833)	0.15	-0.47	-1.38	0.78	1	1		obgE	W3110 NC_007779	complement(3330437..3331609)	33.19	-0.42	-1.34	0.17	1	1		yagG	W3110 NC_007779	284619..286001	19.96	-0.65	-1.57	0.01	0.13	1		oppA	W3110 NC_007779	1302896..1304527	1497.53	-1.04	-2.06	0.0015	0.02	1
icdC	W3110 NC_007779	1213002..1213154	0.18	-0.47	-1.38	0.79	1	1		yhbU	W3110 NC_007779	3301340..3302335	1.37	-0.42	-1.34	0.4	1	1		ygfU	W3110 NC_007779	3030023..3031471	9.19	-0.65	-1.57	0.01	0.13	1		dapD	W3110 NC_007779	complement(185123..185947)	450.75	-1.04	-2.05	7.66e-06	0.000194	0.03
cydB	W3110 NC_007779	773464..774603	3112.9	-0.47	-1.38	0.16	1	1		dhaK	W3110 NC_007779	complement(1251345..1252415)	131.98	-0.42	-1.34	0.13	1	1		rplV	W3110 NC_007779	4190183..4190515	1594.65	-0.65	-1.57	0.03	0.21	1		ynbA	W3110 NC_007779	1479335..1479940	0.48	-1.04	-2.05	0.45	NaN	1
sucD	W3110 NC_007779	764602..765471	2680.6	-0.47	-1.38	0.14	1	1		yiaY	W3110 NC_007779	3882588..3883739	0.51	-0.42	-1.34	0.5	1	1		fliD	W3110 NC_007779	2006009..2007415	6.75	-0.65	-1.56	0.06	0.28	1		eamA	W3110 NC_007779	complement(1621952..1622851)	42.6	-1.04	-2.05	6.33e-05	0.00117	0.27
nlpA	W3110 NC_007779	3800422..3801240	74.93	-0.46	-1.38	0.03	0.81	1		yoaG	W3110 NC_007779	complement(1881117..1881299)	2.52	-0.42	-1.34	0.51	1	1		deoC	W3110 NC_007779	4622003..4622782	33.26	-0.65	-1.56	0.00781	0.1	1		narW	W3110 NC_007779	complement(1538328..1539023)	15.34	-1.03	-2.05	0.00365	0.03	1
gltB	W3110 NC_007779	3354487..3359040	52.23	-0.46	-1.38	0.05	0.92	1		rpsC	W3110 NC_007779	4190533..4191234	1213.47	-0.42	-1.34	0.16	1	1		ydiF	W3110 NC_007779	1777301..1778896	1.39	-0.64	-1.56	0.09	NaN	1		narY	W3110 NC_007779	complement(1539023..1540567)	35.24	-1.03	-2.05	4.65e-05	0.000901	0.2
nrdA	W3110 NC_007779	2349535..2351820	83.29	-0.46	-1.38	0.05	0.93	1		ydjJ	W3110 NC_007779	complement(1859504..1860547)	2.2	-0.42	-1.34	0.32	1	1		priB	W3110 NC_007779	4430200..4430514	1191.16	-0.64	-1.56	0.02	0.17	1		chaC	W3110 NC_007779	1274063..1274779	28.51	-1.03	-2.04	0.00224	0.02	1
tfaQ	W3110 NC_007779	complement(1636024..1636599)	0.6	-0.46	-1.38	0.57	1	1		livH	W3110 NC_007779	4044012..4044938	2.15	-0.42	-1.34	0.29	1	1		yccU	W3110 NC_007779	1028368..1028781	21.13	-0.64	-1.56	0.05	0.25	1		csrC	W3110 NC_007779	complement(3585401..3585645)	8.88	-1.03	-2.04	0.15	0.4	1
ygbM	W3110 NC_007779	2862892..2863668	4.77	-0.46	-1.38	0.17	1	1		fliO	W3110 NC_007779	2023641..2024006	3.75	-0.42	-1.34	0.46	1	1		yciG	W3110 NC_007779	complement(1317570..1317749)	3.09	-0.64	-1.56	0.35	NaN	1		ybaV	W3110 NC_007779	463161..463532	63.19	-1.02	-2.03	0.00408	0.03	1
ynhG	W3110 NC_007779	complement(1759435..1760439)	29.88	-0.46	-1.38	0.04	0.88	1		rhaT	W3110 NC_007779	3536156..3537190	2.85	-0.42	-1.34	0.18	1	1		fabB	W3110 NC_007779	complement(2445831..2447051)	944.8	-0.64	-1.56	0.00521	0.08	1		astB	W3110 NC_007779	complement(1828630..1829973)	31.3	-1.02	-2.03	6.87e-05	0.00125	0.3
lsrD	W3110 NC_007779	1605761..1606753	31.72	-0.46	-1.37	0.04	0.86	1		serX	W3110 NC_007779	complement(1097806..1097893)	15.76	-0.42	-1.34	0.43	1	1		hyfH	W3110 NC_007779	2608820..2609365	4.93	-0.64	-1.56	0.1	NaN	1		yhjH	W3110 NC_007779	3961228..3961995	4.61	-1.02	-2.03	0.05	0.22	1
insL_3	W3110 NC_007779	2519777..2520889	33.04	-0.46	-1.37	0.09	1	1		fecB	W3110 NC_007779	complement(4518086..4518988)	17.6	-0.42	-1.34	0.12	1	1		idnO	W3110 NC_007779	complement(4497267..4498031)	6.61	-0.64	-1.56	0.02	0.16	1		narV	W3110 NC_007779	complement(1537651..1538331)	22.46	-1.02	-2.03	0.00275	0.03	1
ldhA	W3110 NC_007779	complement(1443568..1444557)	72	-0.46	-1.37	0.03	0.86	1		ykgI	W3110 NC_007779	complement(317555..317791)	2.25	-0.42	-1.33	0.56	1	1		entE	W3110 NC_007779	625293..626903	5.05	-0.64	-1.56	0.09	0.34	1		ygdD	W3110 NC_007779	complement(2939892..2940287)	64.13	-1.01	-2.02	0.00031	0.00453	1
sgbE	W3110 NC_007779	complement(3889634..3890329)	9.71	-0.46	-1.37	0.12	1	1		chbC	W3110 NC_007779	complement(1821570..1822928)	7.06	-0.42	-1.33	0.19	1	1		fsaB	W3110 NC_007779	3496973..3497635	6.38	-0.64	-1.55	0.03	NaN	1		thrU	W3110 NC_007779	complement(3461218..3461293)	5.6	-1.01	-2.01	0.43	0.7	1
torZ	W3110 NC_007779	complement(1956292..1958721)	12.97	-0.46	-1.37	0.06	0.94	1		iscS	W3110 NC_007779	complement(2658973..2660187)	221.94	-0.41	-1.33	0.16	1	1		alsC	W3110 NC_007779	complement(4313167..4314147)	2.74	-0.64	-1.55	0.07	NaN	1		yfbO	W3110 NC_007779	2393251..2393727	1.05	-1	-2.01	0.35	0.63	1
pntB	W3110 NC_007779	complement(1676686..1678074)	472.75	-0.46	-1.37	0.16	1	1		pflC	W3110 NC_007779	complement(3489545..3490423)	6.31	-0.41	-1.33	0.15	1	1		rpoD	W3110 NC_007779	3211703..3213544	212.51	-0.63	-1.55	0.02	0.15	1		mlrA	W3110 NC_007779	2218200..2218931	30.91	-1	-2.01	0.000549	0.00725	1
manX	W3110 NC_007779	1903762..1904733	99.29	-0.46	-1.37	0.05	0.89	1		mokB	W3110 NC_007779	complement(1493676..1493843)	1540.29	-0.41	-1.33	0.17	1	1		gldA	W3110 NC_007779	3497646..3498749	30.75	-0.63	-1.55	0.00198	0.05	1		ycgR	W3110 NC_007779	complement(1245370..1246104)	6.88	-1	-2	0.02	0.09	1
fusA	W3110 NC_007779	4166902..4169016	1742	-0.46	-1.37	0.12	1	1		greA	W3110 NC_007779	complement(3328094..3328570)	102.52	-0.41	-1.33	0.22	1	1		entC	W3110 NC_007779	624108..625283	5.01	-0.63	-1.55	0.16	0.43	1		ddpB	W3110 NC_007779	complement(1561621..1562643)	8.14	-1	-2	0.00704	0.05	1
puuB	W3110 NC_007779	1365946..1367226	2.23	-0.46	-1.37	0.19	1	1		yrhA	W3110 NC_007779	complement(4056961..4057374)	1.29	-0.41	-1.33	0.49	1	1		hmp	W3110 NC_007779	2684491..2685681	109.2	-0.63	-1.55	0.00455	0.07	1		ogrK	W3110 NC_007779	complement(2169439..2169657)	2.5	-1	-2	0.31	0.6	1
eutC	W3110 NC_007779	complement(2561856..2562743)	58.52	-0.46	-1.37	0.12	1	1		csiR	W3110 NC_007779	2794330..2794992	67.23	-0.41	-1.33	0.16	1	1		rpsC	W3110 NC_007779	4190533..4191234	1832.99	-0.63	-1.55	0.02	0.16	1		osmE	W3110 NC_007779	complement(1823632..1823970)	868.57	-1	-2	3.43e-05	0.000701	0.15
zwf	W3110 NC_007779	complement(1936553..1938028)	79.52	-0.45	-1.37	0.05	0.92	1		fliI	W3110 NC_007779	2018691..2020064	6.68	-0.41	-1.33	0.22	1	1		adhP	W3110 NC_007779	complement(1554542..1555552)	82.43	-0.63	-1.55	0.04	0.22	1		ybgI	W3110 NC_007779	743249..743992	283.77	-1	-2	0.000643	0.00815	1
narY	W3110 NC_007779	complement(1539023..1540567)	5.84	-0.45	-1.37	0.14	1	1		yihU	W3110 NC_007779	3563110..3564006	3.4	-0.41	-1.33	0.21	1	1		sgbE	W3110 NC_007779	complement(3889634..3890329)	10.82	-0.63	-1.55	0.03	0.19	1		ycdK	W3110 NC_007779	complement(1072195..1072581)	4.32	-1	-2	0.14	0.39	1
asnV	W3110 NC_007779	2064397..2064472	20.17	-0.45	-1.37	0.38	1	1		nrdI	W3110 NC_007779	2799621..2800031	2.6	-0.41	-1.33	0.41	1	1		glpB	W3110 NC_007779	2358935..2360194	1.56	-0.63	-1.55	0.08	NaN	1		insD_10	W3110 NC_007779	complement(3742944..3743867)	49.33	-0.99	-1.99	7.73e-05	0.00138	0.34
yjbF	W3110 NC_007779	4239852..4240490	0.66	-0.45	-1.37	0.55	1	1		rplD	W3110 NC_007779	4188130..4188735	1074.53	-0.41	-1.33	0.18	1	1		dld	W3110 NC_007779	2225519..2227234	204.97	-0.63	-1.54	0.00249	0.05	1		thrA	W3110 NC_007779	337..2799	231.92	-0.99	-1.98	0.00162	0.02	1
poxB	W3110 NC_007779	complement(909753..911471)	9.32	-0.45	-1.37	0.09	1	1		yjiR	W3110 NC_007779	complement(4574842..4576254)	29.1	-0.41	-1.33	0.2	1	1		lacY	W3110 NC_007779	complement(361150..362403)	1759.1	-0.63	-1.54	0.00454	0.07	1		ytfK	W3110 NC_007779	4444267..4444473	253.5	-0.98	-1.98	0.000222	0.00341	0.96
aspS	W3110 NC_007779	complement(1950464..1952236)	190.01	-0.45	-1.37	0.15	1	1		ytfR	W3110 NC_007779	4455738..4457240	16.96	-0.41	-1.33	0.13	1	1		ybcF	W3110 NC_007779	549662..550555	0.73	-0.63	-1.54	0.28	NaN	1		ynbB	W3110 NC_007779	1479940..1480836	0.4	-0.98	-1.98	0.38	0.66	1
deoB	W3110 NC_007779	4624283..4625506	350.42	-0.45	-1.37	0.27	1	1		yhbO	W3110 NC_007779	3298829..3299347	8.11	-0.41	-1.32	0.28	1	1		rplD	W3110 NC_007779	4188130..4188735	1560.67	-0.62	-1.54	0.03	0.2	1		ycgG	W3110 NC_007779	1218905..1220428	0.65	-0.98	-1.97	0.26	0.54	1
ybjP	W3110 NC_007779	complement(904374..904889)	106.01	-0.45	-1.37	0.13	1	1		hslR	W3110 NC_007779	complement(4110667..4111068)	22.15	-0.41	-1.32	0.21	1	1		rihC	W3110 NC_007779	27293..28207	79	-0.62	-1.54	0.01	0.12	1		caiD	W3110 NC_007779	complement(35377..36270)	11.67	-0.98	-1.97	0.00221	0.02	1
ycjQ	W3110 NC_007779	1376677..1377729	7.88	-0.45	-1.37	0.08	0.99	1		sfmH	W3110 NC_007779	561565..562542	0.62	-0.4	-1.32	0.48	1	1		hisA	W3110 NC_007779	2097262..2097999	51.51	-0.62	-1.54	0.01	0.11	1		pyrC	W3110 NC_007779	complement(1123138..1124184)	59.48	-0.98	-1.97	5.81e-07	1.98e-05	0.00253
tktB	W3110 NC_007779	2578292..2580295	28.67	-0.45	-1.37	0.13	1	1		fecE	W3110 NC_007779	complement(4515370..4516137)	8.92	-0.4	-1.32	0.2	1	1		ydfQ	W3110 NC_007779	complement(1641238..1641771)	0.68	-0.62	-1.54	0.42	NaN	1		yeiW	W3110 NC_007779	complement(2268375..2268629)	23.92	-0.98	-1.97	0.00556	0.04	1
ycjO	W3110 NC_007779	1374936..1375817	2.53	-0.45	-1.36	0.21	1	1		yibI	W3110 NC_007779	3868671..3869033	3.44	-0.4	-1.32	0.38	1	1		hisB	W3110 NC_007779	2095605..2096672	81.55	-0.62	-1.54	0.05	0.25	1		nirC	W3110 NC_007779	complement(4142607..4143413)	2.61	-0.98	-1.97	0.12	0.36	1
sfmH	W3110 NC_007779	561565..562542	0.23	-0.45	-1.36	0.65	1	1		flgE	W3110 NC_007779	1134151..1135359	54.77	-0.4	-1.32	0.23	1	1		yfjS	W3110 NC_007779	2769337..2769780	1.72	-0.62	-1.54	0.3	NaN	1		yhjB	W3110 NC_007779	3968521..3969123	14.69	-0.97	-1.96	0.01	0.07	1
putA	W3110 NC_007779	complement(1075342..1079304)	3274.68	-0.45	-1.36	0.11	1	1		yagA	W3110 NC_007779	complement(280053..281207)	1.08	-0.4	-1.32	0.41	1	1		rpsS	W3110 NC_007779	4189890..4190168	1201.24	-0.62	-1.54	0.02	0.14	1		rbsD	W3110 NC_007779	complement(3702911..3703330)	976.54	-0.97	-1.96	0.01	0.08	1
purA	W3110 NC_007779	4409367..4410665	513.94	-0.45	-1.36	0.19	1	1		yijF	W3110 NC_007779	3499024..3499641	2.13	-0.4	-1.32	0.43	1	1		ydiQ	W3110 NC_007779	1781331..1782095	4.46	-0.62	-1.53	0.05	NaN	1		fecA	W3110 NC_007779	complement(4519033..4521357)	19.68	-0.97	-1.96	9.86e-05	0.00166	0.43
ygfM	W3110 NC_007779	3019196..3019975	134.37	-0.45	-1.36	0.12	1	1		yfjS	W3110 NC_007779	2769337..2769780	1.36	-0.4	-1.32	0.47	1	1		atoD	W3110 NC_007779	2328117..2328779	0.62	-0.62	-1.53	0.37	NaN	1		ydhS	W3110 NC_007779	1748845..1750449	15.75	-0.97	-1.96	0.00085	0.01	1
cpdB	W3110 NC_007779	complement(4439302..4441245)	75.3	-0.45	-1.36	0.04	0.88	1		argT	W3110 NC_007779	complement(2432455..2433237)	395.72	-0.4	-1.32	0.22	1	1		fusA	W3110 NC_007779	4166902..4169016	2232.84	-0.62	-1.53	0.01	0.13	1		ygcF	W3110 NC_007779	complement(2903403..2904074)	34.04	-0.97	-1.95	0.00532	0.04	1
yfaV	W3110 NC_007779	complement(2363533..2364822)	3.02	-0.44	-1.36	0.25	1	1		hyfD	W3110 NC_007779	2603467..2604906	0.95	-0.4	-1.32	0.42	1	1		ytfR	W3110 NC_007779	4455738..4457240	15.69	-0.61	-1.53	0.04	0.21	1		nudE	W3110 NC_007779	4114267..4114827	61.88	-0.97	-1.95	0.00214	0.02	1
insC_1	W3110 NC_007779	380530..380940	11.76	-0.44	-1.36	0.53	1	1		idnO	W3110 NC_007779	complement(4497267..4498031)	4.78	-0.39	-1.31	0.27	1	1		hsdR	W3110 NC_007779	complement(4587929..4591495)	87.49	-0.61	-1.53	0.00344	0.07	1		cmtB	W3110 NC_007779	complement(3077543..3077986)	0.82	-0.96	-1.95	0.42	0.69	1
xapA	W3110 NC_007779	complement(2529491..2530324)	2.71	-0.44	-1.36	0.19	1	1		yhiQ	W3110 NC_007779	3997283..3998035	15.1	-0.39	-1.31	0.27	1	1		deoD	W3110 NC_007779	4625563..4626282	439.65	-0.61	-1.53	0.00354	0.07	1		adhP	W3110 NC_007779	complement(1554542..1555552)	170.88	-0.96	-1.95	1.26e-06	3.93e-05	0.00545
hisR	W3110 NC_007779	complement(3654096..3654172)	85.99	-0.44	-1.36	0.11	1	1		pyrB	W3110 NC_007779	complement(4476140..4477075)	153	-0.39	-1.31	0.48	1	1		deoB	W3110 NC_007779	4624283..4625506	328.1	-0.61	-1.53	0.04	0.22	1		lldD	W3110 NC_007779	complement(3859398..3860588)	132.88	-0.96	-1.95	8.41e-05	0.00146	0.37
ssnA	W3110 NC_007779	3017817..3019145	150.98	-0.44	-1.36	0.13	1	1		ydhW	W3110 NC_007779	complement(1752791..1753438)	6.09	-0.39	-1.31	0.25	1	1		sgrR	W3110 NC_007779	complement(75644..77299)	17.57	-0.61	-1.53	0.00707	0.1	1		yncI	W3110 NC_007779	1532300..1533046	1.1	-0.96	-1.94	0.27	0.56	1
hisB	W3110 NC_007779	2095605..2096672	57.95	-0.44	-1.36	0.07	0.98	1		alsB	W3110 NC_007779	complement(4315785..4316720)	6.63	-0.39	-1.31	0.24	1	1		ypdJ	W3110 NC_007779	2481540..2481680	0.37	-0.61	-1.53	0.68	NaN	1		pepT	W3110 NC_007779	1187421..1188647	106.77	-0.96	-1.94	0.000468	0.00634	1
mdaB	W3110 NC_007779	3171186..3171767	69.85	-0.44	-1.36	0.03	0.84	1		trpA	W3110 NC_007779	complement(1318130..1318936)	83.68	-0.39	-1.31	0.24	1	1		hokA	W3110 NC_007779	3919815..3919967	0.34	-0.61	-1.53	0.68	NaN	1		cls	W3110 NC_007779	complement(1308899..1310359)	119.1	-0.96	-1.94	4.54e-07	1.6e-05	0.00197
ygaF	W3110 NC_007779	2788638..2789906	37.21	-0.44	-1.36	0.05	0.89	1		ydeM	W3110 NC_007779	complement(1581347..1582504)	2.83	-0.39	-1.31	0.22	1	1		tyrV	W3110 NC_007779	complement(1288821..1288905)	0.35	-0.61	-1.53	0.69	NaN	1		cheB	W3110 NC_007779	complement(1969166..1970215)	4.41	-0.96	-1.94	0.01	0.08	1
paaH	W3110 NC_007779	1460768..1462195	3.9	-0.44	-1.36	0.1	1	1		potA	W3110 NC_007779	complement(1186035..1187171)	40.28	-0.39	-1.31	0.2	1	1		atoC	W3110 NC_007779	2326536..2327921	7.39	-0.61	-1.53	0.02	0.15	1		yiaG	W3110 NC_007779	complement(3920647..3920937)	5.65	-0.95	-1.94	0.19	0.46	1
yliJ	W3110 NC_007779	complement(880276..880902)	122.37	-0.44	-1.36	0.04	0.89	1		priB	W3110 NC_007779	4430200..4430514	820.39	-0.39	-1.31	0.23	1	1		frsA	W3110 NC_007779	256527..257771	61.26	-0.61	-1.53	0.02	0.17	1		bglG	W3110 NC_007779	3730114..3730950	1.6	-0.95	-1.94	0.18	0.45	1
uxaA	W3110 NC_007779	complement(3240483..3241970)	178.12	-0.44	-1.36	0.04	0.86	1		bfd	W3110 NC_007779	4173425..4173619	4.06	-0.39	-1.31	0.44	1	1		frlC	W3110 NC_007779	complement(4137246..4138076)	4.63	-0.61	-1.53	0.02	NaN	1		yqjH	W3110 NC_007779	complement(3214383..3215147)	17.29	-0.95	-1.94	0.00167	0.02	1
yccU	W3110 NC_007779	1028368..1028781	24.16	-0.44	-1.36	0.13	1	1		ttdA	W3110 NC_007779	3205119..3206030	3.53	-0.39	-1.31	0.21	1	1		yeaU	W3110 NC_007779	1883626..1884711	33.5	-0.61	-1.52	0.00768	0.1	1		adiC	W3110 NC_007779	complement(4340372..4341709)	4.24	-0.95	-1.93	0.01	0.07	1
bglA	W3110 NC_007779	3042318..3043757	74.19	-0.44	-1.35	0.05	0.9	1		xylF	W3110 NC_007779	complement(3908292..3909284)	114.34	-0.39	-1.31	0.17	1	1		rpsF	W3110 NC_007779	4429798..4430193	968.57	-0.6	-1.52	0.04	0.21	1		hypE	W3110 NC_007779	2851952..2852920	38.41	-0.95	-1.93	0.000543	0.00722	1
valV	W3110 NC_007779	1748149..1748225	2.13	-0.43	-1.35	0.73	1	1		yjhC	W3110 NC_007779	4509967..4511085	40.45	-0.38	-1.31	0.25	1	1		ompW	W3110 NC_007779	1315734..1316372	133.86	-0.6	-1.52	0.05	0.25	1		dppF	W3110 NC_007779	3937547..3938551	400.37	-0.95	-1.93	0.000822	0.00994	1
gadC	W3110 NC_007779	complement(1570668..1572203)	12.75	-0.43	-1.35	0.03	0.84	1		yagS	W3110 NC_007779	complement(300155..301111)	5.48	-0.38	-1.3	0.2	1	1		ydfX	W3110 NC_007779	complement(1649060..1649350)	1.23	-0.6	-1.52	0.46	NaN	1		yafF	W3110 NC_007779	239190..239378	4.8	-0.95	-1.93	0.22	0.5	1
ybgJ	W3110 NC_007779	744015..744671	103.06	-0.43	-1.35	0.05	0.93	1		treR	W3110 NC_007779	complement(4470979..4471926)	13.43	-0.38	-1.3	0.19	1	1		yhiR	W3110 NC_007779	complement(3994188..3995030)	21.27	-0.6	-1.52	0.02	0.14	1		potE	W3110 NC_007779	complement(717368..718687)	10.62	-0.95	-1.93	0.00265	0.02	1
eno	W3110 NC_007779	complement(2905299..2906597)	759.34	-0.43	-1.35	0.22	1	1		hisJ	W3110 NC_007779	complement(2431452..2432234)	216.9	-0.38	-1.3	0.22	1	1		hisJ	W3110 NC_007779	complement(2431452..2432234)	222.79	-0.6	-1.52	0.00496	0.08	1		ddpA	W3110 NC_007779	complement(1562645..1564195)	13.37	-0.94	-1.92	0.00124	0.01	1
gatZ	W3110 NC_007779	complement(2178393..2179655)	2982.1	-0.43	-1.35	0.13	1	1		yfgI	W3110 NC_007779	2628982..2629521	4.99	-0.38	-1.3	0.43	1	1		hycG	W3110 NC_007779	complement(2842099..2842866)	5.2	-0.6	-1.52	0.03	NaN	1		mltD	W3110 NC_007779	complement(232597..233955)	513.23	-0.94	-1.92	0.000242	0.00368	1
ydjA	W3110 NC_007779	complement(1849839..1850390)	283.76	-0.43	-1.35	0.04	0.89	1		yafU	W3110 NC_007779	complement(238746..239084)	0.42	-0.38	-1.3	0.74	1	1		ypaA	W3110 NC_007779	2362486..2362671	6.53	-0.6	-1.52	0.27	NaN	1		ompG	W3110 NC_007779	1383661..1384566	0.62	-0.94	-1.92	0.38	0.66	1
hyaA	W3110 NC_007779	1032561..1033679	13.87	-0.43	-1.35	0.12	1	1		rrlG	W3110 NC_007779	complement(2724937..2727840)	97.24	-0.38	-1.3	0.25	1	1		proC	W3110 NC_007779	complement(404059..404868)	101	-0.6	-1.51	0.06	0.28	1		csiR	W3110 NC_007779	2794330..2794992	83.32	-0.94	-1.92	3.64e-05	0.000738	0.16
gatD	W3110 NC_007779	complement(2173970..2175010)	806.23	-0.43	-1.35	0.22	1	1		rrlB	W3110 NC_007779	complement(3465137..3468040)	98.31	-0.38	-1.3	0.25	1	1		idnD	W3110 NC_007779	complement(4498055..4499086)	5.78	-0.6	-1.51	0.07	0.3	1		gabT	W3110 NC_007779	2791391..2792671	174.28	-0.94	-1.92	0.0015	0.02	1
galT	W3110 NC_007779	complement(790405..791451)	50.91	-0.43	-1.35	0.12	1	1		yibK	W3110 NC_007779	complement(3858727..3859200)	11.09	-0.37	-1.3	0.31	1	1		acs	W3110 NC_007779	complement(4289003..4290961)	1994.79	-0.59	-1.51	0.00738	0.1	1		ybhD	W3110 NC_007779	complement(800044..801060)	1.99	-0.94	-1.92	0.2	0.47	1
ygfK	W3110 NC_007779	3014716..3017814	206.78	-0.43	-1.35	0.26	1	1		narZ	W3110 NC_007779	complement(1540564..1544304)	12.63	-0.37	-1.3	0.23	1	1		gpmI	W3110 NC_007779	complement(3853611..3855155)	40.64	-0.59	-1.51	0.00454	0.07	1		tfaS	W3110 NC_007779	2476249..2476551	10.66	-0.94	-1.92	0.06	0.23	1
aceK	W3110 NC_007779	4222186..4223922	646.63	-0.43	-1.35	0.23	1	1		ydhR	W3110 NC_007779	1748414..1748719	2183.55	-0.37	-1.3	0.23	1	1		aceF	W3110 NC_007779	125695..127587	256.65	-0.59	-1.51	0.05	0.25	1		cheA	W3110 NC_007779	complement(1975074..1977038)	15.61	-0.94	-1.92	0.0011	0.01	1
uhpT	W3110 NC_007779	3793248..3794639	6.06	-0.43	-1.35	0.12	1	1		yodA	W3110 NC_007779	2043512..2044162	7.49	-0.37	-1.3	0.32	1	1		glpK	W3110 NC_007779	3519459..3520967	73.39	-0.59	-1.51	0.00835	0.1	1		ybfQ	W3110 NC_007779	736867..737121	1.15	-0.94	-1.91	0.53	0.78	1
ahpC	W3110 NC_007779	638168..638731	3161.5	-0.43	-1.34	0.21	1	1		phoE	W3110 NC_007779	complement(258269..259324)	3.03	-0.37	-1.3	0.23	1	1		nei	W3110 NC_007779	746357..747148	5.95	-0.59	-1.51	0.03	0.2	1		treA	W3110 NC_007779	complement(1247256..1248953)	29.88	-0.94	-1.91	0.00199	0.02	1
yfcS	W3110 NC_007779	complement(2457030..2457782)	0.85	-0.43	-1.34	0.47	1	1		ygcR	W3110 NC_007779	complement(2894432..2895211)	1.28	-0.37	-1.3	0.42	1	1		glnA	W3110 NC_007779	3578647..3580056	234.27	-0.59	-1.51	0.01	0.13	1		tadA	W3110 NC_007779	complement(2696010..2696546)	46.86	-0.94	-1.91	0.00161	0.02	1
sucC	W3110 NC_007779	763436..764602	2276.55	-0.43	-1.34	0.18	1	1		yhjR	W3110 NC_007779	3944230..3944418	17.48	-0.37	-1.3	0.28	1	1		ubiC	W3110 NC_007779	4256096..4256593	203.05	-0.59	-1.51	0.00548	0.08	1		yrhB	W3110 NC_007779	complement(4055372..4055656)	0.65	-0.94	-1.91	0.52	NaN	1
yjcH	W3110 NC_007779	complement(4288489..4288803)	107.22	-0.42	-1.34	0.07	0.98	1		ddpF	W3110 NC_007779	complement(1558826..1559752)	11.59	-0.37	-1.3	0.27	1	1		yqeA	W3110 NC_007779	3010117..3011049	13.88	-0.59	-1.51	0.01	0.14	1		yfiL	W3110 NC_007779	2740016..2740381	6.59	-0.93	-1.91	0.09	0.31	1
hisJ	W3110 NC_007779	complement(2431452..2432234)	140.88	-0.42	-1.34	0.07	0.98	1		purK	W3110 NC_007779	complement(550750..551817)	6.82	-0.37	-1.3	0.25	1	1		yeaG	W3110 NC_007779	1868622..1870556	99.95	-0.59	-1.51	0.00326	0.06	1		csgG	W3110 NC_007779	complement(1101092..1101925)	14.32	-0.93	-1.91	0.0053	0.04	1
eutL	W3110 NC_007779	complement(2561187..2561846)	59.64	-0.42	-1.34	0.08	1	1		ycjX	W3110 NC_007779	1385831..1387228	44	-0.37	-1.29	0.16	1	1		oppA	W3110 NC_007779	1302896..1304527	1321.27	-0.59	-1.51	0.02	0.18	1		caiF	W3110 NC_007779	34300..34695	46.36	-0.93	-1.91	0.02	0.1	1
cueO	W3110 NC_007779	137083..138633	36.2	-0.42	-1.34	0.14	1	1		sdhB	W3110 NC_007779	758111..758827	2490.57	-0.37	-1.29	0.31	1	1		hybB	W3110 NC_007779	complement(3141642..3142820)	32.23	-0.59	-1.51	0.02	0.15	1		ydcJ	W3110 NC_007779	1497002..1498345	26.52	-0.93	-1.9	8.37e-05	0.00146	0.36
ydgH	W3110 NC_007779	1680141..1681085	145.59	-0.42	-1.34	0.08	1	1		ychP	W3110 NC_007779	1275502..1276755	2.92	-0.37	-1.29	0.28	1	1		eutL	W3110 NC_007779	complement(2561187..2561846)	60.87	-0.59	-1.5	0.02	0.14	1		prpB	W3110 NC_007779	347906..348796	2.49	-0.93	-1.9	0.13	0.38	1
yagS	W3110 NC_007779	complement(300155..301111)	2.55	-0.42	-1.34	0.22	1	1		hcaE	W3110 NC_007779	2667688..2669049	15.75	-0.37	-1.29	0.19	1	1		trpA	W3110 NC_007779	complement(1318130..1318936)	90.06	-0.59	-1.5	0.04	0.23	1		livM	W3110 NC_007779	4044935..4046212	9.29	-0.93	-1.9	0.00765	0.06	1
manZ	W3110 NC_007779	1905600..1906460	117.14	-0.42	-1.34	0.07	0.98	1		hyfH	W3110 NC_007779	2608820..2609365	4.75	-0.37	-1.29	0.37	1	1		hisF	W3110 NC_007779	2097981..2098757	47.02	-0.59	-1.5	0.00466	0.07	1		astA	W3110 NC_007779	complement(1831445..1832479)	43.08	-0.93	-1.9	0.000275	0.00413	1
ygaX	W3110 NC_007779	2806972..2807238	1.64	-0.42	-1.34	0.59	1	1		phnN	W3110 NC_007779	complement(4320203..4320760)	2.09	-0.37	-1.29	0.45	1	1		entB	W3110 NC_007779	626917..627774	7.43	-0.59	-1.5	0.1	0.34	1		ybhB	W3110 NC_007779	complement(807855..808331)	70.02	-0.93	-1.9	0.000951	0.01	1
hyi	W3110 NC_007779	534934..535710	0.72	-0.42	-1.34	0.44	1	1		rpsS	W3110 NC_007779	4189890..4190168	814.9	-0.36	-1.29	0.21	1	1		yibK	W3110 NC_007779	complement(3858727..3859200)	7.87	-0.58	-1.5	0.03	NaN	1		stpA	W3110 NC_007779	complement(2796747..2797151)	8.12	-0.92	-1.9	0.08	0.27	1
fucI	W3110 NC_007779	2934240..2936015	52.08	-0.42	-1.34	0.13	1	1		frlA	W3110 NC_007779	complement(4139169..4140506)	1.96	-0.36	-1.29	0.37	1	1		ycbB	W3110 NC_007779	981469..983316	37.01	-0.58	-1.5	0.00433	0.07	1		xylE	W3110 NC_007779	complement(4244369..4245844)	11.37	-0.92	-1.89	0.00283	0.03	1
yihU	W3110 NC_007779	3563110..3564006	5.29	-0.42	-1.33	0.18	1	1		ycdC	W3110 NC_007779	1074664..1075302	31.65	-0.36	-1.29	0.29	1	1		yedN	W3110 NC_007779	complement(2013485..2014006)	0.18	-0.58	-1.5	0.6	NaN	1		yedY	W3110 NC_007779	2041615..2042619	54.42	-0.92	-1.89	0.000202	0.00317	0.88
add	W3110 NC_007779	1703947..1704948	173.71	-0.41	-1.33	0.07	0.98	1		uidA	W3110 NC_007779	complement(1695974..1697785)	9.41	-0.36	-1.29	0.14	1	1		ybiH	W3110 NC_007779	complement(830394..831065)	15.62	-0.58	-1.5	0.03	0.2	1		ybaY	W3110 NC_007779	474603..475175	167.81	-0.92	-1.89	1.34e-05	0.000311	0.06
rpoB	W3110 NC_007779	complement(3451408..3455436)	524.84	-0.41	-1.33	0.2	1	1		grxA	W3110 NC_007779	complement(890918..891175)	7.9	-0.36	-1.29	0.4	1	1		betA	W3110 NC_007779	complement(324801..326471)	65.89	-0.58	-1.5	0.00462	0.07	1		ygdE	W3110 NC_007779	complement(2938799..2939899)	88.39	-0.92	-1.89	3.37e-05	0.000692	0.15
edd	W3110 NC_007779	complement(1934507..1936318)	13.75	-0.41	-1.33	0.09	1	1		yqeH	W3110 NC_007779	2986192..2986824	7.04	-0.36	-1.29	0.39	1	1		xylH	W3110 NC_007779	complement(3905514..3906695)	34.66	-0.58	-1.5	0.00359	0.07	1		copA	W3110 NC_007779	complement(508099..510603)	127.68	-0.92	-1.89	2.48e-05	0.000534	0.11
fucA	W3110 NC_007779	complement(2931697..2932344)	23.34	-0.41	-1.33	0.15	1	1		ybdJ	W3110 NC_007779	complement(605174..605422)	49.13	-0.36	-1.29	0.34	1	1		holC	W3110 NC_007779	complement(4488517..4488960)	87.78	-0.58	-1.5	0.02	0.15	1		ycbW	W3110 NC_007779	1006374..1006916	210.05	-0.91	-1.89	5.37e-05	0.00101	0.23
ybgE	W3110 NC_007779	774731..775024	305.63	-0.41	-1.33	0.04	0.89	1		prpB	W3110 NC_007779	347906..348796	1.44	-0.36	-1.29	0.47	1	1		gcvP	W3110 NC_007779	complement(3044824..3047697)	461.49	-0.58	-1.5	0.02	0.17	1		tauC	W3110 NC_007779	386195..387022	5.79	-0.91	-1.88	0.06	0.24	1
rpsF	W3110 NC_007779	4429798..4430193	702.79	-0.41	-1.33	0.15	1	1		glpG	W3110 NC_007779	4078963..4079793	26.65	-0.36	-1.28	0.15	1	1		icd	W3110 NC_007779	1196700..1197950	3225.59	-0.58	-1.49	0.00934	0.11	1		lldR	W3110 NC_007779	complement(3860585..3861361)	47.72	-0.91	-1.88	9.22e-05	0.00158	0.4
ydcT	W3110 NC_007779	1514531..1515544	6.44	-0.41	-1.33	0.14	1	1		cpsG	W3110 NC_007779	complement(2123746..2125116)	2.21	-0.36	-1.28	0.22	1	1		ybjP	W3110 NC_007779	complement(904374..904889)	168.52	-0.57	-1.49	0.05	0.26	1		sfmC	W3110 NC_007779	558197..558889	0.23	-0.9	-1.87	0.56	NaN	1
sgcC	W3110 NC_007779	complement(4533610..4534923)	7.46	-0.41	-1.33	0.17	1	1		uidB	W3110 NC_007779	complement(1694604..1695977)	2.67	-0.36	-1.28	0.31	1	1		dcuA	W3110 NC_007779	complement(4370150..4371265)	30.97	-0.57	-1.49	0.00977	0.11	1		yjjV	W3110 NC_007779	4618161..4618940	94.99	-0.9	-1.87	2.78e-05	0.000589	0.12
gpmI	W3110 NC_007779	complement(3853611..3855155)	52.44	-0.41	-1.33	0.09	1	1		prfH	W3110 NC_007779	253702..254202	1.16	-0.36	-1.28	0.55	1	1		gadB	W3110 NC_007779	complement(1572359..1573759)	34.12	-0.57	-1.49	0.02	0.15	1		gadX	W3110 NC_007779	3974605..3975429	29.06	-0.9	-1.87	0.02	0.11	1
yagQ	W3110 NC_007779	complement(296994..297950)	3.32	-0.41	-1.33	0.18	1	1		yggP	W3110 NC_007779	complement(3074835..3076112)	4.13	-0.36	-1.28	0.22	1	1		groL	W3110 NC_007779	4375705..4377351	2308.26	-0.57	-1.49	0.00633	0.09	1		yhiQ	W3110 NC_007779	3997283..3998035	20.09	-0.9	-1.87	0.00714	0.05	1
ddpA	W3110 NC_007779	complement(1562645..1564195)	9.35	-0.41	-1.33	0.2	1	1		yagQ	W3110 NC_007779	complement(296994..297950)	5.09	-0.36	-1.28	0.34	1	1		aceE	W3110 NC_007779	123017..125680	291.29	-0.57	-1.49	0.03	0.19	1		xapR	W3110 NC_007779	complement(2527039..2527923)	22.28	-0.9	-1.87	0.00317	0.03	1
yahK	W3110 NC_007779	342108..343157	11.04	-0.41	-1.33	0.11	1	1		insC_3	W3110 NC_007779	1301130..1301495	16.81	-0.36	-1.28	0.62	1	1		hypB	W3110 NC_007779	2849657..2850529	10.36	-0.57	-1.49	0.08	0.31	1		yjeH	W3110 NC_007779	complement(4373836..4375092)	15.77	-0.9	-1.87	0.00237	0.02	1
ynfL	W3110 NC_007779	complement(1670413..1671306)	8.02	-0.41	-1.33	0.13	1	1		sthA	W3110 NC_007779	3475891..3477291	479.28	-0.36	-1.28	0.17	1	1		ykfF	W3110 NC_007779	complement(264528..264767)	6.85	-0.57	-1.49	0.13	NaN	1		ybhK	W3110 NC_007779	complement(816161..817069)	83.4	-0.9	-1.87	0.000108	0.0018	0.47
glyT	W3110 NC_007779	complement(3460934..3461008)	8.36	-0.41	-1.33	0.45	1	1		frwC	W3110 NC_007779	complement(3493072..3494151)	3.03	-0.36	-1.28	0.24	1	1		psd	W3110 NC_007779	complement(4394072..4395040)	124.85	-0.57	-1.49	0.00783	0.1	1		aas	W3110 NC_007779	complement(2972511..2974670)	58.53	-0.9	-1.87	0.000108	0.0018	0.47
yjiY	W3110 NC_007779	complement(4593809..4595959)	10.06	-0.41	-1.32	0.11	1	1		yegU	W3110 NC_007779	2183429..2184433	11.59	-0.36	-1.28	0.27	1	1		rplW	W3110 NC_007779	4188732..4189034	2182.01	-0.57	-1.49	0.06	0.26	1		cstA	W3110 NC_007779	629117..631222	3555.23	-0.9	-1.86	0.00992	0.07	1
ldcC	W3110 NC_007779	209679..211820	13.81	-0.4	-1.32	0.05	0.9	1		degP	W3110 NC_007779	180884..182308	303.73	-0.36	-1.28	0.27	1	1		yidA	W3110 NC_007779	3763463..3764275	35.33	-0.57	-1.48	0.00726	0.1	1		yncG	W3110 NC_007779	1527961..1528578	3.6	-0.9	-1.86	0.1	0.32	1
dsdX	W3110 NC_007779	2483293..2484630	40.41	-0.4	-1.32	0.13	1	1		yjjY	W3110 NC_007779	4645082..4645222	57.44	-0.36	-1.28	0.32	1	1		thiH	W3110 NC_007779	3444813..3445946	7.89	-0.57	-1.48	0.08	0.31	1		ygcQ	W3110 NC_007779	complement(2893575..2894435)	5.72	-0.9	-1.86	0.03	0.14	1
ynfG	W3110 NC_007779	1664704..1665321	7.59	-0.4	-1.32	0.19	1	1		asnV	W3110 NC_007779	2064397..2064472	18.71	-0.35	-1.28	0.53	1	1		acnB	W3110 NC_007779	131615..134212	2479.62	-0.57	-1.48	0.02	0.18	1		ygiN	W3110 NC_007779	3171798..3172112	555.51	-0.89	-1.86	0.000284	0.00421	1
csrC	W3110 NC_007779	complement(3585401..3585645)	37.38	-0.4	-1.32	0.16	1	1		ryfA	W3110 NC_007779	2652511..2652814	316.69	-0.35	-1.28	0.26	1	1		sufD	W3110 NC_007779	complement(1762234..1763505)	20.96	-0.57	-1.48	0.03	0.19	1		ygaF	W3110 NC_007779	2788638..2789906	106.12	-0.89	-1.86	0.00389	0.03	1
hisD	W3110 NC_007779	2093234..2094538	38.88	-0.4	-1.32	0.17	1	1		dnaJ	W3110 NC_007779	14168..15298	153.93	-0.35	-1.28	0.19	1	1		moeA	W3110 NC_007779	complement(865551..866786)	73	-0.57	-1.48	0.05	0.25	1		gadE	W3110 NC_007779	complement(3981522..3982049)	9.34	-0.89	-1.86	0.08	0.28	1
rbsB	W3110 NC_007779	complement(3699513..3700403)	619.08	-0.4	-1.32	0.24	1	1		yacL	W3110 NC_007779	134388..134750	5.75	-0.35	-1.28	0.35	1	1		ybiN	W3110 NC_007779	842754..843680	37.38	-0.57	-1.48	0.00954	0.11	1		csgF	W3110 NC_007779	complement(1101952..1102368)	4.21	-0.89	-1.86	0.14	0.39	1
yagR	W3110 NC_007779	complement(297960..300158)	3.54	-0.4	-1.32	0.13	1	1		hypA	W3110 NC_007779	2849303..2849653	1.86	-0.35	-1.28	0.55	1	1		galE	W3110 NC_007779	complement(791461..792477)	25.6	-0.56	-1.48	0.02	0.18	1		yjcZ	W3110 NC_007779	4334038..4334916	17.89	-0.89	-1.85	0.00648	0.05	1
valU	W3110 NC_007779	2526377..2526452	7.58	-0.4	-1.32	0.76	1	1		yagH	W3110 NC_007779	286013..287623	22.64	-0.35	-1.28	0.28	1	1		yjcZ	W3110 NC_007779	4334038..4334916	12	-0.56	-1.48	0.03	0.2	1		yidG	W3110 NC_007779	3784445..3784807	14.22	-0.89	-1.85	0.03	0.13	1
potD	W3110 NC_007779	complement(1183360..1184406)	139.54	-0.4	-1.32	0.07	0.98	1		torA	W3110 NC_007779	1059678..1062224	4.38	-0.35	-1.28	0.3	1	1		glgA	W3110 NC_007779	4072382..4073815	203.39	-0.56	-1.48	0.01	0.12	1		livK	W3110 NC_007779	4042855..4043964	10.01	-0.88	-1.85	0.00434	0.04	1
paaE	W3110 NC_007779	1458144..1459214	5.01	-0.4	-1.32	0.15	1	1		nrdF	W3110 NC_007779	2802158..2803117	2.03	-0.35	-1.28	0.44	1	1		allB	W3110 NC_007779	538371..539732	12.3	-0.56	-1.48	0.03	0.19	1		yfdE	W3110 NC_007779	complement(2493469..2494614)	0.78	-0.88	-1.85	0.25	0.53	1
astC	W3110 NC_007779	complement(1832476..1833696)	14.45	-0.4	-1.32	0.11	1	1		araF	W3110 NC_007779	complement(1987276..1988265)	23.79	-0.35	-1.27	0.16	1	1		fruK	W3110 NC_007779	complement(2264761..2265699)	15.96	-0.56	-1.48	0.02	0.17	1		yfjW	W3110 NC_007779	2771974..2773677	7.37	-0.88	-1.84	0.00901	0.06	1
qor	W3110 NC_007779	complement(4266838..4267821)	72.44	-0.4	-1.32	0.07	0.98	1		rtcB	W3110 NC_007779	4082337..4083563	7.91	-0.35	-1.27	0.23	1	1		ansB	W3110 NC_007779	complement(3098338..3099384)	44.8	-0.56	-1.48	0.00201	0.05	1		yegP	W3110 NC_007779	2167326..2167658	115.2	-0.88	-1.84	0.01	0.08	1
pepQ	W3110 NC_007779	complement(3604189..3605520)	278.39	-0.4	-1.32	0.32	1	1		chpB	W3110 NC_007779	4453372..4453722	23.56	-0.35	-1.27	0.27	1	1		metE	W3110 NC_007779	complement(3621367..3623628)	4.9	-0.56	-1.48	0.04	0.23	1		glnU	W3110 NC_007779	complement(697287..697361)	28.89	-0.88	-1.84	0.23	0.52	1
dhaH	W3110 NC_007779	complement(1249273..1250691)	50.47	-0.4	-1.32	0.07	0.98	1		chbF	W3110 NC_007779	complement(1818862..1820214)	4.1	-0.35	-1.27	0.25	1	1		frwD	W3110 NC_007779	complement(3489202..3489543)	4.74	-0.56	-1.48	0.14	NaN	1		appB	W3110 NC_007779	1039718..1040854	20.1	-0.87	-1.83	0.0017	0.02	1
cydA	W3110 NC_007779	771880..773448	3147.01	-0.4	-1.32	0.22	1	1		tsgA	W3110 NC_007779	complement(4146667..4147848)	2.85	-0.35	-1.27	0.36	1	1		ilvE	W3110 NC_007779	complement(3683268..3684197)	42.01	-0.56	-1.47	0.02	0.14	1		narZ	W3110 NC_007779	complement(1540564..1544304)	28.01	-0.87	-1.83	5.16e-05	0.000977	0.22
xylH	W3110 NC_007779	complement(3905514..3906695)	130.53	-0.39	-1.31	0.11	1	1		gudX	W3110 NC_007779	complement(2918062..2919402)	23.99	-0.35	-1.27	0.24	1	1		pntA	W3110 NC_007779	complement(1678085..1679617)	275.66	-0.56	-1.47	0.03	0.18	1		ilvI	W3110 NC_007779	85630..87354	21.42	-0.87	-1.82	0.000605	0.00778	1
ulaF	W3110 NC_007779	4428380..4429066	39.8	-0.39	-1.31	0.07	0.98	1		fecR	W3110 NC_007779	complement(4521444..4522397)	3.13	-0.34	-1.27	0.25	1	1		yahK	W3110 NC_007779	342108..343157	27.31	-0.56	-1.47	0.02	0.16	1		ydcU	W3110 NC_007779	1515545..1516486	13.89	-0.87	-1.82	0.0061	0.05	1
gltV	W3110 NC_007779	complement(3426832..3426907)	43.76	-0.39	-1.31	0.25	1	1		asnC	W3110 NC_007779	3709678..3710136	4.27	-0.34	-1.27	0.41	1	1		valS	W3110 NC_007779	complement(4485662..4488517)	227.43	-0.55	-1.47	0.04	0.23	1		appC	W3110 NC_007779	1038162..1039706	19.81	-0.86	-1.82	0.00148	0.02	1
yeiA	W3110 NC_007779	2238599..2239834	134.52	-0.39	-1.31	0.06	0.97	1		fliY	W3110 NC_007779	complement(2001722..2002522)	179.46	-0.34	-1.27	0.3	1	1		dnaJ	W3110 NC_007779	14168..15298	227.21	-0.55	-1.47	0.00658	0.09	1		fliC	W3110 NC_007779	complement(2004247..2005743)	148.49	-0.86	-1.82	0.000862	0.01	1
yedO	W3110 NC_007779	complement(2000631..2001617)	60.54	-0.39	-1.31	0.11	1	1		metY	W3110 NC_007779	complement(3318068..3318144)	5.18	-0.34	-1.27	0.63	1	1		yeeZ	W3110 NC_007779	complement(2090441..2091265)	142.68	-0.55	-1.47	0.01	0.12	1		uhpB	W3110 NC_007779	3790279..3791781	24.76	-0.86	-1.81	0.00443	0.04	1
kbl	W3110 NC_007779	3847864..3849060	685.38	-0.39	-1.31	0.29	1	1		yhiK	W3110 NC_007779	4007171..4007563	0.18	-0.34	-1.27	0.81	1	1		aldB	W3110 NC_007779	3883904..3885442	116.03	-0.55	-1.47	0.00542	0.08	1		ribC	W3110 NC_007779	complement(1744315..1744956)	105.02	-0.86	-1.81	3.77e-05	0.00076	0.16
degP	W3110 NC_007779	180884..182308	224.77	-0.39	-1.31	0.18	1	1		rpsR	W3110 NC_007779	4430519..4430746	385.07	-0.34	-1.27	0.29	1	1		sucD	W3110 NC_007779	764602..765471	2487.7	-0.55	-1.46	0.03	0.19	1		thrB	W3110 NC_007779	2801..3733	324.7	-0.85	-1.81	1.04e-05	0.000252	0.05
citC	W3110 NC_007779	complement(650021..651079)	0.48	-0.39	-1.31	0.52	1	1		fumA	W3110 NC_007779	complement(1688445..1690091)	293.26	-0.34	-1.27	0.29	1	1		fixX	W3110 NC_007779	45463..45750	2.14	-0.55	-1.46	0.41	NaN	1		yaiV	W3110 NC_007779	393685..394353	0.14	-0.85	-1.81	0.6	NaN	1
ykgE	W3110 NC_007779	320832..321551	160.79	-0.39	-1.31	0.07	0.98	1		fliD	W3110 NC_007779	2006009..2007415	5.47	-0.34	-1.27	0.28	1	1		ybaP	W3110 NC_007779	complement(506510..507304)	8.08	-0.55	-1.46	0.04	0.22	1		trpT	W3110 NC_007779	complement(3689649..3689724)	1.22	-0.85	-1.81	0.6	NaN	1
yghA	W3110 NC_007779	3148318..3149202	11.17	-0.39	-1.31	0.12	1	1		narY	W3110 NC_007779	complement(1539023..1540567)	13.31	-0.34	-1.27	0.31	1	1		ulaD	W3110 NC_007779	4426866..4427516	34.53	-0.55	-1.46	0.06	0.28	1		yaiS	W3110 NC_007779	complement(383283..383840)	0.18	-0.85	-1.81	0.62	NaN	1
ycdW	W3110 NC_007779	1098127..1099065	103.27	-0.39	-1.31	0.05	0.93	1		puuC	W3110 NC_007779	1364457..1365944	2.96	-0.34	-1.27	0.41	1	1		ynhG	W3110 NC_007779	complement(1759435..1760439)	52.7	-0.55	-1.46	0.03	0.18	1		pbl	W3110 NC_007779	2992697..2993071	0.22	-0.85	-1.81	0.6	NaN	1
ydiJ	W3110 NC_007779	complement(1767343..1770399)	71.54	-0.39	-1.31	0.09	1	1		dmsA	W3110 NC_007779	941381..943825	4.84	-0.34	-1.27	0.32	1	1		rpsR	W3110 NC_007779	4430519..4430746	476.83	-0.55	-1.46	0.03	0.19	1		dicC	W3110 NC_007779	complement(1649334..1649564)	0.42	-0.85	-1.81	0.63	NaN	1
yghU	W3110 NC_007779	3137383..3138249	105.98	-0.39	-1.31	0.05	0.92	1		idnD	W3110 NC_007779	complement(4498055..4499086)	2.81	-0.34	-1.27	0.28	1	1		pntB	W3110 NC_007779	complement(1676686..1678074)	270.12	-0.54	-1.46	0.02	0.18	1		rrlE	W3110 NC_007779	4213633..4216536	823.17	-0.85	-1.8	0.12	0.37	1
eco	W3110 NC_007779	2307239..2307727	130.52	-0.39	-1.31	0.07	0.98	1		yncJ	W3110 NC_007779	complement(1510548..1510778)	14.32	-0.34	-1.27	0.33	1	1		galK	W3110 NC_007779	complement(789253..790401)	36.35	-0.54	-1.46	0.00559	0.08	1		yahK	W3110 NC_007779	342108..343157	31	-0.85	-1.8	0.0028	0.03	1
amn	W3110 NC_007779	2057198..2058652	164.02	-0.39	-1.31	0.07	0.98	1		yliH	W3110 NC_007779	878670..879053	124.77	-0.34	-1.26	0.36	1	1		ygeF	W3110 NC_007779	2989210..2989656	0.5	-0.54	-1.46	0.57	NaN	1		ilvL	W3110 NC_007779	complement(3686261..3686359)	19.72	-0.85	-1.8	0.21	0.49	1
gldA	W3110 NC_007779	3497646..3498749	63.69	-0.39	-1.31	0.12	1	1		puuD	W3110 NC_007779	1362834..1363598	8.04	-0.34	-1.26	0.4	1	1		malP	W3110 NC_007779	4087943..4090336	33.91	-0.54	-1.46	0.1	0.34	1		kdpC	W3110 NC_007779	complement(724829..725401)	18.39	-0.85	-1.8	0.00656	0.05	1
ydcS	W3110 NC_007779	1513368..1514513	17.54	-0.39	-1.31	0.11	1	1		sucC	W3110 NC_007779	763436..764602	2701.53	-0.34	-1.26	0.36	1	1		bglA	W3110 NC_007779	3042318..3043757	61.13	-0.54	-1.46	0.05	0.25	1		aceB	W3110 NC_007779	4219068..4220669	11157.7	-0.85	-1.8	0.01	0.08	1
yedK	W3110 NC_007779	2011958..2012626	4.59	-0.39	-1.31	0.21	1	1		argB	W3110 NC_007779	complement(3479892..3480665)	11.68	-0.34	-1.26	0.28	1	1		yagR	W3110 NC_007779	complement(297960..300158)	7.05	-0.54	-1.46	0.04	0.22	1		ysdC	W3110 NC_007779	3779066..3779242	2.11	-0.85	-1.8	0.42	0.7	1
ydhQ	W3110 NC_007779	complement(1746585..1747841)	57.07	-0.39	-1.31	0.08	1	1		ycaO	W3110 NC_007779	complement(955294..957054)	8.73	-0.34	-1.26	0.21	1	1		insH_18	W3110 NC_007779	4310431..4311411	0.17	-0.54	-1.46	0.59	NaN	1		yhjG	W3110 NC_007779	3962050..3964125	9.66	-0.85	-1.8	0.00642	0.05	1
xdhD	W3110 NC_007779	3019972..3022842	173.28	-0.39	-1.31	0.36	1	1		tar	W3110 NC_007779	complement(1972744..1974405)	19.82	-0.34	-1.26	0.26	1	1		ddpA	W3110 NC_007779	complement(1562645..1564195)	32.01	-0.54	-1.45	0.02	0.14	1		setB	W3110 NC_007779	2267197..2268378	6.6	-0.85	-1.8	0.03	0.16	1
rnr	W3110 NC_007779	4411334..4413775	221.66	-0.39	-1.31	0.27	1	1		rplP	W3110 NC_007779	4191247..4191657	1088.54	-0.34	-1.26	0.27	1	1		deoA	W3110 NC_007779	4622909..4624231	62.91	-0.54	-1.45	0.09	0.33	1		astE	W3110 NC_007779	complement(1827669..1828637)	12.43	-0.85	-1.8	0.01	0.07	1
insF_2	W3110 NC_007779	complement(390963..391829)	6.19	-0.39	-1.31	0.55	1	1		ydjE	W3110 NC_007779	complement(1854335..1855693)	2.43	-0.34	-1.26	0.4	1	1		glpD	W3110 NC_007779	complement(4076897..4078402)	13.04	-0.54	-1.45	0.06	0.27	1		cusC	W3110 NC_007779	594823..596196	1.88	-0.85	-1.8	0.09	0.31	1
ybcC	W3110 NC_007779	complement(565321..565584)	0.81	-0.38	-1.31	0.71	1	1		ybaP	W3110 NC_007779	complement(506510..507304)	9.17	-0.34	-1.26	0.27	1	1		purA	W3110 NC_007779	4409367..4410665	748.11	-0.54	-1.45	0.08	0.31	1		crl	W3110 NC_007779	257829..258230	515.35	-0.85	-1.8	0.00672	0.05	1
narL	W3110 NC_007779	complement(1276756..1277406)	87.18	-0.38	-1.31	0.15	1	1		yahA	W3110 NC_007779	331595..332683	20.7	-0.34	-1.26	0.24	1	1		cheA	W3110 NC_007779	complement(1975074..1977038)	10.95	-0.54	-1.45	0.06	0.28	1		hyaE	W3110 NC_007779	1036776..1037174	36.23	-0.84	-1.8	0.02	0.1	1
xylF	W3110 NC_007779	complement(3908292..3909284)	406.47	-0.38	-1.3	0.34	1	1		yjhB	W3110 NC_007779	4508738..4509955	14.29	-0.34	-1.26	0.27	1	1		ybhE	W3110 NC_007779	799008..800003	132.56	-0.54	-1.45	0.01	0.14	1		ylbF	W3110 NC_007779	548850..549665	6.96	-0.84	-1.79	0.02	0.11	1
fadE	W3110 NC_007779	complement(240859..243303)	46.23	-0.38	-1.3	0.07	0.98	1		yhjJ	W3110 NC_007779	3958475..3959971	65.2	-0.34	-1.26	0.2	1	1		dhaH	W3110 NC_007779	complement(1249273..1250691)	69.33	-0.54	-1.45	0.00839	0.1	1		rrfH	W3110 NC_007779	228756..228875	395.04	-0.84	-1.79	0.16	0.43	1
pfkA	W3110 NC_007779	complement(3528167..3529129)	134.79	-0.38	-1.3	0.08	0.99	1		iscU	W3110 NC_007779	complement(2658559..2658945)	218.68	-0.34	-1.26	0.22	1	1		lolB	W3110 NC_007779	complement(1264454..1265077)	64.6	-0.54	-1.45	0.01	0.14	1		ybcO	W3110 NC_007779	572307..572597	1.64	-0.84	-1.79	0.42	0.7	1
rfaD	W3110 NC_007779	complement(3845496..3846428)	246.02	-0.38	-1.3	0.07	0.98	1		kefG	W3110 NC_007779	4159255..4159809	28.45	-0.33	-1.26	0.2	1	1		gabD	W3110 NC_007779	2789929..2791377	187.43	-0.54	-1.45	0.01	0.12	1		yohC	W3110 NC_007779	complement(2228378..2228965)	53.78	-0.84	-1.79	0.00693	0.05	1
rnb	W3110 NC_007779	complement(1348692..1350626)	73.06	-0.38	-1.3	0.07	0.98	1		ybfG	W3110 NC_007779	complement(716369..716779)	0.4	-0.33	-1.26	0.76	1	1		yrfA	W3110 NC_007779	4119397..4119801	0.92	-0.54	-1.45	0.44	NaN	1		yedD	W3110 NC_007779	complement(2009814..2010227)	160.09	-0.84	-1.79	0.000143	0.00232	0.62
caiT	W3110 NC_007779	complement(40417..41931)	0.62	-0.38	-1.3	0.46	1	1		trpC	W3110 NC_007779	complement(1320141..1321499)	34.86	-0.33	-1.26	0.22	1	1		rplF	W3110 NC_007779	4194276..4194809	1787.39	-0.53	-1.45	0.04	0.24	1		sugE	W3110 NC_007779	4381555..4381872	70.41	-0.84	-1.79	0.00402	0.03	1
hisA	W3110 NC_007779	2097262..2097999	43.04	-0.38	-1.3	0.16	1	1		yhfL	W3110 NC_007779	complement(4140801..4140968)	6	-0.33	-1.26	0.55	1	1		hypA	W3110 NC_007779	2849303..2849653	2.28	-0.53	-1.45	0.3	NaN	1		trpC	W3110 NC_007779	complement(1320141..1321499)	55.27	-0.84	-1.78	7.24e-05	0.00131	0.31
hisH	W3110 NC_007779	2096672..2097262	43.56	-0.38	-1.3	0.14	1	1		htrG	W3110 NC_007779	3199863..3200483	167.5	-0.33	-1.26	0.31	1	1		ydiS	W3110 NC_007779	1783109..1784398	2.67	-0.53	-1.45	0.03	NaN	1		yjeM	W3110 NC_007779	4388519..4390021	12.53	-0.83	-1.78	0.00294	0.03	1
mdtE	W3110 NC_007779	complement(3980026..3981183)	4.02	-0.38	-1.3	0.22	1	1		ycdI	W3110 NC_007779	complement(1070787..1071377)	2.53	-0.33	-1.26	0.53	1	1		kbl	W3110 NC_007779	3847864..3849060	350.54	-0.53	-1.45	0.05	0.25	1		rraA	W3110 NC_007779	3517351..3517836	207.3	-0.83	-1.78	0.000114	0.00188	0.49
putP	W3110 NC_007779	1079727..1081235	804.28	-0.38	-1.3	0.24	1	1		oppC	W3110 NC_007779	1305548..1306456	226.77	-0.33	-1.26	0.25	1	1		mglA	W3110 NC_007779	complement(2241103..2242623)	36.52	-0.53	-1.45	0.01	0.12	1		ycgM	W3110 NC_007779	1229656..1230315	151.79	-0.83	-1.78	8.59e-06	0.000215	0.04
cbpA	W3110 NC_007779	complement(1063277..1064197)	110.49	-0.38	-1.3	0.09	1	1		pyrL	W3110 NC_007779	complement(4477079..4477213)	11.13	-0.33	-1.26	0.47	1	1		thiG	W3110 NC_007779	3444046..3444816	8.8	-0.53	-1.45	0.05	0.25	1		cysW	W3110 NC_007779	complement(2546250..2547125)	400	-0.83	-1.77	0.04	0.17	1
yjjQ	W3110 NC_007779	4608157..4608882	0.22	-0.38	-1.3	0.73	1	1		sucD	W3110 NC_007779	764602..765471	2949.76	-0.33	-1.26	0.38	1	1		rplI	W3110 NC_007779	4430788..4431237	654.42	-0.53	-1.45	0.01	0.14	1		dgoT	W3110 NC_007779	3768685..3769977	5.26	-0.82	-1.77	0.00968	0.07	1
ego	W3110 NC_007779	1603204..1604739	39.94	-0.38	-1.3	0.1	1	1		dcp	W3110 NC_007779	complement(1627049..1629094)	104.62	-0.33	-1.26	0.25	1	1		gatC	W3110 NC_007779	complement(2175058..2176413)	1378.18	-0.53	-1.44	0.02	0.17	1		shiA	W3110 NC_007779	2055780..2057096	40.03	-0.82	-1.77	0.00036	0.00511	1
azoR	W3110 NC_007779	complement(1483969..1484574)	44.33	-0.38	-1.3	0.09	1	1		yhjH	W3110 NC_007779	3961228..3961995	5.1	-0.33	-1.26	0.32	1	1		abrB	W3110 NC_007779	complement(747145..748191)	3.36	-0.53	-1.44	0.06	NaN	1		yzfA	W3110 NC_007779	complement(4452656..4452925)	8.54	-0.82	-1.77	0.23	0.52	1
ydeV	W3110 NC_007779	complement(1600331..1601923)	56.97	-0.38	-1.3	0.07	0.98	1		ycdH	W3110 NC_007779	complement(1070282..1070776)	2.57	-0.33	-1.26	0.51	1	1		yjdA	W3110 NC_007779	4331813..4334041	32.28	-0.53	-1.44	0.04	0.23	1		lpcA	W3110 NC_007779	243543..244121	535.15	-0.82	-1.76	0.000143	0.00232	0.62
tufA	W3110 NC_007779	4169087..4170271	3021.1	-0.38	-1.3	0.14	1	1		wcaJ	W3110 NC_007779	complement(2122297..2123691)	1.29	-0.33	-1.26	0.45	1	1		mtlD	W3110 NC_007779	complement(3864843..3865991)	85.8	-0.53	-1.44	0.02	0.14	1		yrfC	W3110 NC_007779	4118444..4118983	6.15	-0.81	-1.76	0.13	0.37	1
yecH	W3110 NC_007779	complement(1991388..1991627)	3.98	-0.38	-1.3	0.44	1	1		wcaD	W3110 NC_007779	complement(2131798..2133015)	0.8	-0.33	-1.26	0.48	1	1		ygfZ	W3110 NC_007779	3039969..3040949	286.67	-0.53	-1.44	0.01	0.12	1		ygfQ	W3110 NC_007779	3025777..3027144	220.83	-0.81	-1.76	8.03e-05	0.00142	0.35
pck	W3110 NC_007779	complement(4105976..4107598)	1305.5	-0.38	-1.3	0.22	1	1		tauB	W3110 NC_007779	385431..386198	1.23	-0.33	-1.26	0.49	1	1		hypF	W3110 NC_007779	complement(2833829..2836081)	8.62	-0.53	-1.44	0.08	0.31	1		wrbA	W3110 NC_007779	complement(1067534..1068130)	249.02	-0.81	-1.76	0.00036	0.00511	1
yadG	W3110 NC_007779	142779..143705	36.36	-0.38	-1.3	0.12	1	1		yfdQ	W3110 NC_007779	2479478..2480302	1.76	-0.33	-1.26	0.49	1	1		rpsN	W3110 NC_007779	4193532..4193837	2545.49	-0.53	-1.44	0.05	0.25	1		yifK	W3110 NC_007779	complement(3654409..3655794)	68.76	-0.81	-1.75	9.97e-05	0.00167	0.43
araA	W3110 NC_007779	complement(66835..68337)	4.77	-0.37	-1.3	0.15	1	1		ymfO	W3110 NC_007779	1207308..1207781	1.78	-0.33	-1.25	0.51	1	1		glnD	W3110 NC_007779	complement(185978..188650)	35.98	-0.53	-1.44	0.01	0.12	1		ydfQ	W3110 NC_007779	complement(1641238..1641771)	0.6	-0.81	-1.75	0.5	0.76	1
tas	W3110 NC_007779	2970253..2971293	138.18	-0.37	-1.3	0.07	0.98	1		yibA	W3110 NC_007779	complement(3873236..3874078)	23.69	-0.33	-1.25	0.28	1	1		yagA	W3110 NC_007779	complement(280053..281207)	1.54	-0.53	-1.44	0.12	NaN	1		yjiR	W3110 NC_007779	complement(4574842..4576254)	35.94	-0.81	-1.75	0.00118	0.01	1
glgC	W3110 NC_007779	4071087..4072382	402.07	-0.37	-1.3	0.39	1	1		nrfC	W3110 NC_007779	4293398..4294069	1.67	-0.33	-1.25	0.52	1	1		ytjA	W3110 NC_007779	4616790..4616969	39.95	-0.53	-1.44	0.07	0.3	1		ynjH	W3110 NC_007779	complement(1843577..1843849)	15.63	-0.81	-1.75	0.06	0.24	1
insB_7	W3110 NC_007779	4523401..4523904	4.92	-0.37	-1.3	0.22	1	1		nrfB	W3110 NC_007779	4292835..4293401	2.74	-0.33	-1.25	0.5	1	1		rplP	W3110 NC_007779	4191247..4191657	1541.27	-0.53	-1.44	0.05	0.26	1		yedR	W3110 NC_007779	complement(2035256..2035621)	6.36	-0.81	-1.75	0.13	0.39	1
lyxK	W3110 NC_007779	complement(3891835..3893331)	3.58	-0.37	-1.3	0.2	1	1		rpsF	W3110 NC_007779	4429798..4430193	723.38	-0.33	-1.25	0.31	1	1		ytfG	W3110 NC_007779	complement(4437844..4438704)	16.76	-0.53	-1.44	0.05	0.24	1		yagY	W3110 NC_007779	complement(308582..309250)	1.58	-0.8	-1.74	0.24	0.52	1
ptsG	W3110 NC_007779	1159446..1160879	30.14	-0.37	-1.29	0.07	0.98	1		glvB	W3110 NC_007779	3777943..3778428	1.08	-0.33	-1.25	0.58	1	1		sgbU	W3110 NC_007779	complement(3890323..3891183)	6.3	-0.53	-1.44	0.15	0.42	1		ugpA	W3110 NC_007779	4049504..4050391	7.04	-0.8	-1.74	0.01	0.08	1
lplA	W3110 NC_007779	complement(4627781..4628797)	64.23	-0.37	-1.29	0.09	1	1		serB	W3110 NC_007779	4629575..4630543	38.89	-0.33	-1.25	0.29	1	1		fes	W3110 NC_007779	612038..613162	1.22	-0.53	-1.44	0.24	NaN	1		cysI	W3110 NC_007779	complement(2887043..2888755)	416.63	-0.8	-1.74	0.11	0.35	1
yidG	W3110 NC_007779	3784445..3784807	7.11	-0.37	-1.29	0.24	1	1		nrdA	W3110 NC_007779	2349535..2351820	48.08	-0.33	-1.25	0.3	1	1		caiB	W3110 NC_007779	complement(37898..39115)	5.59	-0.53	-1.44	0.09	0.34	1		yccC	W3110 NC_007779	complement(1042452..1044632)	21.04	-0.8	-1.74	0.00444	0.04	1
lysU	W3110 NC_007779	complement(4357878..4359395)	613.87	-0.37	-1.29	0.28	1	1		sraG	W3110 NC_007779	3311080..3311253	1.86	-0.33	-1.25	0.68	1	1		yidP	W3110 NC_007779	complement(3775800..3776516)	1.44	-0.53	-1.44	0.29	NaN	1		yedJ	W3110 NC_007779	complement(2034521..2035216)	22.37	-0.8	-1.74	0.03	0.13	1
ydiS	W3110 NC_007779	1783109..1784398	2.53	-0.37	-1.29	0.2	1	1		ssrA	W3110 NC_007779	2754249..2754611	752733	-0.33	-1.25	0.41	1	1		ygfF	W3110 NC_007779	complement(3043814..3044557)	13.96	-0.53	-1.44	0.09	0.33	1		hcr	W3110 NC_007779	complement(911604..912572)	8.68	-0.8	-1.74	0.02	0.1	1
dkgB	W3110 NC_007779	229167..229970	25.16	-0.37	-1.29	0.06	0.95	1		mglC	W3110 NC_007779	complement(2240077..2241087)	33.2	-0.32	-1.25	0.28	1	1		csrC	W3110 NC_007779	complement(3585401..3585645)	34.85	-0.52	-1.44	0.15	0.42	1		dos	W3110 NC_007779	complement(1565048..1567447)	8.34	-0.8	-1.74	0.00961	0.07	1
codB	W3110 NC_007779	354146..355405	7.69	-0.37	-1.29	0.14	1	1		ypjD	W3110 NC_007779	2746543..2747409	51.12	-0.32	-1.25	0.25	1	1		srmB	W3110 NC_007779	2711552..2712886	87.48	-0.52	-1.44	0.02	0.17	1		astD	W3110 NC_007779	complement(1829970..1831448)	33.45	-0.8	-1.74	0.00929	0.06	1
ygeY	W3110 NC_007779	3007420..3008631	209.16	-0.37	-1.29	0.17	1	1		speB	W3110 NC_007779	complement(3081533..3082453)	71.91	-0.32	-1.25	0.3	1	1		narW	W3110 NC_007779	complement(1538328..1539023)	7.7	-0.52	-1.44	0.08	0.32	1		cmtA	W3110 NC_007779	complement(3076127..3077515)	2.57	-0.79	-1.73	0.14	0.39	1
maeB	W3110 NC_007779	complement(2574754..2577033)	642.72	-0.37	-1.29	0.25	1	1		asnW	W3110 NC_007779	complement(2060164..2060239)	22.47	-0.32	-1.25	0.54	1	1		ybhF	W3110 NC_007779	complement(827667..829403)	16.69	-0.52	-1.44	0.03	0.18	1		ydgC	W3110 NC_007779	complement(1683409..1683744)	75.9	-0.79	-1.73	0.00295	0.03	1
galK	W3110 NC_007779	complement(789253..790401)	78.37	-0.37	-1.29	0.12	1	1		hcaF	W3110 NC_007779	2669046..2669564	9.42	-0.32	-1.25	0.37	1	1		mdoG	W3110 NC_007779	1110912..1112447	106.9	-0.52	-1.43	0.00969	0.11	1		yhcO	W3110 NC_007779	complement(3385712..3385984)	8.27	-0.79	-1.73	0.19	0.46	1
frmA	W3110 NC_007779	complement(377686..378795)	55.81	-0.37	-1.29	0.1	1	1		ybbV	W3110 NC_007779	536720..536998	0.21	-0.32	-1.25	0.82	1	1		ppc	W3110 NC_007779	3483583..3486234	99.69	-0.52	-1.43	0.00943	0.11	1		ycgJ	W3110 NC_007779	1228177..1228545	45.74	-0.79	-1.73	0.01	0.07	1
yfdP	W3110 NC_007779	2478966..2479412	1.94	-0.37	-1.29	0.43	1	1		eutE	W3110 NC_007779	complement(2569004..2570407)	4.29	-0.32	-1.25	0.33	1	1		leuA	W3110 NC_007779	complement(81958..83529)	57.76	-0.52	-1.43	0.06	0.27	1		gspH	W3110 NC_007779	complement(4178439..4178948)	1.03	-0.79	-1.73	0.38	0.66	1
dppA	W3110 NC_007779	3932710..3934317	876.02	-0.37	-1.29	0.28	1	1		sdhA	W3110 NC_007779	756329..758095	2432.24	-0.32	-1.25	0.38	1	1		sseA	W3110 NC_007779	2651150..2651995	370.43	-0.52	-1.43	0.01	0.12	1		yeeV	W3110 NC_007779	2079706..2080080	3.67	-0.79	-1.73	0.28	0.57	1
trpA	W3110 NC_007779	complement(1318130..1318936)	66.46	-0.37	-1.29	0.21	1	1		ydfJ	W3110 NC_007779	complement(1632716..1633999)	1.85	-0.32	-1.25	0.46	1	1		yeaL	W3110 NC_007779	1876066..1876512	9.71	-0.52	-1.43	0.05	NaN	1		ybiM	W3110 NC_007779	complement(842218..842478)	5.18	-0.79	-1.73	0.31	0.6	1
selD	W3110 NC_007779	complement(1848679..1849722)	673.37	-0.37	-1.29	0.3	1	1		ryeC	W3110 NC_007779	2155412..2155560	73.1	-0.32	-1.25	0.37	1	1		pepQ	W3110 NC_007779	complement(3604189..3605520)	275.73	-0.52	-1.43	0.04	0.23	1		cbrA	W3110 NC_007779	complement(3769974..3771038)	2.27	-0.79	-1.73	0.14	0.4	1
rhaS	W3110 NC_007779	complement(3538109..3538945)	11.77	-0.37	-1.29	0.19	1	1		thrL	W3110 NC_007779	190..255	3.44	-0.32	-1.25	0.73	1	1		pck	W3110 NC_007779	complement(4105976..4107598)	1136.33	-0.52	-1.43	0.04	0.21	1		ycbF	W3110 NC_007779	1004369..1005079	9.96	-0.79	-1.73	0.04	0.2	1
ybgA	W3110 NC_007779	739423..739932	3.65	-0.37	-1.29	0.32	1	1		flhB	W3110 NC_007779	complement(1966757..1967905)	4.61	-0.32	-1.25	0.28	1	1		rpoB	W3110 NC_007779	complement(3451408..3455436)	696.2	-0.52	-1.43	0.05	0.24	1		yjcP	W3110 NC_007779	complement(4303043..4304509)	1.58	-0.78	-1.72	0.15	0.41	1
pin	W3110 NC_007779	1211262..1211816	0.65	-0.37	-1.29	0.61	1	1		yliG	W3110 NC_007779	complement(877132..878457)	14.07	-0.32	-1.25	0.28	1	1		ydcS	W3110 NC_007779	1513368..1514513	61.44	-0.52	-1.43	0.03	0.19	1		ydjN	W3110 NC_007779	1812648..1814039	143.06	-0.78	-1.72	0.01	0.08	1
ubiG	W3110 NC_007779	2344237..2344959	43.6	-0.36	-1.29	0.11	1	1		fliM	W3110 NC_007779	2022224..2023228	10.54	-0.32	-1.25	0.32	1	1		pepP	W3110 NC_007779	complement(3052171..3053496)	313.54	-0.52	-1.43	0.07	0.31	1		ybcM	W3110 NC_007779	570677..571474	13.37	-0.78	-1.72	0.03	0.16	1
lysS	W3110 NC_007779	complement(3032313..3033830)	171.32	-0.36	-1.29	0.09	1	1		katE	W3110 NC_007779	1815581..1817842	62.7	-0.32	-1.25	0.3	1	1		pdxK	W3110 NC_007779	complement(2541832..2542683)	30.56	-0.52	-1.43	0.02	0.18	1		ydfG	W3110 NC_007779	1629231..1629977	569.02	-0.78	-1.72	0.02	0.1	1
yfeX	W3110 NC_007779	complement(2555092..2555991)	121.3	-0.36	-1.29	0.11	1	1		yeaU	W3110 NC_007779	1883626..1884711	31.61	-0.32	-1.25	0.29	1	1		uidB	W3110 NC_007779	complement(1694604..1695977)	4.52	-0.51	-1.43	0.06	0.28	1		ydhX	W3110 NC_007779	complement(1752059..1752727)	5.93	-0.77	-1.71	0.06	0.25	1
rplE	W3110 NC_007779	4192978..4193517	1727.62	-0.36	-1.29	0.3	1	1		frvA	W3110 NC_007779	3543858..3544304	0.44	-0.32	-1.25	0.74	1	1		torZ	W3110 NC_007779	complement(1956292..1958721)	12.67	-0.51	-1.43	0.02	0.14	1		gabD	W3110 NC_007779	2789929..2791377	117.96	-0.77	-1.71	0.00477	0.04	1
hisG	W3110 NC_007779	2092329..2093228	40.45	-0.36	-1.29	0.09	1	1		hslU	W3110 NC_007779	3514934..3516265	98.95	-0.32	-1.25	0.23	1	1		ycdK	W3110 NC_007779	complement(1072195..1072581)	2.24	-0.51	-1.43	0.29	NaN	1		blc	W3110 NC_007779	complement(4381869..4382402)	90.98	-0.77	-1.71	0.0052	0.04	1
cstA	W3110 NC_007779	629117..631222	1575.92	-0.36	-1.29	0.17	1	1		yagG	W3110 NC_007779	284619..286001	15.7	-0.32	-1.24	0.26	1	1		cynT	W3110 NC_007779	358023..358682	3.26	-0.51	-1.43	0.17	NaN	1		ygcU	W3110 NC_007779	complement(2896620..2898074)	2.95	-0.77	-1.7	0.05	0.21	1
sdhA	W3110 NC_007779	756329..758095	1848.16	-0.36	-1.29	0.16	1	1		ybcY	W3110 NC_007779	complement(581375..581959)	2.44	-0.32	-1.24	0.58	1	1		yeaW	W3110 NC_007779	1886379..1887503	3.75	-0.51	-1.43	0.08	NaN	1		orn	W3110 NC_007779	4396284..4396829	73.09	-0.77	-1.7	0.00686	0.05	1
murP	W3110 NC_007779	2552119..2553543	17.81	-0.36	-1.29	0.1	1	1		groL	W3110 NC_007779	4375705..4377351	1419.84	-0.31	-1.24	0.34	1	1		rpe	W3110 NC_007779	4125357..4126034	140.02	-0.51	-1.43	0.05	0.25	1		ybcF	W3110 NC_007779	549662..550555	1.95	-0.77	-1.7	0.2	0.47	1
dos	W3110 NC_007779	complement(1565048..1567447)	3.43	-0.36	-1.29	0.14	1	1		flgB	W3110 NC_007779	1132595..1133011	37.27	-0.31	-1.24	0.27	1	1		yeiA	W3110 NC_007779	2238599..2239834	55.97	-0.51	-1.43	0.03	0.21	1		cysK	W3110 NC_007779	2537855..2538826	1958.78	-0.77	-1.7	0.05	0.2	1
yiaK	W3110 NC_007779	complement(3896684..3897682)	7.51	-0.36	-1.29	0.13	1	1		lpd	W3110 NC_007779	127912..129336	1598.31	-0.31	-1.24	0.38	1	1		ptsA	W3110 NC_007779	3494460..3496961	4.93	-0.51	-1.42	0.04	0.23	1		aer	W3110 NC_007779	complement(3216212..3217732)	32.23	-0.76	-1.7	0.0065	0.05	1
leuB	W3110 NC_007779	complement(80867..81958)	18.1	-0.36	-1.28	0.12	1	1		yedE	W3110 NC_007779	2010414..2011619	151.15	-0.31	-1.24	0.27	1	1		kbaZ	W3110 NC_007779	3278769..3280049	11.21	-0.51	-1.42	0.05	0.25	1		ypdF	W3110 NC_007779	complement(2510993..2512078)	2.85	-0.76	-1.7	0.15	0.41	1
mglA	W3110 NC_007779	complement(2241103..2242623)	64.88	-0.36	-1.28	0.09	1	1		insD_5	W3110 NC_007779	1652595..1653251	0.19	-0.31	-1.24	0.77	1	1		dppA	W3110 NC_007779	3932710..3934317	1472.9	-0.51	-1.42	0.05	0.25	1		ymfE	W3110 NC_007779	complement(1199110..1199814)	11.74	-0.76	-1.7	0.05	0.2	1
ddpX	W3110 NC_007779	complement(1564209..1564790)	3.51	-0.36	-1.28	0.33	1	1		serT	W3110 NC_007779	complement(1032047..1032134)	1.49	-0.31	-1.24	0.77	1	1		mhpD	W3110 NC_007779	371339..372148	5.53	-0.51	-1.42	0.08	NaN	1		ygaU	W3110 NC_007779	complement(2794993..2795442)	109.55	-0.76	-1.7	0.01	0.08	1
pepP	W3110 NC_007779	complement(3052171..3053496)	426.02	-0.36	-1.28	0.3	1	1		mhpF	W3110 NC_007779	372145..373095	6.73	-0.31	-1.24	0.38	1	1		rplE	W3110 NC_007779	4192978..4193517	2642.66	-0.51	-1.42	0.05	0.25	1		artQ	W3110 NC_007779	complement(901956..902672)	102.72	-0.76	-1.7	0.000453	0.00626	1
yehD	W3110 NC_007779	complement(2195014..2195556)	2.57	-0.36	-1.28	0.49	1	1		flhA	W3110 NC_007779	complement(1964686..1966764)	6.34	-0.31	-1.24	0.23	1	1		agp	W3110 NC_007779	1066007..1067248	170.61	-0.51	-1.42	0.00782	0.1	1		ybaA	W3110 NC_007779	475896..476249	12.76	-0.76	-1.7	0.07	0.26	1
hisF	W3110 NC_007779	2097981..2098757	37.76	-0.36	-1.28	0.12	1	1		alsC	W3110 NC_007779	complement(4313167..4314147)	2.49	-0.31	-1.24	0.41	1	1		thiF	W3110 NC_007779	3443105..3443860	7.03	-0.51	-1.42	0.1	0.34	1		yliD	W3110 NC_007779	872312..873223	79.18	-0.76	-1.69	0.01	0.08	1
nuoM	W3110 NC_007779	complement(2396182..2397711)	964.58	-0.36	-1.28	0.28	1	1		dhaL	W3110 NC_007779	complement(1250702..1251334)	140.96	-0.31	-1.24	0.23	1	1		cdaR	W3110 NC_007779	182463..183620	25.5	-0.51	-1.42	0.05	0.25	1		yghA	W3110 NC_007779	3148318..3149202	76.38	-0.76	-1.69	0.000661	0.00835	1
fruA	W3110 NC_007779	complement(2263053..2264744)	32.77	-0.36	-1.28	0.15	1	1		yehQ	W3110 NC_007779	2212434..2214278	5.25	-0.31	-1.24	0.26	1	1		ycjO	W3110 NC_007779	1374936..1375817	1.01	-0.51	-1.42	0.3	NaN	1		allR	W3110 NC_007779	532235..533050	245.5	-0.76	-1.69	0.01	0.07	1
ygeW	W3110 NC_007779	3004918..3006108	128.71	-0.36	-1.28	0.18	1	1		ssuD	W3110 NC_007779	complement(995265..996410)	2.1	-0.31	-1.24	0.41	1	1		araF	W3110 NC_007779	complement(1987276..1988265)	26.02	-0.51	-1.42	0.02	0.18	1		amiB	W3110 NC_007779	4400745..4402082	81.84	-0.76	-1.69	0.00227	0.02	1
yffI	W3110 NC_007779	complement(2560674..2561174)	36.75	-0.35	-1.28	0.12	1	1		ybiT	W3110 NC_007779	856385..857977	52.41	-0.31	-1.24	0.24	1	1		ybjS	W3110 NC_007779	complement(906162..907175)	35.57	-0.51	-1.42	0.02	0.17	1		yliI	W3110 NC_007779	879164..880279	13.36	-0.75	-1.69	0.03	0.14	1
priB	W3110 NC_007779	4430200..4430514	695.42	-0.35	-1.28	0.14	1	1		yegQ	W3110 NC_007779	2167805..2169166	31.9	-0.31	-1.24	0.27	1	1		cbpM	W3110 NC_007779	complement(1062972..1063277)	73.69	-0.51	-1.42	0.1	0.35	1		ybdJ	W3110 NC_007779	complement(605174..605422)	23.14	-0.75	-1.69	0.04	0.18	1
torA	W3110 NC_007779	1059678..1062224	3.36	-0.35	-1.28	0.21	1	1		gltB	W3110 NC_007779	3354487..3359040	41.99	-0.31	-1.24	0.32	1	1		metG	W3110 NC_007779	2197634..2199667	142.7	-0.51	-1.42	0.02	0.17	1		yghU	W3110 NC_007779	3137383..3138249	212.32	-0.75	-1.69	0.000442	0.00613	1
yegU	W3110 NC_007779	2183429..2184433	18.89	-0.35	-1.28	0.08	1	1		glcE	W3110 NC_007779	complement(3124126..3125178)	10.86	-0.31	-1.24	0.41	1	1		ycgR	W3110 NC_007779	complement(1245370..1246104)	6.99	-0.51	-1.42	0.08	0.31	1		ssuA	W3110 NC_007779	complement(996407..997366)	2.52	-0.75	-1.68	0.17	0.44	1
ydcW	W3110 NC_007779	1517292..1518716	26.03	-0.35	-1.28	0.1	1	1		yeiP	W3110 NC_007779	2268784..2269356	42.36	-0.31	-1.24	0.23	1	1		rplX	W3110 NC_007779	4192649..4192963	2232.36	-0.51	-1.42	0.05	0.25	1		ydiL	W3110 NC_007779	1772329..1772685	1.21	-0.75	-1.68	0.45	0.72	1
yegQ	W3110 NC_007779	2167805..2169166	21.68	-0.35	-1.28	0.08	1	1		upp	W3110 NC_007779	complement(2618902..2619528)	65.46	-0.31	-1.24	0.36	1	1		pgi	W3110 NC_007779	4237348..4238997	154.55	-0.51	-1.42	0.01	0.12	1		yfiK	W3110 NC_007779	2714079..2714666	12.63	-0.75	-1.68	0.08	0.3	1
speB	W3110 NC_007779	complement(3081533..3082453)	80.49	-0.35	-1.28	0.12	1	1		clpB	W3110 NC_007779	complement(2730256..2732829)	306.42	-0.31	-1.24	0.27	1	1		yijO	W3110 NC_007779	3488364..3489215	16.34	-0.5	-1.42	0.06	0.27	1		dapB	W3110 NC_007779	28374..29195	78.36	-0.74	-1.67	0.000319	0.00463	1
rplI	W3110 NC_007779	4430788..4431237	429.67	-0.35	-1.28	0.16	1	1		yqhD	W3110 NC_007779	3154011..3155174	85.28	-0.31	-1.24	0.33	1	1		ydcW	W3110 NC_007779	1517292..1518716	52.54	-0.5	-1.42	0.04	0.23	1		fdnH	W3110 NC_007779	1552175..1553059	7.36	-0.74	-1.67	0.02	0.1	1
yobA	W3110 NC_007779	complement(1926309..1926683)	174.55	-0.35	-1.28	0.09	1	1		yojI	W3110 NC_007779	complement(2310306..2311949)	6.5	-0.31	-1.24	0.33	1	1		yjgW	W3110 NC_007779	4504279..4504614	0.85	-0.5	-1.42	0.6	NaN	1		yhhT	W3110 NC_007779	complement(4027501..4028550)	14.92	-0.74	-1.67	0.03	0.16	1
fixB	W3110 NC_007779	43188..44129	2.81	-0.35	-1.28	0.31	1	1		kduI	W3110 NC_007779	complement(2981944..2982780)	4.42	-0.31	-1.24	0.37	1	1		yjjN	W3110 NC_007779	4600670..4601692	2.06	-0.5	-1.41	0.16	NaN	1		ycdB	W3110 NC_007779	1083798..1085069	10.94	-0.74	-1.67	0.03	0.16	1
ydiN	W3110 NC_007779	1774226..1775491	0.65	-0.35	-1.28	0.47	1	1		sokB	W3110 NC_007779	1493833..1493885	1.81	-0.31	-1.24	0.79	1	1		napB	W3110 NC_007779	complement(2301603..2302052)	9.94	-0.5	-1.41	0.05	0.25	1		yajC	W3110 NC_007779	426511..426843	1016.25	-0.74	-1.67	0.00277	0.03	1
gltW	W3110 NC_007779	complement(2728025..2728100)	35.05	-0.35	-1.28	0.32	1	1		nikB	W3110 NC_007779	complement(4024230..4025174)	2.07	-0.31	-1.24	0.44	1	1		nusB	W3110 NC_007779	434361..434780	110.92	-0.5	-1.41	0.03	0.19	1		fepE	W3110 NC_007779	617477..618610	0.32	-0.74	-1.67	0.53	0.77	1
ybaB	W3110 NC_007779	493300..493629	54.67	-0.35	-1.28	0.16	1	1		cysI	W3110 NC_007779	complement(2887043..2888755)	93.89	-0.31	-1.24	0.46	1	1		yfeX	W3110 NC_007779	complement(2555092..2555991)	167.54	-0.5	-1.41	0.02	0.15	1		cysD	W3110 NC_007779	complement(2874077..2874985)	292.63	-0.74	-1.67	0.05	0.2	1
nagE	W3110 NC_007779	704366..706312	301.82	-0.35	-1.27	0.31	1	1		rbsD	W3110 NC_007779	complement(3702911..3703330)	1207.14	-0.31	-1.24	0.3	1	1		ygbK	W3110 NC_007779	2860991..2862157	4.79	-0.5	-1.41	0.1	0.34	1		proV	W3110 NC_007779	2803471..2804673	254.22	-0.74	-1.67	0.00034	0.0049	1
rihC	W3110 NC_007779	27293..28207	175.29	-0.35	-1.27	0.14	1	1		puuE	W3110 NC_007779	1367264..1368529	4.24	-0.3	-1.23	0.3	1	1		ydiA	W3110 NC_007779	1789159..1789992	67.43	-0.5	-1.41	0.02	0.16	1		setC	W3110 NC_007779	complement(3802278..3803462)	0.69	-0.74	-1.67	0.38	0.66	1
glnH	W3110 NC_007779	complement(847680..848426)	2511.37	-0.35	-1.27	0.23	1	1		yqcE	W3110 NC_007779	2899248..2900525	1.38	-0.3	-1.23	0.47	1	1		metN	W3110 NC_007779	complement(221614..222645)	11.55	-0.5	-1.41	0.02	0.17	1		rpoS	W3110 NC_007779	complement(2865215..2866090)	5508.8	-0.74	-1.66	0.03	0.14	1
ilvE	W3110 NC_007779	complement(3683268..3684197)	48.12	-0.35	-1.27	0.14	1	1		ytfG	W3110 NC_007779	complement(4437844..4438704)	15.58	-0.3	-1.23	0.3	1	1		dfp	W3110 NC_007779	complement(3826464..3827684)	73	-0.5	-1.41	0.09	0.33	1		yfaQ	W3110 NC_007779	complement(2332818..2334467)	4.52	-0.74	-1.66	0.05	0.22	1
ybhE	W3110 NC_007779	799008..800003	130.37	-0.35	-1.27	0.17	1	1		ptsG	W3110 NC_007779	1159446..1160879	42.91	-0.3	-1.23	0.27	1	1		csiE	W3110 NC_007779	2664091..2665371	844.33	-0.5	-1.41	0.05	0.25	1		kdpA	W3110 NC_007779	complement(727481..729154)	1.36	-0.73	-1.66	0.19	0.46	1
yhdH	W3110 NC_007779	3403339..3404313	95.63	-0.35	-1.27	0.1	1	1		radA	W3110 NC_007779	4630592..4631974	34.24	-0.3	-1.23	0.3	1	1		lacA	W3110 NC_007779	complement(360473..361084)	494.28	-0.49	-1.41	0.01	0.12	1		fdhF	W3110 NC_007779	complement(4300698..4302845)	47.22	-0.73	-1.66	0.000352	0.00503	1
rplA	W3110 NC_007779	complement(3457098..3457802)	1131.37	-0.35	-1.27	0.32	1	1		yfaV	W3110 NC_007779	complement(2363533..2364822)	2.62	-0.3	-1.23	0.42	1	1		malF	W3110 NC_007779	complement(4247121..4248665)	44.78	-0.49	-1.41	0.05	0.26	1		serA	W3110 NC_007779	complement(3055834..3057066)	117.19	-0.73	-1.66	0.000582	0.00754	1
yeiN	W3110 NC_007779	complement(2260763..2261701)	50.77	-0.35	-1.27	0.09	1	1		fruB	W3110 NC_007779	complement(2265699..2266829)	8.43	-0.3	-1.23	0.36	1	1		dsdX	W3110 NC_007779	2483293..2484630	21.86	-0.49	-1.41	0.02	0.16	1		proP	W3110 NC_007779	4335180..4336682	89.13	-0.73	-1.66	0.00121	0.01	1
xylA	W3110 NC_007779	3909650..3910972	273.83	-0.35	-1.27	0.39	1	1		adhP	W3110 NC_007779	complement(1554542..1555552)	57.99	-0.3	-1.23	0.25	1	1		sbcB	W3110 NC_007779	2084893..2086320	38.3	-0.49	-1.41	0.02	0.15	1		glnB	W3110 NC_007779	complement(2685726..2686064)	143.58	-0.73	-1.66	0.00803	0.06	1
uidC	W3110 NC_007779	complement(1693300..1694565)	0.79	-0.35	-1.27	0.55	1	1		yhdX	W3110 NC_007779	3419989..3421170	3.61	-0.3	-1.23	0.42	1	1		glyQ	W3110 NC_007779	3915097..3916008	168.37	-0.49	-1.41	0.02	0.18	1		prpR	W3110 NC_007779	complement(346081..347667)	14.51	-0.73	-1.66	0.00812	0.06	1
galE	W3110 NC_007779	complement(791461..792477)	66.58	-0.35	-1.27	0.14	1	1		yggM	W3110 NC_007779	complement(3097214..3098221)	3.95	-0.3	-1.23	0.43	1	1		frdB	W3110 NC_007779	complement(4384463..4385197)	91.13	-0.49	-1.41	0.02	0.17	1		yfcG	W3110 NC_007779	2426067..2426714	9.52	-0.73	-1.66	0.03	0.16	1
fimA	W3110 NC_007779	4547795..4548343	1856.55	-0.35	-1.27	0.32	1	1		yliI	W3110 NC_007779	879164..880279	8.27	-0.3	-1.23	0.31	1	1		ybgK	W3110 NC_007779	744665..745597	164.17	-0.49	-1.41	0.01	0.14	1		ydhB	W3110 NC_007779	complement(1740580..1741512)	32.39	-0.73	-1.65	0.01	0.09	1
panC	W3110 NC_007779	complement(147944..148795)	262.28	-0.35	-1.27	0.11	1	1		htpG	W3110 NC_007779	494344..496218	259.19	-0.3	-1.23	0.29	1	1		gltA	W3110 NC_007779	complement(753607..754890)	3311.01	-0.49	-1.41	0.03	0.19	1		ypfE	W3110 NC_007779	complement(2574126..2574461)	4.52	-0.73	-1.65	0.23	0.52	1
rhaT	W3110 NC_007779	3536156..3537190	3.15	-0.35	-1.27	0.22	1	1		bfr	W3110 NC_007779	4173691..4174167	523.67	-0.3	-1.23	0.33	1	1		ribE	W3110 NC_007779	433871..434341	118.45	-0.49	-1.41	0.03	0.19	1		cspB	W3110 NC_007779	complement(1643053..1643268)	15.18	-0.72	-1.65	0.19	0.46	1
lysW	W3110 NC_007779	781265..781340	0.83	-0.35	-1.27	0.85	1	1		clpA	W3110 NC_007779	923686..925962	960.87	-0.3	-1.23	0.36	1	1		ybeX	W3110 NC_007779	complement(691328..692206)	101.67	-0.49	-1.41	0.07	0.3	1		narI	W3110 NC_007779	1287426..1288103	9.51	-0.72	-1.65	0.03	0.13	1
paaC	W3110 NC_007779	1456878..1457624	4.24	-0.35	-1.27	0.23	1	1		yagL	W3110 NC_007779	complement(292444..293142)	7.02	-0.3	-1.23	0.39	1	1		hisG	W3110 NC_007779	2092329..2093228	89.85	-0.49	-1.41	0.11	0.36	1		serC	W3110 NC_007779	958075..959163	240.82	-0.72	-1.65	0.00022	0.00339	0.96
ysgA	W3110 NC_007779	3620512..3621327	49.96	-0.35	-1.27	0.11	1	1		ycgJ	W3110 NC_007779	1228177..1228545	123.22	-0.3	-1.23	0.34	1	1		panB	W3110 NC_007779	complement(148807..149601)	291.31	-0.49	-1.41	0.02	0.15	1		ryjA	W3110 NC_007779	complement(4281517..4281656)	1.64	-0.72	-1.65	0.58	NaN	1
modA	W3110 NC_007779	795511..796284	84.11	-0.35	-1.27	0.08	1	1		yjbE	W3110 NC_007779	4239496..4239738	21.91	-0.3	-1.23	0.39	1	1		cchB	W3110 NC_007779	complement(2570419..2570706)	2.9	-0.49	-1.4	0.37	NaN	1		ydfZ	W3110 NC_007779	1630929..1631132	1.04	-0.72	-1.65	0.56	NaN	1
lacA	W3110 NC_007779	complement(360473..361084)	693.63	-0.35	-1.27	0.35	1	1		insC_6	W3110 NC_007779	complement(2321668..2322033)	16.48	-0.3	-1.23	0.69	1	1		pgm	W3110 NC_007779	713980..715620	191.43	-0.49	-1.4	0.03	0.18	1		ygeH	W3110 NC_007779	2990750..2992126	0.28	-0.72	-1.65	0.59	0.8	1
frdB	W3110 NC_007779	complement(4384463..4385197)	181.87	-0.34	-1.27	0.14	1	1		leuV	W3110 NC_007779	complement(4610759..4610845)	0.68	-0.3	-1.23	0.82	1	1		prlC	W3110 NC_007779	3995233..3997275	88.84	-0.49	-1.4	0.01	0.14	1		yggD	W3110 NC_007779	complement(3073342..3073851)	85.56	-0.72	-1.65	0.01	0.08	1
eaeH	W3110 NC_007779	313581..314468	0.17	-0.34	-1.27	0.76	1	1		yehC	W3110 NC_007779	complement(2194260..2194979)	0.09	-0.3	-1.23	0.82	1	1		ryeC	W3110 NC_007779	2155412..2155560	49.36	-0.49	-1.4	0.11	0.37	1		argI	W3110 NC_007779	complement(4481987..4482991)	2.28	-0.72	-1.65	0.23	0.52	1
ugpB	W3110 NC_007779	4048090..4049406	23.86	-0.34	-1.27	0.13	1	1		leuQ	W3110 NC_007779	complement(4610995..4611081)	0.68	-0.3	-1.23	0.82	1	1		fecA	W3110 NC_007779	complement(4519033..4521357)	11.44	-0.49	-1.4	0.04	0.23	1		yhiF	W3110 NC_007779	complement(3985202..3985732)	2.39	-0.72	-1.65	0.27	0.56	1
srlA	W3110 NC_007779	2824488..2825051	178.97	-0.34	-1.27	0.1	1	1		fepC	W3110 NC_007779	complement(618607..619422)	1.68	-0.3	-1.23	0.56	1	1		ompR	W3110 NC_007779	4103832..4104551	150.26	-0.49	-1.4	0.02	0.17	1		potG	W3110 NC_007779	895413..896546	3.62	-0.72	-1.64	0.07	0.27	1
dfp	W3110 NC_007779	complement(3826464..3827684)	60.8	-0.34	-1.27	0.16	1	1		xylG	W3110 NC_007779	complement(3906673..3908214)	40.24	-0.3	-1.23	0.3	1	1		gntP	W3110 NC_007779	complement(4554633..4555976)	13.54	-0.49	-1.4	0.04	0.24	1		yjgM	W3110 NC_007779	complement(4483714..4484217)	22.67	-0.72	-1.64	0.03	0.15	1
insH_2	W3110 NC_007779	complement(573960..574976)	21.65	-0.34	-1.27	0.18	1	1		ydcK	W3110 NC_007779	complement(1501183..1502163)	6.64	-0.3	-1.23	0.34	1	1		ybgE	W3110 NC_007779	774731..775024	126.94	-0.49	-1.4	0.02	0.17	1		yqjK	W3110 NC_007779	3248733..3249032	594.91	-0.72	-1.64	0.00456	0.04	1
hcp	W3110 NC_007779	complement(912584..914236)	1.33	-0.34	-1.27	0.33	1	1		flgG	W3110 NC_007779	1136306..1137088	38.79	-0.3	-1.23	0.41	1	1		ilvD	W3110 NC_007779	complement(3681353..3683203)	35	-0.49	-1.4	0.03	0.2	1		araF	W3110 NC_007779	complement(1987276..1988265)	69.45	-0.71	-1.64	0.000826	0.00994	1
yfdZ	W3110 NC_007779	complement(2502503..2503741)	64.28	-0.34	-1.27	0.15	1	1		yjhI	W3110 NC_007779	complement(4529695..4530483)	8.37	-0.3	-1.23	0.31	1	1		qor	W3110 NC_007779	complement(4266838..4267821)	78.14	-0.48	-1.4	0.03	0.2	1		yaiL	W3110 NC_007779	375996..376535	68.72	-0.71	-1.64	0.01	0.08	1
ybaM	W3110 NC_007779	complement(489334..489495)	1.94	-0.34	-1.27	0.68	1	1		yjfY	W3110 NC_007779	complement(4429196..4429471)	1.4	-0.3	-1.23	0.73	1	1		hslU	W3110 NC_007779	3514934..3516265	179.26	-0.48	-1.4	0.01	0.14	1		yaiP	W3110 NC_007779	complement(381963..383159)	1.16	-0.71	-1.64	0.29	0.58	1
fumA	W3110 NC_007779	complement(1688445..1690091)	393.81	-0.34	-1.27	0.3	1	1		btuR	W3110 NC_007779	complement(1329481..1330071)	41.55	-0.3	-1.23	0.28	1	1		yeaD	W3110 NC_007779	1865564..1866448	42.83	-0.48	-1.4	0.03	0.21	1		feoB	W3110 NC_007779	complement(4097688..4100009)	76.65	-0.71	-1.64	0.00111	0.01	1
fbaA	W3110 NC_007779	complement(3068821..3069900)	1410.45	-0.34	-1.27	0.3	1	1		ilvB	W3110 NC_007779	3787631..3789319	286.28	-0.3	-1.23	0.33	1	1		yjhQ	W3110 NC_007779	complement(4537919..4538464)	121.17	-0.48	-1.4	0.06	0.27	1		yghR	W3110 NC_007779	complement(3131110..3131868)	3.5	-0.71	-1.63	0.16	0.41	1
ybiN	W3110 NC_007779	842754..843680	27.83	-0.34	-1.27	0.15	1	1		mngA	W3110 NC_007779	766406..768382	0.67	-0.29	-1.23	0.55	1	1		garD	W3110 NC_007779	3275137..3276708	16.62	-0.48	-1.4	0.04	0.23	1		yhjY	W3110 NC_007779	3927481..3928179	21.41	-0.71	-1.63	0.03	0.15	1
ompA	W3110 NC_007779	complement(1019435..1020475)	2223.31	-0.34	-1.27	0.28	1	1		yfbK	W3110 NC_007779	complement(2388665..2390392)	8.23	-0.29	-1.23	0.31	1	1		glgB	W3110 NC_007779	4066913..4069099	196.99	-0.48	-1.39	0.1	0.35	1		yedX	W3110 NC_007779	2041093..2041506	4.52	-0.71	-1.63	0.25	0.53	1
yliG	W3110 NC_007779	complement(877132..878457)	10.25	-0.34	-1.27	0.25	1	1		ymfR	W3110 NC_007779	1207126..1207308	0.7	-0.29	-1.23	0.8	1	1		pepB	W3110 NC_007779	complement(2653731..2655014)	50.41	-0.48	-1.39	0.03	0.21	1		malZ	W3110 NC_007779	421739..423556	39.5	-0.7	-1.63	0.000623	0.00796	1
yhbO	W3110 NC_007779	3298829..3299347	2.7	-0.34	-1.27	0.53	1	1		metC	W3110 NC_007779	3150892..3152079	25.06	-0.29	-1.23	0.33	1	1		yojL	W3110 NC_007779	complement(2313813..2314868)	9.89	-0.48	-1.39	0.12	0.37	1		gspJ	W3110 NC_007779	complement(4177485..4178072)	2.35	-0.7	-1.63	0.34	0.62	1
ydjI	W3110 NC_007779	complement(1858647..1859483)	7.53	-0.34	-1.27	0.18	1	1		ycdN	W3110 NC_007779	1081778..1082607	4.31	-0.29	-1.23	0.39	1	1		ebgR	W3110 NC_007779	3220122..3221105	15.43	-0.48	-1.39	0.03	0.2	1		marC	W3110 NC_007779	complement(1619957..1620622)	20.66	-0.7	-1.63	0.04	0.19	1
ebgA	W3110 NC_007779	3221289..3224381	10.14	-0.34	-1.27	0.19	1	1		yfbB	W3110 NC_007779	complement(2381504..2382262)	13.08	-0.29	-1.22	0.34	1	1		astA	W3110 NC_007779	complement(1831445..1832479)	214.06	-0.48	-1.39	0.03	0.2	1		nrfE	W3110 NC_007779	4295102..4296760	3.24	-0.7	-1.63	0.04	0.18	1
lpd	W3110 NC_007779	127912..129336	1162.36	-0.34	-1.26	0.29	1	1		insC_1	W3110 NC_007779	380530..380940	5.66	-0.29	-1.22	0.76	1	1		manZ	W3110 NC_007779	1905600..1906460	77.85	-0.48	-1.39	0.02	0.18	1		djlB	W3110 NC_007779	677837..679264	1.62	-0.7	-1.63	0.21	0.49	1
ykgI	W3110 NC_007779	complement(317555..317791)	1.53	-0.34	-1.26	0.68	1	1		nrdE	W3110 NC_007779	2800004..2802148	3.24	-0.29	-1.22	0.38	1	1		ybfA	W3110 NC_007779	729556..729762	118.55	-0.47	-1.39	0.02	0.16	1		yjdJ	W3110 NC_007779	4356763..4357035	5.21	-0.7	-1.62	0.28	0.57	1
gcvP	W3110 NC_007779	complement(3044824..3047697)	945.09	-0.34	-1.26	0.29	1	1		fixB	W3110 NC_007779	43188..44129	2.46	-0.29	-1.22	0.45	1	1		sucC	W3110 NC_007779	763436..764602	2226.36	-0.47	-1.39	0.05	0.25	1		potH	W3110 NC_007779	896556..897509	4.82	-0.7	-1.62	0.09	0.31	1
tiaE	W3110 NC_007779	complement(3922131..3923105)	162.11	-0.34	-1.26	0.18	1	1		frwD	W3110 NC_007779	complement(3489202..3489543)	3.37	-0.29	-1.22	0.55	1	1		ygfG	W3110 NC_007779	3062649..3063434	3.31	-0.47	-1.39	0.24	NaN	1		yohF	W3110 NC_007779	complement(2229843..2230604)	7.2	-0.7	-1.62	0.08	0.3	1
frlC	W3110 NC_007779	complement(4137246..4138076)	2.02	-0.34	-1.26	0.32	1	1		yliL	W3110 NC_007779	853093..853362	31.21	-0.29	-1.22	0.37	1	1		gph	W3110 NC_007779	4126027..4126785	126.89	-0.47	-1.39	0.03	0.19	1		fimG	W3110 NC_007779	4552965..4553468	36.13	-0.7	-1.62	0.02	0.1	1
frwC	W3110 NC_007779	complement(3493072..3494151)	9.85	-0.34	-1.26	0.17	1	1		yihV	W3110 NC_007779	complement(3562046..3562942)	4.27	-0.29	-1.22	0.4	1	1		thrA	W3110 NC_007779	337..2799	242.36	-0.47	-1.39	0.08	0.31	1		ycdL	W3110 NC_007779	complement(1072593..1073285)	2.88	-0.7	-1.62	0.26	0.54	1
ulaD	W3110 NC_007779	4426866..4427516	55.88	-0.33	-1.26	0.14	1	1		yajQ	W3110 NC_007779	443907..444398	1359.72	-0.29	-1.22	0.39	1	1		accB	W3110 NC_007779	3405291..3405761	257.6	-0.47	-1.39	0.07	0.3	1		yfbE	W3110 NC_007779	2370580..2371737	10.83	-0.7	-1.62	0.04	0.17	1
yeiG	W3110 NC_007779	2247244..2248080	142.99	-0.33	-1.26	0.12	1	1		sdaB	W3110 NC_007779	2928232..2929599	34.47	-0.29	-1.22	0.33	1	1		cobB	W3110 NC_007779	1181097..1181936	39.12	-0.47	-1.39	0.02	0.18	1		cysA	W3110 NC_007779	complement(2545163..2546260)	328.21	-0.69	-1.62	0.15	0.41	1
bcsZ	W3110 NC_007779	3950154..3951260	2.7	-0.33	-1.26	0.27	1	1		ybfO	W3110 NC_007779	734642..736075	2.78	-0.29	-1.22	0.43	1	1		yfgA	W3110 NC_007779	complement(2640487..2641500)	117.56	-0.47	-1.39	0.03	0.21	1		yeaI	W3110 NC_007779	1872099..1873574	0.38	-0.69	-1.62	0.51	0.77	1
valS	W3110 NC_007779	complement(4485662..4488517)	190.73	-0.33	-1.26	0.34	1	1		aceB	W3110 NC_007779	4219068..4220669	8549.55	-0.29	-1.22	0.43	1	1		glnL	W3110 NC_007779	3580342..3581391	27.67	-0.47	-1.38	0.04	0.22	1		ltaE	W3110 NC_007779	complement(908715..909716)	171.77	-0.69	-1.62	0.0019	0.02	1
ygaP	W3110 NC_007779	2796176..2796700	11.9	-0.33	-1.26	0.22	1	1		yjgI	W3110 NC_007779	complement(4478020..4478733)	8.05	-0.29	-1.22	0.39	1	1		yjfI	W3110 NC_007779	4414813..4415214	1.27	-0.47	-1.38	0.42	NaN	1		yjiN	W3110 NC_007779	complement(4570646..4571926)	10.48	-0.69	-1.61	0.01	0.08	1
rpsG	W3110 NC_007779	4166335..4166874	1112.86	-0.33	-1.26	0.33	1	1		leuC	W3110 NC_007779	complement(79464..80864)	43.78	-0.29	-1.22	0.37	1	1		cpdB	W3110 NC_007779	complement(4439302..4441245)	56.61	-0.47	-1.38	0.03	0.19	1		cysQ	W3110 NC_007779	4441435..4442175	108.44	-0.69	-1.61	0.00267	0.02	1
glnA	W3110 NC_007779	3578647..3580056	344.36	-0.33	-1.26	0.42	1	1		icd	W3110 NC_007779	1196700..1197950	3212.45	-0.29	-1.22	0.45	1	1		aceB	W3110 NC_007779	4219068..4220669	9542.89	-0.47	-1.38	0.03	0.21	1		yghX	W3110 NC_007779	complement(3145512..3145922)	7.71	-0.69	-1.61	0.19	0.47	1
gpmA	W3110 NC_007779	complement(787265..788017)	466.51	-0.33	-1.26	0.36	1	1		yrfC	W3110 NC_007779	4118444..4118983	3.85	-0.29	-1.22	0.48	1	1		potA	W3110 NC_007779	complement(1186035..1187171)	56.47	-0.47	-1.38	0.05	0.26	1		yafL	W3110 NC_007779	246712..247461	3.25	-0.69	-1.61	0.17	0.44	1
tktA	W3110 NC_007779	complement(3078300..3080291)	1294.77	-0.33	-1.26	0.32	1	1		fusA	W3110 NC_007779	4166902..4169016	1843.56	-0.28	-1.22	0.45	1	1		aspS	W3110 NC_007779	complement(1950464..1952236)	262.66	-0.47	-1.38	0.12	0.38	1		rsd	W3110 NC_007779	3439873..3440349	200.4	-0.69	-1.61	0.00056	0.00731	1
hyaC	W3110 NC_007779	1035488..1036195	10.12	-0.33	-1.26	0.21	1	1		pepN	W3110 NC_007779	991044..993656	320.43	-0.28	-1.22	0.32	1	1		flgL	W3110 NC_007779	1141610..1142563	33.22	-0.47	-1.38	0.14	0.41	1		aslA	W3110 NC_007779	3650674..3652329	16.69	-0.69	-1.61	0.02	0.11	1
zraP	W3110 NC_007779	3434993..3435418	1.97	-0.33	-1.26	0.53	1	1		yifN	W3110 NC_007779	3676221..3676439	13.38	-0.28	-1.22	0.34	1	1		gabT	W3110 NC_007779	2791391..2792671	249.14	-0.47	-1.38	0.04	0.22	1		ddpD	W3110 NC_007779	complement(1559745..1560731)	13.16	-0.68	-1.61	0.03	0.15	1
rpe	W3110 NC_007779	4125357..4126034	148.31	-0.33	-1.26	0.13	1	1		ygdL	W3110 NC_007779	complement(2943692..2944498)	22.57	-0.28	-1.22	0.31	1	1		dgoD	W3110 NC_007779	3767417..3768565	5.07	-0.47	-1.38	0.1	0.35	1		yedW	W3110 NC_007779	complement(2040289..2040960)	8.53	-0.68	-1.61	0.06	0.23	1
rplJ	W3110 NC_007779	complement(3456188..3456685)	1341.19	-0.33	-1.26	0.32	1	1		hisG	W3110 NC_007779	2092329..2093228	55.46	-0.28	-1.22	0.29	1	1		lhr	W3110 NC_007779	1730801..1735417	12.9	-0.47	-1.38	0.03	0.19	1		yfjP	W3110 NC_007779	2766366..2767229	6.36	-0.68	-1.61	0.06	0.23	1
glyA	W3110 NC_007779	complement(2682910..2684163)	1049.84	-0.33	-1.26	0.34	1	1		yfcI	W3110 NC_007779	complement(2428095..2428985)	9.14	-0.28	-1.22	0.36	1	1		rhaD	W3110 NC_007779	3542409..3543233	2.02	-0.47	-1.38	0.23	NaN	1		aceA	W3110 NC_007779	4220699..4222003	35481.7	-0.68	-1.61	0.05	0.21	1
yggR	W3110 NC_007779	complement(3092756..3093736)	3.06	-0.33	-1.26	0.28	1	1		rfaK	W3110 NC_007779	3841103..3842176	67.64	-0.28	-1.22	0.38	1	1		dacC	W3110 NC_007779	881149..882351	71.58	-0.47	-1.38	0.08	0.31	1		ycjX	W3110 NC_007779	1385831..1387228	48.13	-0.68	-1.6	0.00122	0.01	1
gltU	W3110 NC_007779	complement(3693171..3693246)	39.75	-0.33	-1.26	0.36	1	1		nrfE	W3110 NC_007779	4295102..4296760	2.19	-0.28	-1.22	0.39	1	1		hflK	W3110 NC_007779	4406718..4407977	287.61	-0.47	-1.38	0.06	0.27	1		agaI	W3110 NC_007779	3286125..3286880	0.83	-0.68	-1.6	0.48	0.74	1
hyfA	W3110 NC_007779	2599857..2600474	0.38	-0.33	-1.26	0.76	1	1		narG	W3110 NC_007779	1281441..1285184	3.75	-0.28	-1.22	0.3	1	1		yjhW	W3110 NC_007779	4514231..4514473	1.63	-0.47	-1.38	0.49	NaN	1		narH	W3110 NC_007779	1285181..1286719	10.46	-0.68	-1.6	0.03	0.14	1
thrA	W3110 NC_007779	337..2799	61.05	-0.33	-1.26	0.13	1	1		cpsB	W3110 NC_007779	complement(2125221..2126657)	2.49	-0.28	-1.21	0.39	1	1		pmbA	W3110 NC_007779	4462639..4463991	100.78	-0.47	-1.38	0.02	0.17	1		yahC	W3110 NC_007779	complement(333749..334246)	1.46	-0.68	-1.6	0.43	0.7	1
rplF	W3110 NC_007779	4194276..4194809	1237.61	-0.33	-1.26	0.32	1	1		ycbJ	W3110 NC_007779	972174..973067	67.09	-0.28	-1.21	0.31	1	1		nagE	W3110 NC_007779	704366..706312	174.57	-0.46	-1.38	0.03	0.2	1		lpp	W3110 NC_007779	1759135..1759371	13593	-0.68	-1.6	0.07	0.26	1
tauB	W3110 NC_007779	385431..386198	1.15	-0.33	-1.26	0.46	1	1		purA	W3110 NC_007779	4409367..4410665	434.88	-0.28	-1.21	0.35	1	1		dhaL	W3110 NC_007779	complement(1250702..1251334)	123.32	-0.46	-1.38	0.13	0.38	1		chiA	W3110 NC_007779	4170563..4173256	18.77	-0.68	-1.6	0.00374	0.03	1
lysC	W3110 NC_007779	complement(4235474..4236823)	18.72	-0.33	-1.26	0.13	1	1		topA	W3110 NC_007779	1332762..1335359	124.8	-0.28	-1.21	0.31	1	1		ychG	W3110 NC_007779	complement(1296003..1296775)	7.35	-0.46	-1.38	0.18	0.46	1		insC_10	W3110 NC_007779	4502907..4503317	3.05	-0.68	-1.6	0.55	0.79	1
caiB	W3110 NC_007779	complement(37898..39115)	6.52	-0.33	-1.26	0.22	1	1		ymfL	W3110 NC_007779	1204833..1205402	6.69	-0.28	-1.21	0.41	1	1		ybaV	W3110 NC_007779	463161..463532	71.33	-0.46	-1.38	0.09	0.34	1		yhiM	W3110 NC_007779	complement(4004522..4005574)	3.55	-0.68	-1.6	0.16	0.42	1
leuC	W3110 NC_007779	complement(79464..80864)	20.43	-0.33	-1.26	0.21	1	1		alsA	W3110 NC_007779	complement(4314126..4315658)	1.11	-0.28	-1.21	0.53	1	1		gadA	W3110 NC_007779	3972835..3974235	25.27	-0.46	-1.38	0.06	0.27	1		yciW	W3110 NC_007779	complement(1350694..1351821)	57.76	-0.68	-1.6	0.12	0.37	1
yrfD	W3110 NC_007779	4117665..4118444	11.06	-0.33	-1.26	0.27	1	1		fruK	W3110 NC_007779	complement(2264761..2265699)	14.01	-0.28	-1.21	0.29	1	1		sodB	W3110 NC_007779	1737092..1737673	1602.45	-0.46	-1.38	0.04	0.22	1		yahL	W3110 NC_007779	343400..344215	0.44	-0.68	-1.6	0.55	0.79	1
aat	W3110 NC_007779	complement(927150..927854)	14.68	-0.33	-1.26	0.21	1	1		kptA	W3110 NC_007779	4565610..4566164	8.67	-0.28	-1.21	0.46	1	1		yadG	W3110 NC_007779	142779..143705	47.17	-0.46	-1.38	0.03	0.19	1		emrK	W3110 NC_007779	complement(2487622..2488785)	0.66	-0.68	-1.6	0.5	0.76	1
pheT	W3110 NC_007779	complement(1797271..1799658)	149.35	-0.33	-1.26	0.39	1	1		leuP	W3110 NC_007779	complement(4610880..4610966)	1.43	-0.28	-1.21	0.81	1	1		fimI	W3110 NC_007779	4548408..4548947	47.68	-0.46	-1.37	0.05	0.25	1		mhpF	W3110 NC_007779	372145..373095	10.44	-0.68	-1.6	0.04	0.18	1
yjgB	W3110 NC_007779	complement(4499870..4500889)	9.4	-0.33	-1.25	0.19	1	1		hslV	W3110 NC_007779	3514394..3514924	96.47	-0.28	-1.21	0.29	1	1		ybbK	W3110 NC_007779	complement(514080..514997)	81.77	-0.46	-1.37	0.07	0.31	1		xylA	W3110 NC_007779	3909650..3910972	32.96	-0.68	-1.6	0.00805	0.06	1
metG	W3110 NC_007779	2197634..2199667	105.58	-0.33	-1.25	0.17	1	1		mdh	W3110 NC_007779	complement(3383185..3384123)	2436.49	-0.28	-1.21	0.43	1	1		fumA	W3110 NC_007779	complement(1688445..1690091)	296.11	-0.46	-1.37	0.12	0.38	1		iaaA	W3110 NC_007779	866990..867955	407.32	-0.68	-1.6	0.05	0.21	1
atoD	W3110 NC_007779	2328117..2328779	0.93	-0.33	-1.25	0.55	1	1		yagT	W3110 NC_007779	complement(301108..301797)	3.8	-0.28	-1.21	0.46	1	1		rnr	W3110 NC_007779	4411334..4413775	175.7	-0.46	-1.37	0.12	0.38	1		miaA	W3110 NC_007779	4403932..4404882	952.13	-0.67	-1.6	0.000731	0.00912	1
ybdK	W3110 NC_007779	complement(605488..606606)	4.84	-0.33	-1.25	0.23	1	1		wzyE	W3110 NC_007779	complement(3656728..3658080)	6.53	-0.27	-1.21	0.36	1	1		sufS	W3110 NC_007779	complement(1761017..1762237)	21.31	-0.46	-1.37	0.05	0.25	1		aldB	W3110 NC_007779	3883904..3885442	194.67	-0.67	-1.59	0.00177	0.02	1
potG	W3110 NC_007779	895413..896546	1.59	-0.32	-1.25	0.4	1	1		fucA	W3110 NC_007779	complement(2931697..2932344)	14.73	-0.27	-1.21	0.36	1	1		nadD	W3110 NC_007779	complement(670353..670994)	19.24	-0.46	-1.37	0.05	0.26	1		ydgJ	W3110 NC_007779	complement(1704982..1706022)	162.73	-0.67	-1.59	0.00319	0.03	1
aldA	W3110 NC_007779	1489946..1491385	2643.12	-0.32	-1.25	0.2	1	1		eutA	W3110 NC_007779	complement(2564137..2565540)	3.96	-0.27	-1.21	0.39	1	1		yjgR	W3110 NC_007779	complement(4493241..4494743)	24.45	-0.46	-1.37	0.03	0.21	1		yjfC	W3110 NC_007779	4417708..4418871	2.54	-0.67	-1.59	0.27	0.55	1
yadH	W3110 NC_007779	143702..144472	49.21	-0.32	-1.25	0.11	1	1		ddpC	W3110 NC_007779	complement(1560728..1561624)	9.27	-0.27	-1.21	0.37	1	1		zwf	W3110 NC_007779	complement(1936553..1938028)	113.58	-0.46	-1.37	0.02	0.17	1		yjhF	W3110 NC_007779	complement(4525351..4526700)	6.2	-0.67	-1.59	0.06	0.24	1
rpsS	W3110 NC_007779	4189890..4190168	785.36	-0.32	-1.25	0.14	1	1		sdaA	W3110 NC_007779	1898646..1900010	106.33	-0.27	-1.21	0.34	1	1		mtlA	W3110 NC_007779	complement(3866221..3868134)	108.62	-0.46	-1.37	0.03	0.18	1		kefC	W3110 NC_007779	47769..49631	23.94	-0.67	-1.59	0.00969	0.07	1
paaI	W3110 NC_007779	1462185..1462607	3.85	-0.32	-1.25	0.38	1	1		tsr	W3110 NC_007779	4596337..4597992	9.68	-0.27	-1.21	0.24	1	1		prpC	W3110 NC_007779	349236..350405	1.28	-0.45	-1.37	0.21	NaN	1		yceK	W3110 NC_007779	1115156..1115383	161.04	-0.67	-1.59	0.05	0.2	1
glgA	W3110 NC_007779	4072382..4073815	334.72	-0.32	-1.25	0.45	1	1		cspH	W3110 NC_007779	complement(1051385..1051597)	0.13	-0.27	-1.21	0.88	1	1		treA	W3110 NC_007779	complement(1247256..1248953)	34.73	-0.45	-1.37	0.05	0.24	1		cysM	W3110 NC_007779	complement(2544118..2545029)	101.19	-0.67	-1.59	0.1	0.32	1
yfcH	W3110 NC_007779	2427154..2428047	109.55	-0.32	-1.25	0.13	1	1		thrV	W3110 NC_007779	complement(3423435..3423510)	0.38	-0.27	-1.21	0.88	1	1		tiaE	W3110 NC_007779	complement(3922131..3923105)	133.44	-0.45	-1.37	0.05	0.25	1		yahO	W3110 NC_007779	345708..345983	252.95	-0.67	-1.59	0.02	0.11	1
fdoG	W3110 NC_007779	3550859..3553909	564.36	-0.32	-1.25	0.34	1	1		rfaS	W3110 NC_007779	3835299..3836234	39.23	-0.27	-1.21	0.39	1	1		sgcE	W3110 NC_007779	complement(4531585..4532217)	7.6	-0.45	-1.37	0.1	NaN	1		yfcT	W3110 NC_007779	complement(2457802..2458698)	2.39	-0.66	-1.59	0.22	0.5	1
sdhB	W3110 NC_007779	758111..758827	1824.96	-0.32	-1.25	0.34	1	1		yeaJ	W3110 NC_007779	1873755..1875245	37.91	-0.27	-1.21	0.28	1	1		amn	W3110 NC_007779	2057198..2058652	130.64	-0.45	-1.37	0.02	0.16	1		yqjE	W3110 NC_007779	3248339..3248743	704.3	-0.66	-1.58	0.00132	0.01	1
pyrL	W3110 NC_007779	complement(4477079..4477213)	8.05	-0.32	-1.25	0.54	1	1		ybdZ	W3110 NC_007779	613165..613383	0.16	-0.27	-1.21	0.88	1	1		mviM	W3110 NC_007779	1128383..1129306	87.96	-0.45	-1.37	0.15	0.42	1		hcaB	W3110 NC_007779	2669881..2670693	13.91	-0.66	-1.58	0.03	0.15	1
tsx	W3110 NC_007779	complement(430353..431237)	172.24	-0.32	-1.25	0.11	1	1		rhoL	W3110 NC_007779	complement(3670349..3670450)	0.34	-0.27	-1.21	0.88	1	1		thiE	W3110 NC_007779	3442477..3443112	5.29	-0.45	-1.37	0.21	NaN	1		yfgO	W3110 NC_007779	complement(2613476..2614537)	63.1	-0.66	-1.58	0.00182	0.02	1
yedE	W3110 NC_007779	2010414..2011619	279.89	-0.32	-1.25	0.3	1	1		yddJ	W3110 NC_007779	complement(1546098..1546433)	0.09	-0.27	-1.21	0.88	1	1		yihT	W3110 NC_007779	3564030..3564908	5.94	-0.45	-1.37	0.12	0.38	1		ydeE	W3110 NC_007779	1623046..1624233	14.29	-0.66	-1.58	0.01	0.08	1
sspA	W3110 NC_007779	complement(3376637..3377275)	374.15	-0.32	-1.25	0.14	1	1		ymcE	W3110 NC_007779	1052269..1052499	0.13	-0.27	-1.21	0.88	1	1		potD	W3110 NC_007779	complement(1183360..1184406)	195.8	-0.45	-1.37	0.03	0.18	1		gltP	W3110 NC_007779	4298071..4299384	159.26	-0.66	-1.58	0.00933	0.06	1
atpD	W3110 NC_007779	3719306..3720688	1509.3	-0.32	-1.25	0.33	1	1		yjgZ	W3110 NC_007779	4505940..4506269	0.09	-0.27	-1.21	0.88	1	1		aceA	W3110 NC_007779	4220699..4222003	16964.5	-0.45	-1.37	0.04	0.23	1		yafE	W3110 NC_007779	231926..232549	21.34	-0.66	-1.58	0.02	0.11	1
rpsH	W3110 NC_007779	4193871..4194263	856.96	-0.32	-1.25	0.32	1	1		insM	W3110 NC_007779	complement(4513254..4513622)	7.16	-0.27	-1.21	0.48	1	1		xapA	W3110 NC_007779	complement(2529491..2530324)	2.9	-0.45	-1.37	0.25	NaN	1		alaW	W3110 NC_007779	complement(2523602..2523677)	6.88	-0.66	-1.58	0.56	0.79	1
ydbC	W3110 NC_007779	1475935..1476795	20.63	-0.32	-1.25	0.2	1	1		wcaK	W3110 NC_007779	complement(2119261..2120541)	2.41	-0.27	-1.21	0.36	1	1		pta	W3110 NC_007779	2420193..2422337	133.44	-0.45	-1.37	0.03	0.2	1		nhoA	W3110 NC_007779	1535738..1536583	26.5	-0.66	-1.58	0.02	0.12	1
phnJ	W3110 NC_007779	complement(4323439..4324284)	1.31	-0.32	-1.24	0.53	1	1		rspB	W3110 NC_007779	complement(1654610..1655629)	6.98	-0.27	-1.21	0.39	1	1		ade	W3110 NC_007779	complement(3794685..3796451)	41.05	-0.45	-1.37	0.09	0.33	1		ygfO	W3110 NC_007779	3023007..3024407	98.89	-0.66	-1.58	0.00748	0.05	1
yeaG	W3110 NC_007779	1868622..1870556	29.84	-0.32	-1.24	0.19	1	1		thiH	W3110 NC_007779	3444813..3445946	8.29	-0.27	-1.21	0.38	1	1		rpsE	W3110 NC_007779	4195187..4195690	2791.98	-0.45	-1.37	0.07	0.29	1		uhpC	W3110 NC_007779	3791791..3793110	4.69	-0.66	-1.58	0.05	0.22	1
sucB	W3110 NC_007779	761944..763161	2038.49	-0.32	-1.24	0.3	1	1		aspV	W3110 NC_007779	236931..237007	16.34	-0.27	-1.21	0.61	1	1		sgcX	W3110 NC_007779	complement(4535210..4536331)	11.8	-0.45	-1.37	0.07	0.3	1		yfaU	W3110 NC_007779	complement(2362712..2363515)	6.78	-0.66	-1.58	0.06	0.23	1
hcaF	W3110 NC_007779	2669046..2669564	8.49	-0.32	-1.24	0.31	1	1		yegK	W3110 NC_007779	complement(2153848..2154609)	0.99	-0.27	-1.21	0.59	1	1		nrdD	W3110 NC_007779	complement(4465202..4467340)	14.97	-0.45	-1.36	0.1	0.35	1		mscL	W3110 NC_007779	complement(4201982..4202392)	119.31	-0.66	-1.58	0.00677	0.05	1
treA	W3110 NC_007779	complement(1247256..1248953)	16.67	-0.31	-1.24	0.2	1	1		tauA	W3110 NC_007779	384456..385418	0.78	-0.27	-1.21	0.58	1	1		ygeK	W3110 NC_007779	complement(2993116..2993559)	0.41	-0.45	-1.36	0.63	NaN	1		yacH	W3110 NC_007779	complement(129407..131260)	9.53	-0.66	-1.58	0.03	0.15	1
ygcW	W3110 NC_007779	complement(2898144..2898929)	0.66	-0.31	-1.24	0.64	1	1		yahG	W3110 NC_007779	337549..338967	4.16	-0.27	-1.21	0.42	1	1		ybhG	W3110 NC_007779	complement(829396..830394)	35.35	-0.45	-1.36	0.04	0.22	1		ymfR	W3110 NC_007779	1207126..1207308	3.02	-0.65	-1.57	0.5	0.76	1
grxB	W3110 NC_007779	complement(1124984..1125631)	498.85	-0.31	-1.24	0.27	1	1		yjcZ	W3110 NC_007779	4334038..4334916	10.78	-0.27	-1.21	0.36	1	1		yjeE	W3110 NC_007779	4400265..4400726	34.11	-0.45	-1.36	0.08	0.31	1		yiaL	W3110 NC_007779	complement(3896205..3896672)	1.56	-0.65	-1.57	0.41	0.69	1
prfB	W3110 NC_007779	complement(3033840..3034938)	136.15	-0.31	-1.24	0.14	1	1		sucB	W3110 NC_007779	761944..763161	2078.67	-0.27	-1.2	0.46	1	1		ybgJ	W3110 NC_007779	744015..744671	95.94	-0.45	-1.36	0.03	0.21	1		gltD	W3110 NC_007779	3359053..3360471	98.76	-0.65	-1.57	0.00451	0.04	1
araB	W3110 NC_007779	complement(68348..70048)	2.81	-0.31	-1.24	0.29	1	1		nfo	W3110 NC_007779	2254174..2255031	62.01	-0.27	-1.2	0.27	1	1		poxB	W3110 NC_007779	complement(909753..911471)	37.96	-0.45	-1.36	0.05	0.26	1		yibI	W3110 NC_007779	3868671..3869033	3.86	-0.65	-1.57	0.33	0.62	1
yegT	W3110 NC_007779	2182155..2183432	12.54	-0.31	-1.24	0.22	1	1		lacZ	W3110 NC_007779	complement(362455..365529)	3541.86	-0.27	-1.2	0.48	1	1		allC	W3110 NC_007779	complement(543281..544516)	9.15	-0.45	-1.36	0.08	0.31	1		oxc	W3110 NC_007779	complement(2495702..2497396)	1.81	-0.65	-1.57	0.21	0.49	1
ygfQ	W3110 NC_007779	3025777..3027144	58.15	-0.31	-1.24	0.19	1	1		sucA	W3110 NC_007779	759128..761929	1777.86	-0.27	-1.2	0.47	1	1		rplJ	W3110 NC_007779	complement(3456188..3456685)	1728.49	-0.45	-1.36	0.1	0.34	1		ycaC	W3110 NC_007779	complement(945353..945979)	249.33	-0.65	-1.57	0.00338	0.03	1
yqaB	W3110 NC_007779	complement(2815593..2816159)	57.83	-0.31	-1.24	0.2	1	1		malE	W3110 NC_007779	complement(4248819..4250009)	177.76	-0.27	-1.2	0.4	1	1		ulaE	W3110 NC_007779	4427526..4428380	19.27	-0.45	-1.36	0.09	0.33	1		yibH	W3110 NC_007779	3869036..3870172	5.96	-0.65	-1.57	0.06	0.23	1
ygeX	W3110 NC_007779	3006166..3007362	141.95	-0.31	-1.24	0.24	1	1		hisD	W3110 NC_007779	2093234..2094538	50.95	-0.27	-1.2	0.44	1	1		atpD	W3110 NC_007779	3719306..3720688	1072.07	-0.45	-1.36	0.1	0.35	1		yicO	W3110 NC_007779	3796626..3797960	2.49	-0.65	-1.57	0.19	0.46	1
cyoB	W3110 NC_007779	complement(447874..449865)	1339.61	-0.31	-1.24	0.31	1	1		malM	W3110 NC_007779	4253144..4254064	23.63	-0.27	-1.2	0.34	1	1		sdhB	W3110 NC_007779	758111..758827	2219.66	-0.45	-1.36	0.1	0.34	1		ybdK	W3110 NC_007779	complement(605488..606606)	19.97	-0.65	-1.57	0.04	0.18	1
ybgI	W3110 NC_007779	743249..743992	119.36	-0.31	-1.24	0.11	1	1		yebQ	W3110 NC_007779	1911990..1913363	2.4	-0.27	-1.2	0.43	1	1		yeaH	W3110 NC_007779	1870669..1871952	29.71	-0.45	-1.36	0.04	0.23	1		narG	W3110 NC_007779	1281441..1285184	6.18	-0.65	-1.57	0.01	0.09	1
iscR	W3110 NC_007779	complement(2660299..2660787)	134.09	-0.31	-1.24	0.14	1	1		yihO	W3110 NC_007779	3570915..3572318	3.81	-0.27	-1.2	0.42	1	1		polA	W3110 NC_007779	complement(3586929..3589715)	124.9	-0.45	-1.36	0.03	0.21	1		alsA	W3110 NC_007779	complement(4314126..4315658)	1.55	-0.65	-1.57	0.21	0.49	1
yagE	W3110 NC_007779	281481..282410	86.35	-0.31	-1.24	0.19	1	1		yqeF	W3110 NC_007779	complement(2983067..2984248)	269.78	-0.26	-1.2	0.33	1	1		galT	W3110 NC_007779	complement(790405..791451)	18.54	-0.44	-1.36	0.14	0.41	1		oppC	W3110 NC_007779	1305548..1306456	299.29	-0.65	-1.56	0.000858	0.01	1
nuoL	W3110 NC_007779	complement(2397875..2399716)	1219.36	-0.31	-1.24	0.33	1	1		ssuA	W3110 NC_007779	complement(996407..997366)	1.5	-0.26	-1.2	0.62	1	1		ycdL	W3110 NC_007779	complement(1072593..1073285)	2.09	-0.44	-1.36	0.26	NaN	1		nfnB	W3110 NC_007779	complement(603994..604647)	239.35	-0.64	-1.56	0.00074	0.00918	1
polA	W3110 NC_007779	complement(3586929..3589715)	154.65	-0.31	-1.24	0.44	1	1		yfiK	W3110 NC_007779	2714079..2714666	23.75	-0.26	-1.2	0.38	1	1		ulaC	W3110 NC_007779	4426388..4426852	29.04	-0.44	-1.36	0.09	0.33	1		fhiA	W3110 NC_007779	complement(248358..250070)	3.95	-0.64	-1.56	0.12	0.35	1
ymfQ	W3110 NC_007779	1208490..1209074	1.09	-0.31	-1.24	0.57	1	1		puuB	W3110 NC_007779	1365946..1367226	2.43	-0.26	-1.2	0.46	1	1		phnE	W3110 NC_007779	complement(4327121..4327959)	1.46	-0.44	-1.36	0.31	NaN	1		valX	W3110 NC_007779	2526497..2526572	9.59	-0.64	-1.56	0.5	0.76	1
yjfJ	W3110 NC_007779	4415233..4415931	1.24	-0.31	-1.24	0.53	1	1		potB	W3110 NC_007779	complement(1185194..1186021)	27.86	-0.26	-1.2	0.32	1	1		ybaN	W3110 NC_007779	490106..490483	11.54	-0.44	-1.36	0.18	NaN	1		hyfE	W3110 NC_007779	2604918..2605568	1.75	-0.64	-1.56	0.32	0.6	1
yaaU	W3110 NC_007779	45807..47138	1.11	-0.31	-1.24	0.52	1	1		melA	W3110 NC_007779	4346589..4347944	1042.83	-0.26	-1.2	0.46	1	1		ybeH	W3110 NC_007779	658453..658680	12.37	-0.44	-1.36	0.17	NaN	1		yqeH	W3110 NC_007779	2986192..2986824	2.42	-0.64	-1.56	0.34	0.62	1
appC	W3110 NC_007779	1038162..1039706	6.07	-0.31	-1.24	0.27	1	1		chbB	W3110 NC_007779	complement(1823013..1823333)	76.45	-0.26	-1.2	0.4	1	1		lysS	W3110 NC_007779	complement(3032313..3033830)	207.2	-0.44	-1.36	0.05	0.25	1		hflX	W3110 NC_007779	4405352..4406632	289.46	-0.64	-1.56	0.02	0.11	1
sodC	W3110 NC_007779	complement(1725848..1726369)	25.66	-0.31	-1.24	0.31	1	1		prpE	W3110 NC_007779	351930..353816	2.04	-0.26	-1.2	0.43	1	1		eutT	W3110 NC_007779	complement(2572158..2572961)	15.27	-0.44	-1.36	0.07	0.29	1		yiaN	W3110 NC_007779	complement(3894334..3895611)	1.4	-0.64	-1.56	0.37	0.65	1
allC	W3110 NC_007779	complement(543281..544516)	5.93	-0.31	-1.24	0.2	1	1		ymcA	W3110 NC_007779	complement(1046271..1048367)	4.6	-0.26	-1.2	0.37	1	1		pfkB	W3110 NC_007779	1808084..1809013	124.84	-0.44	-1.36	0.03	0.2	1		cspE	W3110 NC_007779	657714..657923	6887.74	-0.64	-1.56	0.15	0.41	1
rpoD	W3110 NC_007779	3211703..3213544	125.03	-0.31	-1.24	0.16	1	1		wbbL	W3110 NC_007779	complement(2103533..2105526)	61.69	-0.26	-1.2	0.33	1	1		dgsA	W3110 NC_007779	complement(1669058..1670278)	43.34	-0.44	-1.36	0.06	0.28	1		csgD	W3110 NC_007779	complement(1102787..1103437)	6.8	-0.64	-1.55	0.18	0.45	1
gabP	W3110 NC_007779	2792909..2794309	13.35	-0.31	-1.24	0.14	1	1		yedF	W3110 NC_007779	2011616..2011849	101.69	-0.26	-1.2	0.32	1	1		flgN	W3110 NC_007779	complement(1130991..1131407)	10.24	-0.44	-1.36	0.21	0.51	1		ygcR	W3110 NC_007779	complement(2894432..2895211)	2.79	-0.64	-1.55	0.24	0.53	1
ytfR	W3110 NC_007779	4455738..4457240	15.6	-0.31	-1.24	0.23	1	1		trpB	W3110 NC_007779	complement(1318936..1320129)	57.05	-0.26	-1.2	0.43	1	1		tktA	W3110 NC_007779	complement(3078300..3080291)	800.67	-0.44	-1.36	0.09	0.34	1		norR	W3110 NC_007779	complement(2829431..2830945)	43.93	-0.64	-1.55	0.00562	0.04	1
ybaS	W3110 NC_007779	510865..511797	2.82	-0.31	-1.24	0.38	1	1		yhcO	W3110 NC_007779	complement(3385712..3385984)	18.45	-0.26	-1.2	0.5	1	1		yeeS	W3110 NC_007779	2078445..2078891	3.36	-0.44	-1.36	0.25	NaN	1		cusB	W3110 NC_007779	596702..597925	3.86	-0.63	-1.55	0.12	0.36	1
frsA	W3110 NC_007779	256527..257771	52.79	-0.31	-1.24	0.19	1	1		ybhC	W3110 NC_007779	complement(806420..807703)	86.8	-0.26	-1.2	0.31	1	1		ygfQ	W3110 NC_007779	3025777..3027144	24.43	-0.44	-1.36	0.03	0.18	1		sodC	W3110 NC_007779	complement(1725848..1726369)	82.83	-0.63	-1.55	0.02	0.11	1
ycbX	W3110 NC_007779	complement(1006913..1008022)	43.53	-0.31	-1.24	0.19	1	1		ybfB	W3110 NC_007779	734198..734524	2.05	-0.26	-1.2	0.61	1	1		yjhD	W3110 NC_007779	complement(4511306..4511536)	2.56	-0.44	-1.35	0.46	NaN	1		ybjT	W3110 NC_007779	complement(907274..908704)	113.57	-0.63	-1.55	0.00463	0.04	1
nuoH	W3110 NC_007779	complement(2401135..2402112)	1086.82	-0.31	-1.24	0.39	1	1		ybgQ	W3110 NC_007779	complement(750144..752591)	0.79	-0.26	-1.2	0.52	1	1		yqgE	W3110 NC_007779	3091593..3092156	69.54	-0.44	-1.35	0.06	0.28	1		hcaC	W3110 NC_007779	2669564..2669884	8.04	-0.63	-1.55	0.19	0.47	1
hemE	W3110 NC_007779	complement(3437901..3438965)	104.69	-0.31	-1.24	0.19	1	1		malF	W3110 NC_007779	complement(4247121..4248665)	21.37	-0.26	-1.2	0.38	1	1		yhbG	W3110 NC_007779	3343799..3344524	89.93	-0.44	-1.35	0.08	0.31	1		yliA	W3110 NC_007779	867975..869813	268.28	-0.63	-1.55	0.09	0.31	1
pta	W3110 NC_007779	2420193..2422337	162.44	-0.31	-1.24	0.42	1	1		ydiS	W3110 NC_007779	1783109..1784398	3.01	-0.26	-1.2	0.48	1	1		ygbL	W3110 NC_007779	2862249..2862887	3.93	-0.44	-1.35	0.22	NaN	1		ybgP	W3110 NC_007779	complement(749401..750129)	0.76	-0.63	-1.54	0.51	0.76	1
xylG	W3110 NC_007779	complement(3906673..3908214)	135.5	-0.31	-1.24	0.18	1	1		yjjU	W3110 NC_007779	4617091..4618164	52.15	-0.26	-1.2	0.22	1	1		clpP	W3110 NC_007779	455901..456524	301.06	-0.44	-1.35	0.02	0.17	1		yncK	W3110 NC_007779	complement(1504857..1505363)	4.66	-0.63	-1.54	0.22	0.51	1
ilvB	W3110 NC_007779	3787631..3789319	141.4	-0.3	-1.24	0.13	1	1		ansA	W3110 NC_007779	1852574..1853590	41.79	-0.26	-1.2	0.34	1	1		yhjC	W3110 NC_007779	complement(3967102..3968073)	12.02	-0.44	-1.35	0.08	0.31	1		glvG	W3110 NC_007779	3778428..3779066	5.34	-0.63	-1.54	0.21	0.48	1
panB	W3110 NC_007779	complement(148807..149601)	313.03	-0.3	-1.23	0.15	1	1		purR	W3110 NC_007779	1739558..1740583	56.85	-0.26	-1.2	0.3	1	1		phnH	W3110 NC_007779	complement(4325341..4325925)	2.14	-0.44	-1.35	0.34	NaN	1		lpxC	W3110 NC_007779	106557..107474	3455.61	-0.63	-1.54	0.05	0.22	1
araG	W3110 NC_007779	complement(1985692..1987206)	16.21	-0.3	-1.23	0.15	1	1		uhpA	W3110 NC_007779	3789689..3790279	69.84	-0.26	-1.2	0.37	1	1		der	W3110 NC_007779	complement(2634540..2636012)	63.65	-0.43	-1.35	0.03	0.2	1		slyB	W3110 NC_007779	1721590..1722057	659.03	-0.63	-1.54	0.00972	0.07	1
fumB	W3110 NC_007779	complement(4350358..4352004)	6.01	-0.3	-1.23	0.32	1	1		eutJ	W3110 NC_007779	complement(2568157..2568993)	3.73	-0.26	-1.2	0.38	1	1		cueO	W3110 NC_007779	137083..138633	46.36	-0.43	-1.35	0.1	0.34	1		yjfY	W3110 NC_007779	complement(4429196..4429471)	1.51	-0.62	-1.54	0.56	0.79	1
ansB	W3110 NC_007779	complement(3098338..3099384)	61.96	-0.3	-1.23	0.18	1	1		yhbE	W3110 NC_007779	complement(3331625..3332590)	17.94	-0.26	-1.2	0.32	1	1		sgcA	W3110 NC_007779	complement(4532229..4532660)	12.52	-0.43	-1.35	0.15	0.43	1		oppD	W3110 NC_007779	1306468..1307481	424.61	-0.62	-1.54	0.05	0.21	1
moeA	W3110 NC_007779	complement(865551..866786)	71.88	-0.3	-1.23	0.21	1	1		ydcT	W3110 NC_007779	1514531..1515544	18.27	-0.26	-1.2	0.38	1	1		galS	W3110 NC_007779	complement(2243962..2245002)	14.85	-0.43	-1.35	0.08	0.31	1		yjjN	W3110 NC_007779	4600670..4601692	2.84	-0.62	-1.54	0.26	0.54	1
idnO	W3110 NC_007779	complement(4497267..4498031)	4.77	-0.3	-1.23	0.42	1	1		aspS	W3110 NC_007779	complement(1950464..1952236)	203.09	-0.26	-1.2	0.39	1	1		rplN	W3110 NC_007779	4192267..4192638	1538.21	-0.43	-1.35	0.15	0.42	1		ycfN	W3110 NC_007779	1164837..1165661	30.22	-0.62	-1.54	0.02	0.12	1
ybiB	W3110 NC_007779	835670..836632	172.71	-0.3	-1.23	0.16	1	1		nrdH	W3110 NC_007779	2799379..2799624	2.44	-0.26	-1.2	0.65	1	1		exuT	W3110 NC_007779	3243760..3245178	10.69	-0.43	-1.35	0.07	0.3	1		emtA	W3110 NC_007779	1244757..1245368	69.51	-0.62	-1.54	0.01	0.07	1
mtlD	W3110 NC_007779	complement(3864843..3865991)	111.49	-0.3	-1.23	0.19	1	1		insH_4	W3110 NC_007779	complement(688419..689435)	0.22	-0.26	-1.19	0.8	1	1		ygbA	W3110 NC_007779	complement(2855109..2855462)	9.69	-0.43	-1.35	0.09	NaN	1		yhjA	W3110 NC_007779	3971227..3972624	3.37	-0.62	-1.53	0.12	0.36	1
guaB	W3110 NC_007779	complement(2631260..2632726)	35.91	-0.3	-1.23	0.27	1	1		yghK	W3110 NC_007779	complement(3118253..3119935)	4.24	-0.26	-1.19	0.42	1	1		rplR	W3110 NC_007779	4194819..4195172	1502.44	-0.43	-1.35	0.14	0.41	1		ygaM	W3110 NC_007779	2798790..2799131	43.77	-0.62	-1.53	0.08	0.29	1
ppc	W3110 NC_007779	3483583..3486234	130.92	-0.3	-1.23	0.42	1	1		rpsH	W3110 NC_007779	4193871..4194263	1166.13	-0.26	-1.19	0.43	1	1		cyoB	W3110 NC_007779	complement(447874..449865)	1144.19	-0.43	-1.35	0.07	0.29	1		yihP	W3110 NC_007779	3569466..3570872	3.95	-0.62	-1.53	0.06	0.23	1
yeaH	W3110 NC_007779	1870669..1871952	11.14	-0.3	-1.23	0.28	1	1		rarD	W3110 NC_007779	3632503..3633393	4.88	-0.26	-1.19	0.53	1	1		lsrF	W3110 NC_007779	1607814..1608689	127.91	-0.43	-1.35	0.14	0.41	1		uxuR	W3110 NC_007779	4559256..4560029	65.38	-0.61	-1.53	0.01	0.08	1
rpoC	W3110 NC_007779	complement(3447108..3451331)	589.2	-0.3	-1.23	0.34	1	1		envR	W3110 NC_007779	complement(3412658..3413320)	1.74	-0.25	-1.19	0.62	1	1		yfjT	W3110 NC_007779	2769804..2770271	3.32	-0.43	-1.35	0.21	NaN	1		ydeI	W3110 NC_007779	complement(1625819..1626211)	10.12	-0.61	-1.53	0.16	0.42	1
ulaC	W3110 NC_007779	4426388..4426852	37.82	-0.3	-1.23	0.23	1	1		ydeA	W3110 NC_007779	1618742..1619932	4.72	-0.25	-1.19	0.44	1	1		ldrC	W3110 NC_007779	complement(1271815..1271922)	1.98	-0.43	-1.35	0.6	NaN	1		kefG	W3110 NC_007779	4159255..4159809	50.19	-0.61	-1.53	0.03	0.14	1
rplR	W3110 NC_007779	4194819..4195172	1025.1	-0.3	-1.23	0.45	1	1		ubiC	W3110 NC_007779	4256096..4256593	161.23	-0.25	-1.19	0.36	1	1		fimG	W3110 NC_007779	4552965..4553468	20.95	-0.43	-1.35	0.13	0.4	1		ycbK	W3110 NC_007779	983497..984045	314.93	-0.61	-1.52	0.00698	0.05	1
mtlA	W3110 NC_007779	complement(3866221..3868134)	137.91	-0.3	-1.23	0.22	1	1		cheZ	W3110 NC_007779	complement(1968107..1968751)	18.43	-0.25	-1.19	0.42	1	1		ycbJ	W3110 NC_007779	972174..973067	72.14	-0.43	-1.35	0.07	0.3	1		nlpE	W3110 NC_007779	215269..215979	38.35	-0.61	-1.52	0.07	0.26	1
pyrC	W3110 NC_007779	complement(1123138..1124184)	37.05	-0.3	-1.23	0.18	1	1		ygjE	W3110 NC_007779	3206680..3208143	1.97	-0.25	-1.19	0.41	1	1		frmR	W3110 NC_007779	complement(378830..379105)	34.12	-0.43	-1.35	0.13	0.4	1		aroC	W3110 NC_007779	complement(2451834..2452919)	268.78	-0.61	-1.52	0.00398	0.03	1
appA	W3110 NC_007779	1041039..1042337	14.81	-0.3	-1.23	0.15	1	1		nudD	W3110 NC_007779	complement(2127880..2128359)	5.91	-0.25	-1.19	0.43	1	1		pepD	W3110 NC_007779	complement(254259..255716)	179.94	-0.43	-1.35	0.03	0.19	1		paaI	W3110 NC_007779	1462185..1462607	9.97	-0.6	-1.52	0.14	0.39	1
ilvI	W3110 NC_007779	85630..87354	12.03	-0.3	-1.23	0.2	1	1		narW	W3110 NC_007779	complement(1538328..1539023)	8.34	-0.25	-1.19	0.45	1	1		degP	W3110 NC_007779	180884..182308	281.76	-0.43	-1.35	0.1	0.35	1		ydiN	W3110 NC_007779	1774226..1775491	0.94	-0.6	-1.52	0.37	0.65	1
wrbA	W3110 NC_007779	complement(1067534..1068130)	80.63	-0.3	-1.23	0.22	1	1		ugpC	W3110 NC_007779	4051235..4052305	14.73	-0.25	-1.19	0.36	1	1		ydhQ	W3110 NC_007779	complement(1746585..1747841)	49.81	-0.43	-1.35	0.04	0.22	1		trxA	W3110 NC_007779	complement(3670591..3670920)	446.03	-0.6	-1.52	0.00354	0.03	1
udp	W3110 NC_007779	complement(3619489..3620250)	555.79	-0.3	-1.23	0.42	1	1		ycjF	W3110 NC_007779	1387225..1388286	31.17	-0.25	-1.19	0.37	1	1		argF	W3110 NC_007779	complement(288525..289529)	6.43	-0.43	-1.35	0.12	0.37	1		ypfN	W3110 NC_007779	2591418..2591618	92	-0.6	-1.52	0.04	0.19	1
ddlA	W3110 NC_007779	complement(399053..400147)	95.73	-0.3	-1.23	0.17	1	1		eamA	W3110 NC_007779	complement(1621952..1622851)	55.41	-0.25	-1.19	0.42	1	1		yeiN	W3110 NC_007779	complement(2260763..2261701)	58.12	-0.43	-1.34	0.04	0.23	1		dnaQ	W3110 NC_007779	236067..236798	96.98	-0.6	-1.52	0.00804	0.06	1
mhpB	W3110 NC_007779	369501..370445	0.91	-0.3	-1.23	0.51	1	1		aceA	W3110 NC_007779	4220699..4222003	16861	-0.25	-1.19	0.49	1	1		gcvT	W3110 NC_007779	complement(3048229..3049323)	475.46	-0.43	-1.34	0.14	0.41	1		yjiD	W3110 NC_007779	4561673..4562065	28.25	-0.6	-1.52	0.19	0.46	1
ybgK	W3110 NC_007779	744665..745597	156.38	-0.3	-1.23	0.17	1	1		dctA	W3110 NC_007779	3956968..3958254	1038.31	-0.25	-1.19	0.38	1	1		ycjP	W3110 NC_007779	1375804..1376646	1.3	-0.43	-1.34	0.29	NaN	1		yciH	W3110 NC_007779	1344372..1344698	24.49	-0.6	-1.52	0.08	0.28	1
nuoF	W3110 NC_007779	complement(2404888..2406225)	1039.24	-0.3	-1.23	0.39	1	1		rplC	W3110 NC_007779	4187490..4188119	1095.93	-0.25	-1.19	0.34	1	1		ydgH	W3110 NC_007779	1680141..1681085	156.77	-0.43	-1.34	0.03	0.18	1		degP	W3110 NC_007779	180884..182308	351.67	-0.6	-1.52	0.06	0.24	1
ileS	W3110 NC_007779	22391..25207	282.57	-0.3	-1.23	0.41	1	1		fliK	W3110 NC_007779	2020523..2021650	4.68	-0.25	-1.19	0.39	1	1		fdrA	W3110 NC_007779	545904..547571	1.39	-0.43	-1.34	0.28	NaN	1		metC	W3110 NC_007779	3150892..3152079	30.14	-0.6	-1.51	0.01	0.08	1
fsaB	W3110 NC_007779	3496973..3497635	17.28	-0.3	-1.23	0.31	1	1		ddlA	W3110 NC_007779	complement(399053..400147)	70.17	-0.25	-1.19	0.38	1	1		rne	W3110 NC_007779	complement(1142759..1145944)	165.92	-0.43	-1.34	0.13	0.4	1		tmk	W3110 NC_007779	1156701..1157342	98.63	-0.6	-1.51	0.00518	0.04	1
ybjI	W3110 NC_007779	complement(885738..886553)	66.51	-0.3	-1.23	0.23	1	1		yrbD	W3110 NC_007779	complement(3337765..3338316)	39.77	-0.25	-1.19	0.34	1	1		purB	W3110 NC_007779	complement(1192193..1193563)	71.01	-0.43	-1.34	0.05	0.25	1		yafD	W3110 NC_007779	231122..231922	159.77	-0.6	-1.51	0.01	0.08	1
yigZ	W3110 NC_007779	complement(3603575..3604189)	83.66	-0.3	-1.23	0.25	1	1		ychS	W3110 NC_007779	1288286..1288561	2.05	-0.25	-1.19	0.66	1	1		panC	W3110 NC_007779	complement(147944..148795)	223.74	-0.43	-1.34	0.03	0.19	1		amyA	W3110 NC_007779	2008293..2009780	25.06	-0.6	-1.51	0.04	0.17	1
rplB	W3110 NC_007779	4189052..4189873	780.45	-0.3	-1.23	0.38	1	1		lysS	W3110 NC_007779	complement(3032313..3033830)	157.28	-0.25	-1.19	0.4	1	1		pheS	W3110 NC_007779	complement(1799673..1800656)	170.79	-0.42	-1.34	0.06	0.27	1		yebK	W3110 NC_007779	1938366..1939235	96.82	-0.6	-1.51	0.01	0.08	1
dgoD	W3110 NC_007779	3767417..3768565	5.02	-0.3	-1.23	0.23	1	1		ybiN	W3110 NC_007779	842754..843680	39.38	-0.25	-1.19	0.44	1	1		kbaY	W3110 NC_007779	3282998..3283858	3.01	-0.42	-1.34	0.23	NaN	1		yjgI	W3110 NC_007779	complement(4478020..4478733)	5.13	-0.59	-1.51	0.2	0.47	1
rplN	W3110 NC_007779	4192267..4192638	995.11	-0.29	-1.23	0.45	1	1		potD	W3110 NC_007779	complement(1183360..1184406)	151.4	-0.25	-1.19	0.38	1	1		lplA	W3110 NC_007779	complement(4627781..4628797)	46.77	-0.42	-1.34	0.05	0.25	1		murC	W3110 NC_007779	100765..102240	446.76	-0.59	-1.5	0.00931	0.06	1
pykF	W3110 NC_007779	1757412..1758824	170.7	-0.29	-1.23	0.14	1	1		cstA	W3110 NC_007779	629117..631222	1817.98	-0.25	-1.19	0.48	1	1		msrA	W3110 NC_007779	complement(4446218..4446856)	169.79	-0.42	-1.34	0.05	0.26	1		livH	W3110 NC_007779	4044012..4044938	4.19	-0.59	-1.5	0.14	0.39	1
tap	W3110 NC_007779	complement(1971097..1972698)	6.45	-0.29	-1.23	0.22	1	1		yebC	W3110 NC_007779	complement(1949125..1949865)	233.84	-0.25	-1.19	0.35	1	1		hslO	W3110 NC_007779	complement(4109764..4110642)	44.2	-0.42	-1.34	0.06	0.27	1		rrsH	W3110 NC_007779	223771..225312	140	-0.59	-1.5	0.14	0.39	1
frvB	W3110 NC_007779	3544315..3545766	1.44	-0.29	-1.23	0.42	1	1		wza	W3110 NC_007779	complement(2138241..2139380)	0.96	-0.25	-1.19	0.61	1	1		nfrA	W3110 NC_007779	complement(587205..590177)	27.73	-0.42	-1.34	0.14	0.4	1		yfdX	W3110 NC_007779	complement(2499213..2499848)	1.73	-0.59	-1.5	0.37	0.65	1
hchA	W3110 NC_007779	2037972..2038823	266.43	-0.29	-1.23	0.15	1	1		cheA	W3110 NC_007779	complement(1975074..1977038)	11.12	-0.25	-1.19	0.37	1	1		yfdZ	W3110 NC_007779	complement(2502503..2503741)	61.96	-0.42	-1.34	0.11	0.36	1		yjdI	W3110 NC_007779	4356521..4356751	11.34	-0.59	-1.5	0.28	0.57	1
pdxB	W3110 NC_007779	complement(2442161..2443297)	101.76	-0.29	-1.23	0.22	1	1		yjjI	W3110 NC_007779	complement(4620195..4621745)	7.73	-0.25	-1.19	0.43	1	1		mdh	W3110 NC_007779	complement(3383185..3384123)	2730.19	-0.42	-1.34	0.07	0.3	1		cysJ	W3110 NC_007779	complement(2888755..2890554)	253.7	-0.58	-1.5	0.18	0.45	1
argD	W3110 NC_007779	4150236..4151456	9.78	-0.29	-1.23	0.27	1	1		argC	W3110 NC_007779	complement(3480676..3481680)	5.27	-0.25	-1.19	0.38	1	1		ycdI	W3110 NC_007779	complement(1070787..1071377)	2.36	-0.42	-1.34	0.27	NaN	1		phnC	W3110 NC_007779	complement(4329055..4329843)	1.21	-0.58	-1.5	0.4	0.67	1
pepN	W3110 NC_007779	991044..993656	343.41	-0.29	-1.23	0.41	1	1		yceP	W3110 NC_007779	complement(1122278..1122532)	893.68	-0.25	-1.19	0.45	1	1		yfiA	W3110 NC_007779	2735810..2736151	8332.54	-0.42	-1.34	0.15	0.42	1		yiaK	W3110 NC_007779	complement(3896684..3897682)	8.76	-0.58	-1.5	0.05	0.2	1
glk	W3110 NC_007779	complement(2513907..2514872)	138.17	-0.29	-1.22	0.15	1	1		gspJ	W3110 NC_007779	complement(4177485..4178072)	1.81	-0.25	-1.19	0.62	1	1		yjdC	W3110 NC_007779	complement(4367411..4367986)	70.61	-0.42	-1.34	0.03	0.2	1		djlC	W3110 NC_007779	680634..682085	3.58	-0.58	-1.5	0.09	0.31	1
glnE	W3110 NC_007779	complement(3195457..3198297)	54.67	-0.29	-1.22	0.17	1	1		lsrB	W3110 NC_007779	1606765..1607787	224.33	-0.25	-1.19	0.43	1	1		yaeT	W3110 NC_007779	197928..200360	344.49	-0.42	-1.34	0.08	0.31	1		proB	W3110 NC_007779	259612..260715	197.83	-0.58	-1.5	0.03	0.13	1
fadL	W3110 NC_007779	2466746..2468092	72.02	-0.29	-1.22	0.15	1	1		sufD	W3110 NC_007779	complement(1762234..1763505)	22.1	-0.25	-1.19	0.42	1	1		ynfG	W3110 NC_007779	1664704..1665321	5.62	-0.42	-1.34	0.14	NaN	1		yaiO	W3110 NC_007779	complement(379293..380066)	6.61	-0.58	-1.5	0.12	0.36	1
insH_6	W3110 NC_007779	complement(1429460..1430440)	0.29	-0.29	-1.22	0.76	1	1		gcd	W3110 NC_007779	complement(138835..141225)	12.19	-0.25	-1.19	0.4	1	1		pnp	W3110 NC_007779	complement(3308888..3311092)	361.97	-0.42	-1.34	0.09	0.34	1		yrfD	W3110 NC_007779	4117665..4118444	16.32	-0.58	-1.5	0.05	0.22	1
artI	W3110 NC_007779	complement(902679..903410)	172.81	-0.29	-1.22	0.18	1	1		uhpT	W3110 NC_007779	3793248..3794639	3.02	-0.25	-1.19	0.54	1	1		ydjM	W3110 NC_007779	1811925..1812515	2.42	-0.42	-1.34	0.22	NaN	1		pyrF	W3110 NC_007779	1343635..1344372	57.63	-0.58	-1.49	0.03	0.14	1
yehB	W3110 NC_007779	complement(2191764..2194244)	0.67	-0.29	-1.22	0.44	1	1		insH_8	W3110 NC_007779	complement(2068442..2069458)	6.59	-0.25	-1.19	0.44	1	1		yjiG	W3110 NC_007779	complement(4564219..4564680)	14.65	-0.42	-1.34	0.13	0.39	1		ybjQ	W3110 NC_007779	905015..905338	275.54	-0.58	-1.49	0.00685	0.05	1
pykA	W3110 NC_007779	1939363..1940805	433.04	-0.29	-1.22	0.37	1	1		ybeH	W3110 NC_007779	658453..658680	15.4	-0.25	-1.19	0.5	1	1		argB	W3110 NC_007779	complement(3479892..3480665)	16.04	-0.42	-1.33	0.08	0.32	1		clpA	W3110 NC_007779	923686..925962	1125.41	-0.58	-1.49	0.07	0.25	1
yahC	W3110 NC_007779	complement(333749..334246)	2.48	-0.29	-1.22	0.62	1	1		ydiE	W3110 NC_007779	1791327..1791518	2.82	-0.25	-1.19	0.67	1	1		yjfM	W3110 NC_007779	4417067..4417705	1.82	-0.41	-1.33	0.35	NaN	1		prpC	W3110 NC_007779	349236..350405	1.34	-0.58	-1.49	0.34	0.62	1
rspA	W3110 NC_007779	complement(1655641..1656855)	8.49	-0.29	-1.22	0.21	1	1		yccW	W3110 NC_007779	complement(1029201..1030304)	30.58	-0.25	-1.19	0.38	1	1		ymfB	W3110 NC_007779	complement(1195404..1195865)	15.21	-0.41	-1.33	0.12	0.38	1		ygjD	W3110 NC_007779	complement(3208186..3209199)	100.89	-0.58	-1.49	0.0058	0.05	1
sufC	W3110 NC_007779	complement(1763480..1764226)	4.66	-0.29	-1.22	0.27	1	1		rfaY	W3110 NC_007779	3839450..3840148	76.58	-0.24	-1.18	0.38	1	1		yrfD	W3110 NC_007779	4117665..4118444	9.81	-0.41	-1.33	0.16	0.43	1		yjdA	W3110 NC_007779	4331813..4334041	25.53	-0.58	-1.49	0.0064	0.05	1
nemA	W3110 NC_007779	1728373..1729470	22.36	-0.29	-1.22	0.2	1	1		cysH	W3110 NC_007779	complement(2886234..2886968)	35.32	-0.24	-1.18	0.55	1	1		yihS	W3110 NC_007779	3564925..3566166	6.91	-0.41	-1.33	0.2	0.49	1		rhsD	W3110 NC_007779	522485..526765	7.22	-0.58	-1.49	0.05	0.22	1
rpmJ	W3110 NC_007779	4197682..4197798	154.08	-0.29	-1.22	0.21	1	1		yeaV	W3110 NC_007779	1884902..1886347	2.44	-0.24	-1.18	0.52	1	1		nohA	W3110 NC_007779	complement(1637512..1638081)	1.62	-0.41	-1.33	0.44	NaN	1		yliC	W3110 NC_007779	871389..872309	86.8	-0.58	-1.49	0.11	0.34	1
nuoC	W3110 NC_007779	complement(2406725..2408527)	1005.65	-0.29	-1.22	0.34	1	1		fdrA	W3110 NC_007779	545904..547571	0.91	-0.24	-1.18	0.59	1	1		ynfB	W3110 NC_007779	1657522..1657863	84.55	-0.41	-1.33	0.06	0.27	1		hisQ	W3110 NC_007779	complement(2430676..2431362)	70.71	-0.58	-1.49	0.02	0.09	1
groL	W3110 NC_007779	4375705..4377351	1295.57	-0.29	-1.22	0.33	1	1		lpxK	W3110 NC_007779	968788..969774	37.33	-0.24	-1.18	0.43	1	1		artI	W3110 NC_007779	complement(902679..903410)	125.57	-0.41	-1.33	0.08	0.32	1		ydcW	W3110 NC_007779	1517292..1518716	98.6	-0.57	-1.49	0.01	0.07	1
ssrS	W3110 NC_007779	3054639..3054821	100935	-0.29	-1.22	0.32	1	1		ggt	W3110 NC_007779	4053592..4055334	17.1	-0.24	-1.18	0.42	1	1		yjfF	W3110 NC_007779	4458263..4459258	11.31	-0.41	-1.33	0.1	0.35	1		slt	W3110 NC_007779	4635413..4637350	102.69	-0.57	-1.49	0.02	0.12	1
glvC	W3110 NC_007779	3776812..3777918	2.1	-0.29	-1.22	0.35	1	1		insO_1	W3110 NC_007779	271054..271479	36.27	-0.24	-1.18	0.37	1	1		insL_1	W3110 NC_007779	15445..16557	44.66	-0.41	-1.33	0.08	0.31	1		yeeU	W3110 NC_007779	2079249..2079617	10.01	-0.57	-1.49	0.17	0.44	1
nfo	W3110 NC_007779	2254174..2255031	55.13	-0.29	-1.22	0.16	1	1		hepA	W3110 NC_007779	complement(60358..63264)	12.56	-0.24	-1.18	0.43	1	1		kdsD	W3110 NC_007779	3341121..3342107	66.52	-0.41	-1.33	0.07	0.3	1		hdhA	W3110 NC_007779	complement(1698987..1699754)	1304.28	-0.57	-1.49	0.00185	0.02	1
phnK	W3110 NC_007779	complement(4322684..4323442)	1.81	-0.29	-1.22	0.58	1	1		prlC	W3110 NC_007779	3995233..3997275	70.66	-0.24	-1.18	0.42	1	1		malM	W3110 NC_007779	4253144..4254064	46.67	-0.41	-1.33	0.08	0.31	1		proA	W3110 NC_007779	260727..261980	133.67	-0.57	-1.49	0.01	0.08	1
pepD	W3110 NC_007779	complement(254259..255716)	255.6	-0.29	-1.22	0.47	1	1		ygiQ	W3110 NC_007779	complement(3157583..3159802)	11.28	-0.24	-1.18	0.35	1	1		frmA	W3110 NC_007779	complement(377686..378795)	63	-0.41	-1.33	0.1	0.35	1		yeaG	W3110 NC_007779	1868622..1870556	179.72	-0.57	-1.49	0.03	0.13	1
ycjP	W3110 NC_007779	1375804..1376646	2.59	-0.29	-1.22	0.43	1	1		molR	W3110 NC_007779	2199808..2203603	2.91	-0.24	-1.18	0.46	1	1		insA_5	W3110 NC_007779	complement(2411895..2412170)	72.65	-0.41	-1.33	0.21	0.49	1		yfjT	W3110 NC_007779	2769804..2770271	5.28	-0.57	-1.49	0.27	0.56	1
hyaF	W3110 NC_007779	1037171..1038028	6.2	-0.29	-1.22	0.28	1	1		hslO	W3110 NC_007779	complement(4109764..4110642)	32.24	-0.24	-1.18	0.38	1	1		leuS	W3110 NC_007779	complement(672623..675205)	180.13	-0.41	-1.33	0.15	0.42	1		fixA	W3110 NC_007779	42403..43173	2.71	-0.57	-1.48	0.4	0.68	1
sgrR	W3110 NC_007779	complement(75644..77299)	17.98	-0.29	-1.22	0.22	1	1		fliF	W3110 NC_007779	2015366..2017024	9.16	-0.24	-1.18	0.39	1	1		ybjI	W3110 NC_007779	complement(885738..886553)	33.19	-0.41	-1.33	0.06	0.28	1		valY	W3110 NC_007779	2526619..2526694	9.71	-0.57	-1.48	0.54	0.78	1
yiaW	W3110 NC_007779	3885987..3886310	0.39	-0.29	-1.22	0.82	1	1		yidF	W3110 NC_007779	3784804..3785301	25.46	-0.24	-1.18	0.39	1	1		glpF	W3110 NC_007779	3518591..3519436	63.87	-0.41	-1.33	0.09	0.33	1		cusR	W3110 NC_007779	complement(593983..594666)	18.38	-0.57	-1.48	0.07	0.25	1
ompR	W3110 NC_007779	4103832..4104551	147.27	-0.28	-1.22	0.19	1	1		sgcX	W3110 NC_007779	complement(4535210..4536331)	11.05	-0.24	-1.18	0.41	1	1		iadA	W3110 NC_007779	complement(4563034..4564206)	47.94	-0.41	-1.32	0.06	0.28	1		tolB	W3110 NC_007779	778162..779454	481.93	-0.57	-1.48	0.00873	0.06	1
nusA	W3110 NC_007779	complement(3315894..3317381)	158.42	-0.28	-1.22	0.18	1	1		paaX	W3110 NC_007779	1465253..1466203	51.2	-0.24	-1.18	0.38	1	1		yiiM	W3110 NC_007779	complement(3533185..3533859)	39.31	-0.41	-1.32	0.06	0.28	1		mpl	W3110 NC_007779	4460465..4461838	258.15	-0.56	-1.48	0.02	0.09	1
cynX	W3110 NC_007779	359216..360370	10.85	-0.28	-1.22	0.35	1	1		tap	W3110 NC_007779	complement(1971097..1972698)	8.22	-0.24	-1.18	0.43	1	1		ycjQ	W3110 NC_007779	1376677..1377729	4.33	-0.41	-1.32	0.14	0.41	1		htpX	W3110 NC_007779	complement(1913409..1914290)	919.88	-0.56	-1.48	0.00194	0.02	1
ybaN	W3110 NC_007779	490106..490483	5.94	-0.28	-1.22	0.41	1	1		yliJ	W3110 NC_007779	complement(880276..880902)	140.53	-0.24	-1.18	0.32	1	1		nanA	W3110 NC_007779	complement(3372538..3373431)	19.62	-0.41	-1.32	0.12	0.37	1		acrA	W3110 NC_007779	complement(483650..484843)	170.37	-0.56	-1.48	0.03	0.14	1
aroD	W3110 NC_007779	1776400..1777158	35.85	-0.28	-1.22	0.2	1	1		cysM	W3110 NC_007779	complement(2544118..2545029)	32.23	-0.24	-1.18	0.45	1	1		yniA	W3110 NC_007779	1809510..1810370	159.84	-0.41	-1.32	0.04	0.21	1		ybeT	W3110 NC_007779	complement(679274..679828)	0.26	-0.56	-1.48	0.71	NaN	1
ybfB	W3110 NC_007779	734198..734524	2.52	-0.28	-1.22	0.57	1	1		hofC	W3110 NC_007779	complement(114522..115724)	4.25	-0.24	-1.18	0.43	1	1		ycfS	W3110 NC_007779	complement(1170989..1171951)	33.49	-0.41	-1.32	0.04	0.23	1		tyrT	W3110 NC_007779	complement(1289115..1289199)	1.5	-0.56	-1.48	0.7	NaN	1
thiG	W3110 NC_007779	3444046..3444816	8.31	-0.28	-1.22	0.36	1	1		lacY	W3110 NC_007779	complement(361150..362403)	2108.41	-0.24	-1.18	0.5	1	1		glyA	W3110 NC_007779	complement(2682910..2684163)	487.93	-0.4	-1.32	0.12	0.38	1		sroF	W3110 NC_007779	complement(2689848..2689996)	124.88	-0.56	-1.48	0.11	0.34	1
frdA	W3110 NC_007779	complement(4385190..4386998)	172.8	-0.28	-1.22	0.37	1	1		ybdA	W3110 NC_007779	621523..622773	1.11	-0.24	-1.18	0.63	1	1		metB	W3110 NC_007779	complement(3506849..3508009)	11.86	-0.4	-1.32	0.13	0.38	1		yjdO	W3110 NC_007779	4357586..4357759	0.76	-0.56	-1.48	0.7	NaN	1
gdhA	W3110 NC_007779	1844085..1845428	110.11	-0.28	-1.21	0.16	1	1		yraQ	W3110 NC_007779	complement(3296953..3297993)	11.29	-0.24	-1.18	0.5	1	1		dacB	W3110 NC_007779	3328818..3330251	27.65	-0.4	-1.32	0.06	0.27	1		frwD	W3110 NC_007779	complement(3489202..3489543)	7.61	-0.56	-1.48	0.23	0.52	1
astA	W3110 NC_007779	complement(1831445..1832479)	9.08	-0.28	-1.21	0.31	1	1		yegV	W3110 NC_007779	2184430..2185395	8.17	-0.24	-1.18	0.45	1	1		tdcG	W3110 NC_007779	complement(3256941..3258305)	6.09	-0.4	-1.32	0.2	0.48	1		yjgB	W3110 NC_007779	complement(4499870..4500889)	39.09	-0.56	-1.47	0.01	0.07	1
betI	W3110 NC_007779	complement(327971..328558)	96.69	-0.28	-1.21	0.2	1	1		ygfH	W3110 NC_007779	3063458..3064936	3.44	-0.24	-1.18	0.4	1	1		ybbN	W3110 NC_007779	complement(516649..517503)	171.1	-0.4	-1.32	0.03	0.2	1		mraZ	W3110 NC_007779	89634..90092	178.27	-0.56	-1.47	0.02	0.1	1
yafX	W3110 NC_007779	complement(263972..264430)	9.28	-0.28	-1.21	0.41	1	1		csiE	W3110 NC_007779	2664091..2665371	718.47	-0.24	-1.18	0.43	1	1		ycjR	W3110 NC_007779	1377748..1378536	4.25	-0.4	-1.32	0.12	NaN	1		ydiB	W3110 NC_007779	1775503..1776369	5.62	-0.56	-1.47	0.17	0.44	1
yaeT	W3110 NC_007779	197928..200360	396.17	-0.28	-1.21	0.43	1	1		yegZ	W3110 NC_007779	complement(2169739..2169957)	2.18	-0.24	-1.18	0.72	1	1		btuR	W3110 NC_007779	complement(1329481..1330071)	46.07	-0.4	-1.32	0.07	0.29	1		sufB	W3110 NC_007779	complement(1764236..1765723)	23.89	-0.56	-1.47	0.04	0.17	1
msrA	W3110 NC_007779	complement(4446218..4446856)	131.89	-0.28	-1.21	0.19	1	1		yqgE	W3110 NC_007779	3091593..3092156	67.48	-0.23	-1.18	0.45	1	1		wcaL	W3110 NC_007779	complement(2118044..2119264)	2.86	-0.4	-1.32	0.12	NaN	1		uhpA	W3110 NC_007779	3789689..3790279	63.45	-0.56	-1.47	0.03	0.15	1
nadE	W3110 NC_007779	1824172..1824999	101.56	-0.28	-1.21	0.18	1	1		dos	W3110 NC_007779	complement(1565048..1567447)	4.63	-0.23	-1.18	0.47	1	1		pepN	W3110 NC_007779	991044..993656	376.04	-0.4	-1.32	0.07	0.29	1		yfgL	W3110 NC_007779	complement(2636130..2637308)	271.68	-0.56	-1.47	0.02	0.12	1
malX	W3110 NC_007779	1701069..1702661	23.98	-0.28	-1.21	0.18	1	1		ybhM	W3110 NC_007779	821215..821928	4.22	-0.23	-1.18	0.5	1	1		napG	W3110 NC_007779	complement(2302899..2303594)	17.73	-0.4	-1.32	0.1	0.34	1		yidH	W3110 NC_007779	3784108..3784455	14.48	-0.56	-1.47	0.16	0.42	1
yebE	W3110 NC_007779	complement(1930762..1931421)	35.18	-0.28	-1.21	0.23	1	1		yceG	W3110 NC_007779	1155689..1156711	16.7	-0.23	-1.17	0.34	1	1		ydjL	W3110 NC_007779	complement(1861970..1863046)	3.59	-0.4	-1.32	0.17	NaN	1		mgsA	W3110 NC_007779	complement(1026979..1027437)	951.3	-0.56	-1.47	0.1	0.32	1
yfdV	W3110 NC_007779	complement(2494688..2495632)	0.63	-0.28	-1.21	0.62	1	1		rpsJ	W3110 NC_007779	4187146..4187457	1136.49	-0.23	-1.17	0.38	1	1		ffh	W3110 NC_007779	complement(2745090..2746451)	99.55	-0.4	-1.32	0.03	0.21	1		macB	W3110 NC_007779	920769..922715	46.43	-0.56	-1.47	0.00292	0.03	1
sbcB	W3110 NC_007779	2084893..2086320	42.2	-0.28	-1.21	0.18	1	1		ynbD	W3110 NC_007779	1482623..1483915	6.22	-0.23	-1.17	0.37	1	1		narL	W3110 NC_007779	complement(1276756..1277406)	76.27	-0.4	-1.32	0.09	0.33	1		ybeH	W3110 NC_007779	658453..658680	16.37	-0.55	-1.47	0.2	0.47	1
manA	W3110 NC_007779	1690290..1691465	171.15	-0.28	-1.21	0.18	1	1		ryjA	W3110 NC_007779	complement(4281517..4281656)	8.51	-0.23	-1.17	0.64	1	1		livK	W3110 NC_007779	4042855..4043964	4.23	-0.4	-1.32	0.13	0.39	1		ygaW	W3110 NC_007779	2797820..2798269	136.71	-0.55	-1.47	0.00859	0.06	1
iscU	W3110 NC_007779	complement(2658559..2658945)	176.38	-0.28	-1.21	0.18	1	1		gspE	W3110 NC_007779	complement(4180596..4182077)	1.39	-0.23	-1.17	0.58	1	1		sgrS	W3110 NC_007779	77367..77593	76.42	-0.4	-1.32	0.11	0.37	1		rrlA	W3110 NC_007779	complement(3596258..3599162)	989.81	-0.55	-1.47	0.32	0.6	1
rpsC	W3110 NC_007779	4190533..4191234	1196.44	-0.28	-1.21	0.44	1	1		ydhL	W3110 NC_007779	complement(1727395..1727634)	30.77	-0.23	-1.17	0.47	1	1		ycjM	W3110 NC_007779	1371930..1373609	2.44	-0.4	-1.32	0.25	NaN	1		leuQ	W3110 NC_007779	complement(4610995..4611081)	1.63	-0.55	-1.47	0.72	NaN	1
gltP	W3110 NC_007779	4298071..4299384	115.53	-0.28	-1.21	0.18	1	1		sdhD	W3110 NC_007779	755982..756329	1836.1	-0.23	-1.17	0.43	1	1		tdcD	W3110 NC_007779	complement(3262220..3263515)	5.41	-0.4	-1.32	0.15	0.43	1		murE	W3110 NC_007779	93166..94653	571.05	-0.55	-1.47	0.00361	0.03	1
gcl	W3110 NC_007779	533140..534921	3.51	-0.28	-1.21	0.27	1	1		glf	W3110 NC_007779	complement(2109363..2110466)	440.04	-0.23	-1.17	0.46	1	1		ybjK	W3110 NC_007779	887845..888381	19.79	-0.4	-1.32	0.13	0.4	1		yjgQ	W3110 NC_007779	4491998..4493080	109.12	-0.55	-1.47	0.05	0.22	1
ygfZ	W3110 NC_007779	3039969..3040949	336.57	-0.28	-1.21	0.37	1	1		glpA	W3110 NC_007779	2357317..2358945	1.59	-0.23	-1.17	0.52	1	1		yraQ	W3110 NC_007779	complement(3296953..3297993)	8.06	-0.4	-1.32	0.2	0.49	1		yifN	W3110 NC_007779	3676221..3676439	3.33	-0.55	-1.46	0.54	0.78	1
exuT	W3110 NC_007779	3243760..3245178	27.38	-0.28	-1.21	0.19	1	1		kefB	W3110 NC_007779	4159809..4161614	7.39	-0.23	-1.17	0.43	1	1		ydcV	W3110 NC_007779	1516476..1517270	27.36	-0.39	-1.31	0.16	0.43	1		hypD	W3110 NC_007779	2850792..2851913	21.47	-0.55	-1.46	0.03	0.14	1
nuoN	W3110 NC_007779	complement(2394718..2395995)	1022.29	-0.28	-1.21	0.41	1	1		thiF	W3110 NC_007779	3443105..3443860	7.77	-0.23	-1.17	0.55	1	1		yegT	W3110 NC_007779	2182155..2183432	8.98	-0.39	-1.31	0.08	0.32	1		fecD	W3110 NC_007779	complement(4516138..4517094)	6.77	-0.55	-1.46	0.12	0.36	1
rplK	W3110 NC_007779	complement(3457806..3458234)	822.37	-0.27	-1.21	0.48	1	1		hflD	W3110 NC_007779	complement(1193567..1194208)	88.21	-0.23	-1.17	0.36	1	1		ulaG	W3110 NC_007779	complement(4423241..4424305)	6.72	-0.39	-1.31	0.15	0.42	1		yehY	W3110 NC_007779	complement(2220734..2221891)	10.34	-0.55	-1.46	0.1	0.33	1
purM	W3110 NC_007779	2619853..2620890	19.23	-0.27	-1.21	0.2	1	1		tbpA	W3110 NC_007779	complement(74497..75480)	13.17	-0.23	-1.17	0.42	1	1		pdxA	W3110 NC_007779	complement(52427..53416)	59.49	-0.39	-1.31	0.06	0.28	1		sufD	W3110 NC_007779	complement(1762234..1763505)	32.6	-0.55	-1.46	0.03	0.17	1
nuoI	W3110 NC_007779	complement(2400578..2401120)	712.51	-0.27	-1.21	0.49	1	1		miaB	W3110 NC_007779	complement(693953..695377)	77.99	-0.23	-1.17	0.4	1	1		trpE	W3110 NC_007779	complement(1323098..1324660)	4.78	-0.39	-1.31	0.16	0.44	1		yajQ	W3110 NC_007779	443907..444398	663.18	-0.55	-1.46	0.03	0.15	1
corA	W3110 NC_007779	complement(3634305..3635255)	49.46	-0.27	-1.21	0.23	1	1		cysN	W3110 NC_007779	complement(2872648..2874075)	87.83	-0.23	-1.17	0.54	1	1		ygaX	W3110 NC_007779	2806972..2807238	2.33	-0.39	-1.31	0.53	NaN	1		yagS	W3110 NC_007779	complement(300155..301111)	7.67	-0.54	-1.46	0.16	0.42	1
hypB	W3110 NC_007779	2849657..2850529	14.24	-0.27	-1.21	0.42	1	1		yegJ	W3110 NC_007779	2153322..2153783	2.52	-0.23	-1.17	0.66	1	1		malZ	W3110 NC_007779	421739..423556	19.46	-0.39	-1.31	0.06	0.28	1		yaiW	W3110 NC_007779	397096..398190	51.26	-0.54	-1.46	0.00727	0.05	1
xdhC	W3110 NC_007779	3002145..3002624	58.78	-0.27	-1.21	0.29	1	1		ycaJ	W3110 NC_007779	938416..939759	35.85	-0.23	-1.17	0.4	1	1		yhaK	W3110 NC_007779	3252975..3253676	4.8	-0.39	-1.31	0.17	NaN	1		yafV	W3110 NC_007779	complement(239419..240189)	47.25	-0.54	-1.46	0.06	0.23	1
yfeG	W3110 NC_007779	complement(2559576..2560628)	19.87	-0.27	-1.21	0.24	1	1		argI	W3110 NC_007779	complement(4481987..4482991)	1.65	-0.23	-1.17	0.6	1	1		rihB	W3110 NC_007779	complement(2257579..2258520)	1.86	-0.39	-1.31	0.28	NaN	1		gltB	W3110 NC_007779	3354487..3359040	95.14	-0.54	-1.46	0.09	0.31	1
nuoE	W3110 NC_007779	complement(2406222..2406722)	764.27	-0.27	-1.21	0.49	1	1		aroA	W3110 NC_007779	959234..960517	26	-0.23	-1.17	0.41	1	1		ygcE	W3110 NC_007779	2900552..2902030	3.72	-0.39	-1.31	0.22	0.51	1		ugpE	W3110 NC_007779	4050388..4051233	4.89	-0.54	-1.46	0.21	0.48	1
sraB	W3110 NC_007779	1148166..1148334	8.9	-0.27	-1.21	0.54	1	1		ybgI	W3110 NC_007779	743249..743992	117.03	-0.23	-1.17	0.34	1	1		hyaC	W3110 NC_007779	1035488..1036195	6.04	-0.39	-1.31	0.12	0.38	1		yjeJ	W3110 NC_007779	complement(4378045..4378914)	11.59	-0.54	-1.46	0.07	0.27	1
glyQ	W3110 NC_007779	3915097..3916008	182.18	-0.27	-1.21	0.25	1	1		yegR	W3110 NC_007779	complement(2170126..2170443)	36.17	-0.23	-1.17	0.52	1	1		chpB	W3110 NC_007779	4453372..4453722	24.43	-0.39	-1.31	0.23	0.53	1		ilvN	W3110 NC_007779	3789323..3789613	66.99	-0.54	-1.46	0.09	0.31	1
caiE	W3110 NC_007779	complement(34781..35371)	4.98	-0.27	-1.21	0.32	1	1		ydeE	W3110 NC_007779	1623046..1624233	19.3	-0.22	-1.17	0.37	1	1		torA	W3110 NC_007779	1059678..1062224	3.9	-0.39	-1.31	0.19	0.48	1		yegR	W3110 NC_007779	complement(2170126..2170443)	11.19	-0.54	-1.46	0.28	0.57	1
zraS	W3110 NC_007779	complement(3433358..3434755)	14.71	-0.27	-1.21	0.3	1	1		uvrD	W3110 NC_007779	complement(3636536..3638698)	60.82	-0.22	-1.17	0.41	1	1		rfaF	W3110 NC_007779	complement(3844440..3845486)	67.38	-0.39	-1.31	0.16	0.43	1		minC	W3110 NC_007779	complement(1226962..1227657)	159.65	-0.54	-1.46	0.01	0.07	1
betB	W3110 NC_007779	complement(326485..327957)	98.47	-0.27	-1.21	0.16	1	1		lsrF	W3110 NC_007779	1607814..1608689	159.56	-0.22	-1.17	0.51	1	1		malY	W3110 NC_007779	1702671..1703843	43.15	-0.39	-1.31	0.09	0.34	1		accD	W3110 NC_007779	complement(2438458..2439372)	582.71	-0.54	-1.45	0.09	0.3	1
torT	W3110 NC_007779	1056683..1057711	9.16	-0.27	-1.21	0.29	1	1		hcaC	W3110 NC_007779	2669564..2669884	5.86	-0.22	-1.17	0.59	1	1		zraS	W3110 NC_007779	complement(3433358..3434755)	8.83	-0.39	-1.31	0.15	0.42	1		dcd	W3110 NC_007779	complement(2143771..2144352)	216.22	-0.54	-1.45	0.02	0.13	1
rpsN	W3110 NC_007779	4193532..4193837	1564.96	-0.27	-1.21	0.51	1	1		katG	W3110 NC_007779	complement(3500666..3502846)	571.88	-0.22	-1.17	0.5	1	1		ggt	W3110 NC_007779	4053592..4055334	17.89	-0.39	-1.31	0.07	0.29	1		nanK	W3110 NC_007779	complement(3369330..3370205)	24.32	-0.54	-1.45	0.08	0.27	1
infB	W3110 NC_007779	complement(3313197..3315869)	258.02	-0.27	-1.21	0.44	1	1		thiP	W3110 NC_007779	complement(72911..74521)	5.63	-0.22	-1.17	0.45	1	1		ydbK	W3110 NC_007779	complement(1438974..1442498)	37.35	-0.39	-1.31	0.04	0.23	1		torC	W3110 NC_007779	1058506..1059678	1.93	-0.54	-1.45	0.3	0.59	1
puuC	W3110 NC_007779	1364457..1365944	2.11	-0.27	-1.21	0.35	1	1		ymgB	W3110 NC_007779	1217946..1218212	27.98	-0.22	-1.17	0.58	1	1		glpT	W3110 NC_007779	complement(2355686..2357044)	7.91	-0.39	-1.31	0.13	0.39	1		ycfD	W3110 NC_007779	complement(1188696..1189817)	273.2	-0.54	-1.45	0.01	0.08	1
ycjG	W3110 NC_007779	1390644..1391609	56.11	-0.27	-1.21	0.27	1	1		ynjC	W3110 NC_007779	1838971..1840461	5.24	-0.22	-1.17	0.46	1	1		gapA	W3110 NC_007779	1864485..1865480	1541.95	-0.39	-1.31	0.09	0.34	1		ycgL	W3110 NC_007779	1229258..1229584	40.09	-0.54	-1.45	0.13	0.38	1
trpE	W3110 NC_007779	complement(1323098..1324660)	2.66	-0.27	-1.21	0.48	1	1		ytfE	W3110 NC_007779	complement(4436001..4436663)	20.1	-0.22	-1.17	0.46	1	1		argD	W3110 NC_007779	4150236..4151456	10.84	-0.39	-1.31	0.15	0.42	1		luxS	W3110 NC_007779	complement(2812874..2813389)	319.47	-0.53	-1.45	0.02	0.09	1
yrfC	W3110 NC_007779	4118444..4118983	4.34	-0.27	-1.21	0.38	1	1		glnL	W3110 NC_007779	3580342..3581391	33.46	-0.22	-1.17	0.47	1	1		yigZ	W3110 NC_007779	complement(3603575..3604189)	72.99	-0.39	-1.31	0.09	0.34	1		lpxH	W3110 NC_007779	complement(552441..553163)	20.6	-0.53	-1.45	0.08	0.28	1
yrhC	W3110 NC_007779	complement(4016283..4016528)	1.62	-0.27	-1.21	0.71	1	1		yneH	W3110 NC_007779	complement(1614039..1614965)	20	-0.22	-1.17	0.45	1	1		ydfA	W3110 NC_007779	1650222..1650377	1.75	-0.38	-1.31	0.63	NaN	1		yfaZ	W3110 NC_007779	complement(2368403..2368945)	9.02	-0.53	-1.45	0.19	0.46	1
ybeH	W3110 NC_007779	658453..658680	8.51	-0.27	-1.21	0.45	1	1		yrfD	W3110 NC_007779	4117665..4118444	9.63	-0.22	-1.17	0.52	1	1		narY	W3110 NC_007779	complement(1539023..1540567)	12.92	-0.38	-1.31	0.21	0.49	1		cadB	W3110 NC_007779	complement(4363375..4364709)	3.41	-0.53	-1.44	0.24	0.52	1
fucK	W3110 NC_007779	2936094..2937542	30.05	-0.27	-1.21	0.22	1	1		yehR	W3110 NC_007779	2214559..2215020	5.9	-0.22	-1.17	0.54	1	1		yceH	W3110 NC_007779	1127734..1128381	152.47	-0.38	-1.31	0.05	0.25	1		yebZ	W3110 NC_007779	complement(1925433..1926305)	110.14	-0.53	-1.44	0.0037	0.03	1
pitB	W3110 NC_007779	complement(3133528..3135027)	1.17	-0.27	-1.21	0.48	1	1		yebB	W3110 NC_007779	1947965..1948567	1.69	-0.22	-1.16	0.66	1	1		pyrC	W3110 NC_007779	complement(1123138..1124184)	27.96	-0.38	-1.31	0.08	0.31	1		yibJ	W3110 NC_007779	complement(3872493..3873194)	3.89	-0.53	-1.44	0.29	0.58	1
atpG	W3110 NC_007779	3718416..3719279	1384.25	-0.27	-1.21	0.43	1	1		glnA	W3110 NC_007779	3578647..3580056	254.43	-0.22	-1.16	0.51	1	1		ddlA	W3110 NC_007779	complement(399053..400147)	98.38	-0.38	-1.31	0.08	0.31	1		yegD	W3110 NC_007779	2149811..2151163	36.22	-0.53	-1.44	0.02	0.12	1
clpS	W3110 NC_007779	923335..923655	12.33	-0.27	-1.2	0.43	1	1		cysP	W3110 NC_007779	complement(2547958..2548974)	80.99	-0.22	-1.16	0.59	1	1		selD	W3110 NC_007779	complement(1848679..1849722)	523.06	-0.38	-1.3	0.18	0.47	1		ssuE	W3110 NC_007779	complement(997359..997934)	2.36	-0.53	-1.44	0.4	0.68	1
asnT	W3110 NC_007779	2046686..2046761	20.04	-0.27	-1.2	0.53	1	1		psiF	W3110 NC_007779	402505..402825	79.04	-0.22	-1.16	0.5	1	1		mhpA	W3110 NC_007779	367835..369499	5.4	-0.38	-1.3	0.21	0.5	1		yliJ	W3110 NC_007779	complement(880276..880902)	191.91	-0.53	-1.44	0.05	0.21	1
srmB	W3110 NC_007779	2711552..2712886	70.32	-0.27	-1.2	0.22	1	1		ycjG	W3110 NC_007779	1390644..1391609	54.85	-0.22	-1.16	0.33	1	1		hcaE	W3110 NC_007779	2667688..2669049	18.8	-0.38	-1.3	0.12	0.37	1		ycfL	W3110 NC_007779	1163824..1164201	161.7	-0.53	-1.44	0.00681	0.05	1
ydiB	W3110 NC_007779	1775503..1776369	2.25	-0.27	-1.2	0.45	1	1		ydjY	W3110 NC_007779	1835830..1836507	5.85	-0.22	-1.16	0.59	1	1		insL_3	W3110 NC_007779	2519777..2520889	28.85	-0.38	-1.3	0.1	0.35	1		yiaV	W3110 NC_007779	3886316..3887452	2.6	-0.53	-1.44	0.3	0.58	1
maoC	W3110 NC_007779	complement(1453311..1455356)	1.44	-0.27	-1.2	0.34	1	1		nadR	W3110 NC_007779	4631995..4633227	46.52	-0.22	-1.16	0.36	1	1		yeiQ	W3110 NC_007779	2269579..2271045	12.72	-0.38	-1.3	0.17	0.45	1		ubiF	W3110 NC_007779	695523..696698	330.91	-0.53	-1.44	0.13	0.38	1
purB	W3110 NC_007779	complement(1192193..1193563)	51.29	-0.27	-1.2	0.25	1	1		fixC	W3110 NC_007779	44180..45466	2.02	-0.22	-1.16	0.56	1	1		treB	W3110 NC_007779	complement(4469439..4470860)	73.3	-0.38	-1.3	0.12	0.38	1		yjgR	W3110 NC_007779	complement(4493241..4494743)	30.97	-0.53	-1.44	0.03	0.16	1
osmY	W3110 NC_007779	4616076..4616681	58.9	-0.27	-1.2	0.2	1	1		yaeJ	W3110 NC_007779	214833..215255	9.91	-0.22	-1.16	0.6	1	1		pykA	W3110 NC_007779	1939363..1940805	324.7	-0.38	-1.3	0.18	0.47	1		thrC	W3110 NC_007779	3734..5020	160.76	-0.53	-1.44	0.04	0.17	1
ybbK	W3110 NC_007779	complement(514080..514997)	81.67	-0.27	-1.2	0.24	1	1		yeeZ	W3110 NC_007779	complement(2090441..2091265)	125.98	-0.22	-1.16	0.46	1	1		nuoF	W3110 NC_007779	complement(2404888..2406225)	519.51	-0.38	-1.3	0.16	0.44	1		leuB	W3110 NC_007779	complement(80867..81958)	25.86	-0.52	-1.44	0.05	0.22	1
ycgI	W3110 NC_007779	1225272..1225484	0.22	-0.27	-1.2	0.88	1	1		panF	W3110 NC_007779	3407462..3408913	7.09	-0.22	-1.16	0.49	1	1		ileS	W3110 NC_007779	22391..25207	273.52	-0.38	-1.3	0.13	0.39	1		upp	W3110 NC_007779	complement(2618902..2619528)	111.3	-0.52	-1.44	0.01	0.08	1
pyrB	W3110 NC_007779	complement(4476140..4477075)	39.55	-0.27	-1.2	0.32	1	1		ybbO	W3110 NC_007779	complement(517564..518373)	50.21	-0.21	-1.16	0.46	1	1		ybaB	W3110 NC_007779	493300..493629	43.4	-0.38	-1.3	0.11	0.36	1		malF	W3110 NC_007779	complement(4247121..4248665)	64.35	-0.52	-1.44	0.04	0.19	1
glyS	W3110 NC_007779	3916018..3918087	257.81	-0.27	-1.2	0.44	1	1		rpoB	W3110 NC_007779	complement(3451408..3455436)	519.75	-0.21	-1.16	0.54	1	1		yffI	W3110 NC_007779	complement(2560674..2561174)	36.33	-0.38	-1.3	0.11	0.37	1		yjiZ	W3110 NC_007779	complement(4598041..4599402)	17.27	-0.52	-1.44	0.03	0.15	1
mltB	W3110 NC_007779	complement(2823147..2824232)	17.66	-0.27	-1.2	0.23	1	1		dcm	W3110 NC_007779	complement(2033036..2034454)	51.53	-0.21	-1.16	0.43	1	1		kduI	W3110 NC_007779	complement(2981944..2982780)	7.54	-0.38	-1.3	0.13	0.4	1		ymfD	W3110 NC_007779	complement(1198444..1199109)	6	-0.52	-1.44	0.26	0.55	1
yehC	W3110 NC_007779	complement(2194260..2194979)	0.05	-0.27	-1.2	0.88	1	1		agaS	W3110 NC_007779	3281831..3282985	3.23	-0.21	-1.16	0.51	1	1		tas	W3110 NC_007779	2970253..2971293	137.41	-0.38	-1.3	0.06	0.26	1		yjcQ	W3110 NC_007779	complement(4304506..4306557)	2.9	-0.52	-1.43	0.19	0.46	1
yfdN	W3110 NC_007779	complement(2477833..2478327)	0.07	-0.27	-1.2	0.88	1	1		speC	W3110 NC_007779	complement(3105676..3107811)	15.71	-0.21	-1.16	0.43	1	1		hycB	W3110 NC_007779	complement(2847894..2848505)	0.83	-0.38	-1.3	0.58	NaN	1		yqeF	W3110 NC_007779	complement(2983067..2984248)	284.76	-0.52	-1.43	0.03	0.14	1
yccZ	W3110 NC_007779	complement(1045086..1046225)	2.59	-0.27	-1.2	0.37	1	1		fliA	W3110 NC_007779	complement(2003207..2003926)	44.92	-0.21	-1.16	0.44	1	1		fpr	W3110 NC_007779	3522209..3522955	83.33	-0.38	-1.3	0.07	0.29	1		ydiK	W3110 NC_007779	1770788..1771900	100.79	-0.52	-1.43	0.03	0.16	1
yqeB	W3110 NC_007779	complement(3011270..3012895)	88.87	-0.26	-1.2	0.22	1	1		thiI	W3110 NC_007779	440773..442221	13.86	-0.21	-1.16	0.47	1	1		argH	W3110 NC_007779	complement(3478458..3479831)	16.62	-0.38	-1.3	0.12	0.37	1		yhdE	W3110 NC_007779	complement(3397640..3398233)	73.35	-0.52	-1.43	0.04	0.19	1
ytfG	W3110 NC_007779	complement(4437844..4438704)	12.97	-0.26	-1.2	0.3	1	1		yafX	W3110 NC_007779	complement(263972..264430)	11.05	-0.21	-1.16	0.48	1	1		gltD	W3110 NC_007779	3359053..3360471	46.36	-0.38	-1.3	0.1	0.34	1		yddH	W3110 NC_007779	complement(1534996..1535565)	5.74	-0.52	-1.43	0.3	0.58	1
dacC	W3110 NC_007779	881149..882351	49.83	-0.26	-1.2	0.21	1	1		tonB	W3110 NC_007779	1312803..1313522	24.99	-0.21	-1.16	0.48	1	1		glcB	W3110 NC_007779	complement(3120290..3122461)	129.17	-0.38	-1.3	0.1	0.35	1		rarA	W3110 NC_007779	complement(1071387..1072187)	1.91	-0.52	-1.43	0.37	0.65	1
gatA	W3110 NC_007779	complement(2176732..2178383)	323.98	-0.26	-1.2	0.43	1	1		yhdL	W3110 NC_007779	4201767..4201985	3.02	-0.21	-1.16	0.71	1	1		fhuF	W3110 NC_007779	complement(4609555..4610343)	47.13	-0.38	-1.3	0.22	0.51	1		yccM	W3110 NC_007779	complement(1052711..1053784)	4.09	-0.52	-1.43	0.19	0.46	1
ygdH	W3110 NC_007779	2924964..2926328	272.64	-0.26	-1.2	0.54	1	1		alr	W3110 NC_007779	4269372..4270451	34.79	-0.21	-1.16	0.47	1	1		ybgP	W3110 NC_007779	complement(749401..750129)	1.18	-0.38	-1.3	0.45	NaN	1		fdnG	W3110 NC_007779	1549115..1552162	3.03	-0.52	-1.43	0.11	0.34	1
ybfE	W3110 NC_007779	complement(712027..712320)	7.27	-0.26	-1.2	0.44	1	1		ygcO	W3110 NC_007779	2892575..2892835	7.08	-0.21	-1.16	0.59	1	1		gatA	W3110 NC_007779	complement(2176732..2178383)	122.57	-0.38	-1.3	0.06	0.26	1		pdxB	W3110 NC_007779	complement(2442161..2443297)	137.41	-0.52	-1.43	0.00915	0.06	1
hsdR	W3110 NC_007779	complement(4587929..4591495)	174.24	-0.26	-1.2	0.42	1	1		dhaH	W3110 NC_007779	complement(1249273..1250691)	63.84	-0.21	-1.16	0.4	1	1		yfaX	W3110 NC_007779	complement(2366099..2366881)	6.04	-0.38	-1.3	0.17	0.45	1		allA	W3110 NC_007779	531675..532157	36.63	-0.52	-1.43	0.07	0.25	1
ruvB	W3110 NC_007779	complement(1946060..1947070)	49.43	-0.26	-1.2	0.26	1	1		aroB	W3110 NC_007779	4121930..4123018	153.17	-0.21	-1.16	0.41	1	1		guaA	W3110 NC_007779	complement(2629614..2631191)	110.66	-0.38	-1.3	0.06	0.27	1		frmA	W3110 NC_007779	complement(377686..378795)	151.76	-0.52	-1.43	0.02	0.12	1
yqcA	W3110 NC_007779	complement(2921191..2921640)	171.02	-0.26	-1.2	0.2	1	1		cysJ	W3110 NC_007779	complement(2888755..2890554)	77.47	-0.21	-1.16	0.61	1	1		hemD	W3110 NC_007779	3646853..3647593	107.45	-0.38	-1.3	0.22	0.51	1		yidK	W3110 NC_007779	3780299..3782014	2.8	-0.52	-1.43	0.19	0.46	1
nanA	W3110 NC_007779	complement(3372538..3373431)	36.57	-0.26	-1.2	0.27	1	1		malP	W3110 NC_007779	4087943..4090336	26.02	-0.21	-1.16	0.53	1	1		nagC	W3110 NC_007779	complement(700796..702016)	79.19	-0.38	-1.3	0.05	0.25	1		ynjF	W3110 NC_007779	complement(1842497..1843117)	22.96	-0.52	-1.43	0.12	0.36	1
bioH	W3110 NC_007779	4095572..4096342	20.84	-0.26	-1.2	0.27	1	1		yihL	W3110 NC_007779	complement(3575524..3576234)	5.58	-0.21	-1.16	0.54	1	1		yedA	W3110 NC_007779	2031676..2032596	2.45	-0.38	-1.3	0.31	NaN	1		arsR	W3110 NC_007779	complement(3991534..3991887)	8.33	-0.52	-1.43	0.37	0.65	1
rplD	W3110 NC_007779	4188130..4188735	915.04	-0.26	-1.2	0.44	1	1		gltF	W3110 NC_007779	3361031..3361795	1.27	-0.21	-1.16	0.69	1	1		gatB	W3110 NC_007779	complement(2176417..2176701)	1655.15	-0.37	-1.3	0.19	0.48	1		hflK	W3110 NC_007779	4406718..4407977	671.38	-0.52	-1.43	0.00375	0.03	1
ftsZ	W3110 NC_007779	105305..106456	627.97	-0.26	-1.2	0.45	1	1		ydcS	W3110 NC_007779	1513368..1514513	55.28	-0.21	-1.16	0.51	1	1		bcsZ	W3110 NC_007779	3950154..3951260	2.6	-0.37	-1.3	0.3	NaN	1		kdgK	W3110 NC_007779	complement(3960067..3960996)	78.61	-0.52	-1.43	0.03	0.14	1
chpS	W3110 NC_007779	4453127..4453378	6.07	-0.26	-1.2	0.47	1	1		yeiJ	W3110 NC_007779	complement(2256229..2257479)	2.87	-0.21	-1.16	0.55	1	1		tap	W3110 NC_007779	complement(1971097..1972698)	8.97	-0.37	-1.3	0.11	0.37	1		appA	W3110 NC_007779	1041039..1042337	38.1	-0.52	-1.43	0.03	0.14	1
tpx	W3110 NC_007779	complement(1390019..1390525)	1526.82	-0.26	-1.2	0.45	1	1		add	W3110 NC_007779	1703947..1704948	219.51	-0.21	-1.16	0.47	1	1		insB_3	W3110 NC_007779	complement(289873..290376)	22.66	-0.37	-1.3	0.29	0.58	1		ilvH	W3110 NC_007779	87357..87848	13.42	-0.51	-1.43	0.15	0.4	1
pmbA	W3110 NC_007779	4462639..4463991	106.88	-0.26	-1.2	0.23	1	1		yqfE	W3110 NC_007779	complement(3058037..3058267)	3.13	-0.21	-1.16	0.67	1	1		yejK	W3110 NC_007779	complement(2286274..2287281)	43.88	-0.37	-1.29	0.05	0.25	1		ybjR	W3110 NC_007779	905335..906165	161.62	-0.51	-1.43	0.02	0.11	1
csrB	W3110 NC_007779	complement(2922812..2923171)	380.04	-0.26	-1.2	0.27	1	1		yecE	W3110 NC_007779	1953109..1953927	14.43	-0.21	-1.16	0.49	1	1		yhbJ	W3110 NC_007779	3346970..3347824	119.16	-0.37	-1.29	0.06	0.26	1		ycbL	W3110 NC_007779	984072..984719	286.14	-0.51	-1.43	0.06	0.24	1
yjiM	W3110 NC_007779	complement(4569379..4570530)	102.44	-0.26	-1.2	0.27	1	1		dksA	W3110 NC_007779	complement(160149..160604)	889.02	-0.21	-1.16	0.53	1	1		eco	W3110 NC_007779	2307239..2307727	108.05	-0.37	-1.29	0.07	0.29	1		phnG	W3110 NC_007779	complement(4325922..4326374)	1.39	-0.51	-1.43	0.57	0.79	1
nfrA	W3110 NC_007779	complement(587205..590177)	16.98	-0.26	-1.2	0.26	1	1		yebE	W3110 NC_007779	complement(1930762..1931421)	52.66	-0.21	-1.16	0.43	1	1		lysU	W3110 NC_007779	complement(4357878..4359395)	595.74	-0.37	-1.29	0.09	0.34	1		yjgJ	W3110 NC_007779	4478804..4479397	22.24	-0.51	-1.43	0.12	0.36	1
eutI	W3110 NC_007779	complement(2571145..2572161)	14.9	-0.26	-1.2	0.38	1	1		yrfA	W3110 NC_007779	4119397..4119801	1.92	-0.21	-1.16	0.72	1	1		yhdH	W3110 NC_007779	3403339..3404313	64.13	-0.37	-1.29	0.07	0.31	1		yicH	W3110 NC_007779	complement(3808249..3809958)	95.85	-0.51	-1.43	0.02	0.11	1
ggt	W3110 NC_007779	4053592..4055334	6.94	-0.26	-1.2	0.31	1	1		tynA	W3110 NC_007779	complement(1450790..1453063)	4.79	-0.21	-1.16	0.53	1	1		thrT	W3110 NC_007779	complement(3460852..3460927)	1.49	-0.37	-1.29	0.72	NaN	1		yeaO	W3110 NC_007779	1878623..1878970	60.62	-0.51	-1.43	0.07	0.27	1
pepA	W3110 NC_007779	complement(4489120..4490631)	341.15	-0.26	-1.2	0.52	1	1		yjfF	W3110 NC_007779	4458263..4459258	11.08	-0.21	-1.15	0.54	1	1		mhpB	W3110 NC_007779	369501..370445	4.76	-0.37	-1.29	0.23	NaN	1		cusA	W3110 NC_007779	597937..601080	5.32	-0.51	-1.43	0.1	0.33	1
pgm	W3110 NC_007779	713980..715620	265.63	-0.26	-1.2	0.53	1	1		ybjK	W3110 NC_007779	887845..888381	41.28	-0.21	-1.15	0.44	1	1		add	W3110 NC_007779	1703947..1704948	188.62	-0.37	-1.29	0.06	0.27	1		yrbF	W3110 NC_007779	complement(3339111..3339920)	105.81	-0.51	-1.43	0.01	0.09	1
fruB	W3110 NC_007779	complement(2265699..2266829)	11.98	-0.26	-1.2	0.42	1	1		pepQ	W3110 NC_007779	complement(3604189..3605520)	278.59	-0.21	-1.15	0.5	1	1		ruvB	W3110 NC_007779	complement(1946060..1947070)	50.37	-0.37	-1.29	0.11	0.36	1		proW	W3110 NC_007779	2804666..2805730	266.97	-0.51	-1.43	0.02	0.1	1
pheS	W3110 NC_007779	complement(1799673..1800656)	101.72	-0.26	-1.2	0.24	1	1		tilS	W3110 NC_007779	212331..213629	35.2	-0.21	-1.15	0.44	1	1		yhhH	W3110 NC_007779	complement(4016633..4017016)	0.24	-0.37	-1.29	0.73	NaN	1		gspE	W3110 NC_007779	complement(4180596..4182077)	2.49	-0.51	-1.42	0.25	0.54	1
betA	W3110 NC_007779	complement(324801..326471)	39.34	-0.26	-1.19	0.21	1	1		rygC	W3110 NC_007779	3055471..3055621	121.24	-0.21	-1.15	0.57	1	1		ftsZ	W3110 NC_007779	105305..106456	584.28	-0.37	-1.29	0.11	0.36	1		fhuD	W3110 NC_007779	170575..171465	8.83	-0.51	-1.42	0.16	0.42	1
ybiI	W3110 NC_007779	complement(838612..838878)	1.81	-0.26	-1.19	0.65	1	1		mak	W3110 NC_007779	409368..410276	12.72	-0.21	-1.15	0.53	1	1		tnaA	W3110 NC_007779	complement(3749071..3750486)	7275.9	-0.37	-1.29	0.09	0.34	1		ylbH	W3110 NC_007779	527173..527883	0.71	-0.51	-1.42	0.63	0.83	1
yhdT	W3110 NC_007779	3407230..3407472	5.51	-0.26	-1.19	0.62	1	1		ampH	W3110 NC_007779	complement(394354..395511)	21.9	-0.21	-1.15	0.42	1	1		yicN	W3110 NC_007779	3798013..3798465	13.45	-0.37	-1.29	0.16	0.43	1		yggR	W3110 NC_007779	complement(3092756..3093736)	4.27	-0.51	-1.42	0.24	0.53	1
sdhD	W3110 NC_007779	755982..756329	1353.65	-0.26	-1.19	0.51	1	1		ppiB	W3110 NC_007779	complement(553166..553660)	1161.87	-0.21	-1.15	0.52	1	1		yiaJ	W3110 NC_007779	3897883..3898731	26.72	-0.37	-1.29	0.12	0.37	1		yhhA	W3110 NC_007779	complement(4053032..4053472)	41.22	-0.51	-1.42	0.11	0.35	1
alkB	W3110 NC_007779	complement(2312025..2312675)	6.43	-0.26	-1.19	0.47	1	1		yfaX	W3110 NC_007779	complement(2366099..2366881)	5.32	-0.21	-1.15	0.58	1	1		eutI	W3110 NC_007779	complement(2571145..2572161)	17.64	-0.37	-1.29	0.16	0.43	1		mltA	W3110 NC_007779	complement(2944737..2945834)	127.15	-0.51	-1.42	0.03	0.15	1
alaV	W3110 NC_007779	225500..225575	5.41	-0.26	-1.19	0.81	1	1		ybaV	W3110 NC_007779	463161..463532	74.93	-0.21	-1.15	0.52	1	1		ybaS	W3110 NC_007779	510865..511797	12.25	-0.37	-1.29	0.12	0.38	1		tldD	W3110 NC_007779	complement(3390438..3391883)	132.87	-0.51	-1.42	0.04	0.18	1
yeaD	W3110 NC_007779	1865564..1866448	87.22	-0.26	-1.19	0.32	1	1		yedP	W3110 NC_007779	2027648..2028463	32.07	-0.21	-1.15	0.44	1	1		ycbZ	W3110 NC_007779	complement(1016961..1018721)	34.11	-0.37	-1.29	0.07	0.3	1		chbG	W3110 NC_007779	complement(1818100..1818849)	57.03	-0.51	-1.42	0.05	0.2	1
yagI	W3110 NC_007779	complement(287628..288386)	27.72	-0.26	-1.19	0.28	1	1		fixA	W3110 NC_007779	42403..43173	1.79	-0.2	-1.15	0.68	1	1		rpoC	W3110 NC_007779	complement(3447108..3451331)	729.43	-0.37	-1.29	0.11	0.37	1		fecC	W3110 NC_007779	complement(4517091..4518089)	7.07	-0.51	-1.42	0.17	0.44	1
aphA	W3110 NC_007779	4273004..4273717	437.42	-0.26	-1.19	0.35	1	1		ycjD	W3110 NC_007779	complement(1353121..1353474)	12.45	-0.2	-1.15	0.57	1	1		nagB	W3110 NC_007779	complement(703233..704033)	47.2	-0.37	-1.29	0.09	0.33	1		exo	W3110 NC_007779	2929621..2930466	58	-0.51	-1.42	0.03	0.14	1
sucA	W3110 NC_007779	759128..761929	1489.51	-0.26	-1.19	0.33	1	1		yraK	W3110 NC_007779	3291196..3292287	5.06	-0.2	-1.15	0.54	1	1		ycjD	W3110 NC_007779	complement(1353121..1353474)	13.44	-0.37	-1.29	0.19	NaN	1		yncD	W3110 NC_007779	complement(1522677..1524779)	9.96	-0.5	-1.42	0.06	0.25	1
nuoG	W3110 NC_007779	complement(2402109..2404841)	1310.92	-0.26	-1.19	0.36	1	1		aspT	W3110 NC_007779	complement(3689733..3689809)	15.43	-0.2	-1.15	0.68	1	1		glmM	W3110 NC_007779	complement(3322588..3323925)	141.25	-0.37	-1.29	0.06	0.28	1		tktB	W3110 NC_007779	2578292..2580295	161.02	-0.5	-1.42	0.05	0.2	1
sfcA	W3110 NC_007779	complement(1555686..1557383)	217.66	-0.26	-1.19	0.51	1	1		ecnB	W3110 NC_007779	4381233..4381379	37.55	-0.2	-1.15	0.59	1	1		fliT	W3110 NC_007779	2007850..2008215	2.12	-0.37	-1.29	0.49	NaN	1		kdpD	W3110 NC_007779	complement(722152..724836)	46.76	-0.5	-1.42	0.03	0.14	1
yfbT	W3110 NC_007779	complement(2416885..2417535)	137.54	-0.25	-1.19	0.2	1	1		dld	W3110 NC_007779	2225519..2227234	239.02	-0.2	-1.15	0.5	1	1		ybbO	W3110 NC_007779	complement(517564..518373)	59.02	-0.37	-1.29	0.09	0.33	1		yhbW	W3110 NC_007779	3303303..3304310	35.03	-0.5	-1.42	0.07	0.25	1
rpsE	W3110 NC_007779	4195187..4195690	1691.22	-0.25	-1.19	0.46	1	1		glcG	W3110 NC_007779	complement(3122483..3122887)	28.25	-0.2	-1.15	0.56	1	1		rsmB	W3110 NC_007779	complement(4203920..4205209)	50.83	-0.37	-1.29	0.09	0.34	1		mhpE	W3110 NC_007779	373092..374105	6.82	-0.5	-1.42	0.17	0.43	1
malZ	W3110 NC_007779	421739..423556	16.65	-0.25	-1.19	0.26	1	1		dacB	W3110 NC_007779	3328818..3330251	25.26	-0.2	-1.15	0.53	1	1		malK	W3110 NC_007779	4250374..4251489	42.58	-0.36	-1.29	0.17	0.45	1		ybgH	W3110 NC_007779	complement(741497..742978)	5.37	-0.5	-1.42	0.13	0.37	1
ade	W3110 NC_007779	complement(3794685..3796451)	39.54	-0.25	-1.19	0.26	1	1		dnaB	W3110 NC_007779	4267904..4269319	115.54	-0.2	-1.15	0.42	1	1		frwC	W3110 NC_007779	complement(3493072..3494151)	3.81	-0.36	-1.29	0.22	0.51	1		thiH	W3110 NC_007779	3444813..3445946	24.15	-0.5	-1.41	0.07	0.26	1
yqgE	W3110 NC_007779	3091593..3092156	52.17	-0.25	-1.19	0.26	1	1		gutM	W3110 NC_007779	2827277..2827636	6.15	-0.2	-1.15	0.62	1	1		maeB	W3110 NC_007779	complement(2574754..2577033)	614.31	-0.36	-1.29	0.1	0.35	1		yliB	W3110 NC_007779	869833..871371	212.02	-0.5	-1.41	0.17	0.44	1
eutT	W3110 NC_007779	complement(2572158..2572961)	12.4	-0.25	-1.19	0.36	1	1		ytjB	W3110 NC_007779	complement(4628825..4629469)	49.04	-0.2	-1.15	0.49	1	1		yrfC	W3110 NC_007779	4118444..4118983	3.49	-0.36	-1.29	0.32	NaN	1		otsB	W3110 NC_007779	complement(1983724..1984524)	13.56	-0.5	-1.41	0.15	0.41	1
yhgF	W3110 NC_007779	complement(4100710..4103031)	53.84	-0.25	-1.19	0.25	1	1		yicS	W3110 NC_007779	complement(3799907..3800200)	4.63	-0.2	-1.15	0.73	1	1		aat	W3110 NC_007779	complement(927150..927854)	10.1	-0.36	-1.29	0.18	0.46	1		hemA	W3110 NC_007779	1265291..1266547	77.43	-0.5	-1.41	0.00889	0.06	1
aceF	W3110 NC_007779	125695..127587	237.56	-0.25	-1.19	0.53	1	1		ybdR	W3110 NC_007779	641311..642549	4.33	-0.2	-1.15	0.5	1	1		yfcH	W3110 NC_007779	2427154..2428047	113.88	-0.36	-1.29	0.06	0.27	1		oppF	W3110 NC_007779	1307478..1308482	535.86	-0.5	-1.41	0.11	0.34	1
accA	W3110 NC_007779	208621..209580	198.73	-0.25	-1.19	0.22	1	1		csgE	W3110 NC_007779	complement(1102393..1102782)	11.1	-0.2	-1.15	0.59	1	1		copA	W3110 NC_007779	complement(508099..510603)	56.48	-0.36	-1.29	0.06	0.27	1		glpQ	W3110 NC_007779	complement(2354605..2355681)	32.51	-0.5	-1.41	0.07	0.27	1
guaA	W3110 NC_007779	complement(2629614..2631191)	137.12	-0.25	-1.19	0.27	1	1		lsrC	W3110 NC_007779	1604733..1605761	59.23	-0.2	-1.15	0.52	1	1		yciK	W3110 NC_007779	complement(1330068..1330826)	64.28	-0.36	-1.29	0.1	0.34	1		treF	W3110 NC_007779	complement(3969174..3970823)	33.76	-0.5	-1.41	0.01	0.08	1
ydjK	W3110 NC_007779	complement(1860564..1861943)	3.58	-0.25	-1.19	0.36	1	1		dnaG	W3110 NC_007779	3209763..3211508	71	-0.2	-1.15	0.46	1	1		yqgF	W3110 NC_007779	3092156..3092572	47.17	-0.36	-1.29	0.22	0.51	1		leuO	W3110 NC_007779	84368..85312	5.2	-0.5	-1.41	0.17	0.44	1
fadH	W3110 NC_007779	3230321..3232339	70.59	-0.25	-1.19	0.21	1	1		gltD	W3110 NC_007779	3359053..3360471	41.33	-0.2	-1.15	0.46	1	1		radA	W3110 NC_007779	4630592..4631974	57	-0.36	-1.28	0.25	0.54	1		dgoR	W3110 NC_007779	3765255..3765944	60.79	-0.5	-1.41	0.05	0.21	1
nohA	W3110 NC_007779	complement(1637512..1638081)	1.47	-0.25	-1.19	0.57	1	1		psd	W3110 NC_007779	complement(4394072..4395040)	106.48	-0.2	-1.15	0.51	1	1		yagT	W3110 NC_007779	complement(301108..301797)	4.98	-0.36	-1.28	0.2	NaN	1		modA	W3110 NC_007779	795511..796284	63.61	-0.5	-1.41	0.02	0.13	1
yihS	W3110 NC_007779	3564925..3566166	7.2	-0.25	-1.19	0.36	1	1		ydbK	W3110 NC_007779	complement(1438974..1442498)	40.87	-0.2	-1.15	0.48	1	1		glcD	W3110 NC_007779	complement(3125178..3126677)	57.32	-0.36	-1.28	0.23	0.52	1		yncE	W3110 NC_007779	1525021..1526082	53.11	-0.5	-1.41	0.01	0.08	1
yafF	W3110 NC_007779	239190..239378	1.05	-0.25	-1.19	0.81	1	1		ulaG	W3110 NC_007779	complement(4423241..4424305)	5.03	-0.2	-1.15	0.52	1	1		sucB	W3110 NC_007779	761944..763161	1670.65	-0.36	-1.28	0.11	0.37	1		lon	W3110 NC_007779	458112..460466	301.01	-0.5	-1.41	0.02	0.09	1
glnX	W3110 NC_007779	complement(696852..696926)	22.9	-0.25	-1.19	0.66	1	1		der	W3110 NC_007779	complement(2634540..2636012)	49.67	-0.2	-1.15	0.48	1	1		yfbT	W3110 NC_007779	complement(2416885..2417535)	87.62	-0.36	-1.28	0.09	0.34	1		yadS	W3110 NC_007779	complement(177001..177624)	29.46	-0.5	-1.41	0.09	0.3	1
yncG	W3110 NC_007779	1527961..1528578	2.73	-0.25	-1.19	0.46	1	1		glcF	W3110 NC_007779	complement(3122892..3124115)	15.9	-0.2	-1.15	0.54	1	1		glnK	W3110 NC_007779	471822..472160	0.27	-0.36	-1.28	0.76	NaN	1		ybcK	W3110 NC_007779	568125..569651	0.12	-0.5	-1.41	0.73	NaN	1
ycgB	W3110 NC_007779	complement(1237286..1238818)	8.2	-0.25	-1.19	0.4	1	1		ubiG	W3110 NC_007779	2344237..2344959	42.75	-0.2	-1.15	0.45	1	1		pheT	W3110 NC_007779	complement(1797271..1799658)	227.78	-0.36	-1.28	0.2	0.49	1		rhaA	W3110 NC_007779	3540699..3541958	2.97	-0.49	-1.41	0.25	0.53	1
xdhB	W3110 NC_007779	3001270..3002148	60.96	-0.25	-1.19	0.42	1	1		fdoG	W3110 NC_007779	3550859..3553909	516.98	-0.2	-1.15	0.56	1	1		ptsG	W3110 NC_007779	1159446..1160879	45.48	-0.36	-1.28	0.08	0.31	1		potF	W3110 NC_007779	894206..895318	3.78	-0.49	-1.41	0.2	0.48	1
yiiM	W3110 NC_007779	complement(3533185..3533859)	47.5	-0.25	-1.19	0.33	1	1		rplF	W3110 NC_007779	4194276..4194809	1539.35	-0.2	-1.15	0.52	1	1		ycjU	W3110 NC_007779	1381862..1382521	0.69	-0.36	-1.28	0.58	NaN	1		nlpB	W3110 NC_007779	complement(2596487..2597521)	360.55	-0.49	-1.41	0.11	0.35	1
oppF	W3110 NC_007779	1307478..1308482	172.91	-0.25	-1.19	0.22	1	1		yfjU	W3110 NC_007779	complement(2770496..2770810)	19.78	-0.2	-1.15	0.56	1	1		ymfH	W3110 NC_007779	complement(1202646..1202957)	6.37	-0.36	-1.28	0.35	NaN	1		rluC	W3110 NC_007779	1146517..1147476	40.58	-0.49	-1.41	0.02	0.1	1
purH	W3110 NC_007779	3429149..3430738	10.27	-0.25	-1.19	0.36	1	1		mltB	W3110 NC_007779	complement(2823147..2824232)	22.55	-0.2	-1.15	0.46	1	1		nuoA	W3110 NC_007779	complement(2409299..2409742)	608.56	-0.36	-1.28	0.09	0.33	1		fic	W3110 NC_007779	4148953..4149555	72.01	-0.49	-1.4	0.07	0.25	1
iadA	W3110 NC_007779	complement(4563034..4564206)	81.16	-0.25	-1.19	0.24	1	1		ulaR	W3110 NC_007779	complement(4422378..4423133)	26.7	-0.2	-1.15	0.5	1	1		hycF	W3110 NC_007779	complement(2842866..2843408)	3.59	-0.36	-1.28	0.3	NaN	1		clpX	W3110 NC_007779	456650..457924	535.77	-0.49	-1.4	0.02	0.09	1
hcaE	W3110 NC_007779	2667688..2669049	13.64	-0.25	-1.19	0.21	1	1		ycjV	W3110 NC_007779	1382535..1383503	0.68	-0.2	-1.15	0.71	1	1		glcG	W3110 NC_007779	complement(3122483..3122887)	53.57	-0.36	-1.28	0.25	0.54	1		ybgK	W3110 NC_007779	744665..745597	397.66	-0.49	-1.4	0.11	0.34	1
leuS	W3110 NC_007779	complement(672623..675205)	143.27	-0.25	-1.19	0.55	1	1		serV	W3110 NC_007779	complement(2817209..2817301)	74.1	-0.2	-1.15	0.59	1	1		guaB	W3110 NC_007779	complement(2631260..2632726)	55.89	-0.36	-1.28	0.2	0.49	1		motB	W3110 NC_007779	complement(1977043..1977969)	7.83	-0.49	-1.4	0.19	0.46	1
thrC	W3110 NC_007779	3734..5020	102.21	-0.25	-1.19	0.25	1	1		zwf	W3110 NC_007779	complement(1936553..1938028)	84.15	-0.2	-1.15	0.48	1	1		ygfT	W3110 NC_007779	complement(3027668..3029587)	9.6	-0.36	-1.28	0.21	0.5	1		yehX	W3110 NC_007779	complement(2219815..2220741)	13.74	-0.49	-1.4	0.06	0.25	1
xdhA	W3110 NC_007779	2999001..3001259	76.97	-0.25	-1.19	0.33	1	1		yfgF	W3110 NC_007779	complement(2625351..2627594)	2.44	-0.2	-1.15	0.56	1	1		insC_6	W3110 NC_007779	complement(2321668..2322033)	11.16	-0.36	-1.28	0.58	NaN	1		motA	W3110 NC_007779	complement(1977966..1978853)	8.66	-0.49	-1.4	0.14	0.39	1
thrL	W3110 NC_007779	190..255	3.01	-0.25	-1.19	0.81	1	1		recQ	W3110 NC_007779	complement(3628988..3630817)	29.03	-0.2	-1.15	0.37	1	1		potF	W3110 NC_007779	894206..895318	9.13	-0.36	-1.28	0.2	0.49	1		cyaA	W3110 NC_007779	complement(3642982..3645528)	276.8	-0.49	-1.4	0.00951	0.07	1
nupG	W3110 NC_007779	3104370..3105626	60.66	-0.25	-1.19	0.22	1	1		rplI	W3110 NC_007779	4430788..4431237	442.54	-0.2	-1.15	0.52	1	1		speB	W3110 NC_007779	complement(3081533..3082453)	178.31	-0.36	-1.28	0.07	0.29	1		ygjQ	W3110 NC_007779	3235196..3235888	1.82	-0.48	-1.4	0.52	0.77	1
yqhH	W3110 NC_007779	3157283..3157540	2.12	-0.25	-1.19	0.63	1	1		yahK	W3110 NC_007779	342108..343157	22.54	-0.2	-1.15	0.46	1	1		ushA	W3110 NC_007779	504138..505790	81.74	-0.36	-1.28	0.07	0.3	1		rihB	W3110 NC_007779	complement(2257579..2258520)	3.73	-0.48	-1.4	0.33	0.62	1
fimI	W3110 NC_007779	4548408..4548947	41.5	-0.25	-1.19	0.29	1	1		yacG	W3110 NC_007779	complement(111649..111846)	59.56	-0.2	-1.15	0.54	1	1		ydcT	W3110 NC_007779	1514531..1515544	17.73	-0.36	-1.28	0.14	0.4	1		yecC	W3110 NC_007779	complement(1999199..1999951)	68.95	-0.48	-1.4	0.02	0.11	1
yejK	W3110 NC_007779	complement(2286274..2287281)	41.51	-0.25	-1.19	0.24	1	1		prfC	W3110 NC_007779	4614094..4615683	65.38	-0.2	-1.15	0.48	1	1		greB	W3110 NC_007779	complement(4103128..4103604)	14.79	-0.36	-1.28	0.2	0.48	1		dmsC	W3110 NC_007779	944455..945318	20.63	-0.48	-1.4	0.09	0.31	1
rsxE	W3110 NC_007779	1712542..1713237	6.86	-0.25	-1.19	0.37	1	1		ilvG	W3110 NC_007779	complement(3684477..3686121)	51.57	-0.19	-1.14	0.42	1	1		yraM	W3110 NC_007779	3293255..3295291	127.49	-0.36	-1.28	0.07	0.31	1		prc	W3110 NC_007779	complement(1914482..1916530)	167.88	-0.48	-1.4	0.04	0.18	1
carA	W3110 NC_007779	29651..30799	48.45	-0.25	-1.19	0.41	1	1		stfQ	W3110 NC_007779	complement(1636599..1637561)	1.98	-0.19	-1.14	0.62	1	1		yqcB	W3110 NC_007779	complement(2921658..2922440)	15.11	-0.36	-1.28	0.1	0.35	1		tsr	W3110 NC_007779	4596337..4597992	12.17	-0.48	-1.4	0.09	0.31	1
allD	W3110 NC_007779	complement(544538..545587)	2.49	-0.25	-1.19	0.47	1	1		flgF	W3110 NC_007779	1135379..1136134	27.39	-0.19	-1.14	0.58	1	1		yebE	W3110 NC_007779	complement(1930762..1931421)	61.99	-0.36	-1.28	0.07	0.29	1		yliE	W3110 NC_007779	873401..875749	3.88	-0.48	-1.4	0.14	0.39	1
livG	W3110 NC_007779	4046209..4046976	3.92	-0.25	-1.19	0.41	1	1		zapA	W3110 NC_007779	3054268..3054597	720.93	-0.19	-1.14	0.54	1	1		ybgI	W3110 NC_007779	743249..743992	117.87	-0.35	-1.28	0.18	0.46	1		ydiS	W3110 NC_007779	1783109..1784398	5.68	-0.48	-1.4	0.19	0.46	1
elaA	W3110 NC_007779	complement(2385752..2386213)	14.93	-0.25	-1.19	0.28	1	1		yphC	W3110 NC_007779	complement(2673356..2674417)	10.27	-0.19	-1.14	0.57	1	1		ydiJ	W3110 NC_007779	complement(1767343..1770399)	67.75	-0.35	-1.28	0.08	0.31	1		mutH	W3110 NC_007779	2968318..2969007	20.76	-0.48	-1.4	0.13	0.38	1
rpmD	W3110 NC_007779	4195694..4195873	485.08	-0.25	-1.19	0.24	1	1		elaD	W3110 NC_007779	2387383..2388594	3.41	-0.19	-1.14	0.61	1	1		ebgA	W3110 NC_007779	3221289..3224381	4.16	-0.35	-1.28	0.19	0.48	1		dnaJ	W3110 NC_007779	14168..15298	264	-0.48	-1.39	0.03	0.15	1
glnD	W3110 NC_007779	complement(185978..188650)	28.05	-0.25	-1.19	0.28	1	1		rfaI	W3110 NC_007779	3837357..3838376	72.15	-0.19	-1.14	0.56	1	1		cbpA	W3110 NC_007779	complement(1063277..1064197)	139.18	-0.35	-1.28	0.06	0.29	1		hycA	W3110 NC_007779	complement(2848630..2849091)	1.3	-0.48	-1.39	0.62	0.82	1
uspA	W3110 NC_007779	complement(3999870..4000304)	2466.5	-0.25	-1.19	0.48	1	1		uxaC	W3110 NC_007779	complement(3241985..3243397)	89.41	-0.19	-1.14	0.54	1	1		envR	W3110 NC_007779	complement(3412658..3413320)	2.63	-0.35	-1.28	0.25	NaN	1		mraW	W3110 NC_007779	90094..91035	222.66	-0.48	-1.39	0.06	0.25	1
yfjS	W3110 NC_007779	2769337..2769780	2.16	-0.25	-1.19	0.62	1	1		yghY	W3110 NC_007779	complement(3145922..3146275)	4.81	-0.19	-1.14	0.67	1	1		nrdA	W3110 NC_007779	2349535..2351820	89.05	-0.35	-1.28	0.16	0.43	1		aldA	W3110 NC_007779	1489946..1491385	3249.14	-0.48	-1.39	0.15	0.4	1
aceE	W3110 NC_007779	123017..125680	246.84	-0.25	-1.19	0.47	1	1		srmB	W3110 NC_007779	2711552..2712886	84.09	-0.19	-1.14	0.52	1	1		yjhP	W3110 NC_007779	complement(4537117..4537863)	65.38	-0.35	-1.28	0.14	0.41	1		mmuP	W3110 NC_007779	274549..275952	5.66	-0.48	-1.39	0.14	0.39	1
yneI	W3110 NC_007779	complement(1615029..1616417)	22.47	-0.25	-1.19	0.29	1	1		rplE	W3110 NC_007779	4192978..4193517	2151.39	-0.19	-1.14	0.53	1	1		yhhY	W3110 NC_007779	complement(4058789..4059277)	10.12	-0.35	-1.28	0.26	0.55	1		gcd	W3110 NC_007779	complement(138835..141225)	18.93	-0.48	-1.39	0.09	0.3	1
trpC	W3110 NC_007779	complement(1320141..1321499)	21.44	-0.25	-1.19	0.22	1	1		entB	W3110 NC_007779	626917..627774	3.34	-0.19	-1.14	0.56	1	1		yegW	W3110 NC_007779	complement(2185369..2186115)	24.57	-0.35	-1.28	0.09	0.34	1		ftsA	W3110 NC_007779	103982..105244	273.68	-0.47	-1.39	0.05	0.23	1
cheW	W3110 NC_007779	complement(1974550..1975053)	13.85	-0.25	-1.19	0.35	1	1		ykgF	W3110 NC_007779	321562..322989	21.27	-0.19	-1.14	0.52	1	1		usg	W3110 NC_007779	complement(2441082..2442095)	55.02	-0.35	-1.28	0.12	0.38	1		yggP	W3110 NC_007779	complement(3074835..3076112)	5.86	-0.47	-1.39	0.17	0.43	1
guaD	W3110 NC_007779	3024422..3025741	37	-0.25	-1.19	0.37	1	1		yoeB	W3110 NC_007779	complement(2091348..2091602)	15.91	-0.19	-1.14	0.61	1	1		yobB	W3110 NC_007779	1927154..1927810	66.81	-0.35	-1.28	0.05	0.26	1		aat	W3110 NC_007779	complement(927150..927854)	20.29	-0.47	-1.39	0.13	0.37	1
nrdD	W3110 NC_007779	complement(4465202..4467340)	12.72	-0.25	-1.19	0.28	1	1		dkgB	W3110 NC_007779	229167..229970	21.05	-0.19	-1.14	0.44	1	1		rpsK	W3110 NC_007779	4198318..4198707	1633.64	-0.35	-1.28	0.16	0.43	1		ftsE	W3110 NC_007779	4037668..4038336	213.29	-0.47	-1.39	0.00726	0.05	1
nuoJ	W3110 NC_007779	complement(2400012..2400566)	926.34	-0.25	-1.19	0.54	1	1		yjjV	W3110 NC_007779	4618161..4618940	57.05	-0.19	-1.14	0.52	1	1		sufB	W3110 NC_007779	complement(1764236..1765723)	15.27	-0.35	-1.27	0.15	0.42	1		cadA	W3110 NC_007779	complement(4361148..4363295)	3.98	-0.47	-1.39	0.25	0.54	1
fadA	W3110 NC_007779	3607909..3609072	52.91	-0.24	-1.18	0.22	1	1		rygD	W3110 NC_007779	complement(3193407..3193556)	936.88	-0.19	-1.14	0.58	1	1		flgM	W3110 NC_007779	complement(1131412..1131705)	38.76	-0.35	-1.27	0.24	0.54	1		argB	W3110 NC_007779	complement(3479892..3480665)	17.24	-0.47	-1.39	0.15	0.41	1
usg	W3110 NC_007779	complement(2441082..2442095)	52.13	-0.24	-1.18	0.36	1	1		prfB	W3110 NC_007779	complement(3033840..3034938)	141.34	-0.19	-1.14	0.49	1	1		hepA	W3110 NC_007779	complement(60358..63264)	20.61	-0.35	-1.27	0.12	0.37	1		mhpB	W3110 NC_007779	369501..370445	2.56	-0.47	-1.39	0.34	0.62	1
gyrA	W3110 NC_007779	complement(2341463..2344090)	284.68	-0.24	-1.18	0.44	1	1		gmd	W3110 NC_007779	complement(2129330..2130451)	3.57	-0.19	-1.14	0.65	1	1		gor	W3110 NC_007779	complement(3992764..3994116)	83.97	-0.35	-1.27	0.13	0.39	1		msyB	W3110 NC_007779	complement(1115384..1115758)	37.06	-0.47	-1.38	0.15	0.41	1
csgD	W3110 NC_007779	complement(1102787..1103437)	14.57	-0.24	-1.18	0.34	1	1		dkgA	W3110 NC_007779	3155279..3156106	65.91	-0.19	-1.14	0.45	1	1		ygaF	W3110 NC_007779	2788638..2789906	192.56	-0.35	-1.27	0.11	0.36	1		yieF	W3110 NC_007779	complement(3741463..3742029)	218.15	-0.47	-1.38	0.05	0.2	1
holC	W3110 NC_007779	complement(4488517..4488960)	81.96	-0.24	-1.18	0.29	1	1		yadD	W3110 NC_007779	146968..147870	7.2	-0.19	-1.14	0.58	1	1		ybfF	W3110 NC_007779	complement(712460..713224)	36.14	-0.35	-1.27	0.1	0.35	1		envZ	W3110 NC_007779	4104548..4105900	105.16	-0.47	-1.38	0.01	0.08	1
yfaE	W3110 NC_007779	2353184..2353438	41.46	-0.24	-1.18	0.28	1	1		thiE	W3110 NC_007779	3442477..3443112	6.09	-0.19	-1.14	0.65	1	1		yjeK	W3110 NC_007779	complement(4379309..4380337)	40.69	-0.35	-1.27	0.05	0.26	1		ugpB	W3110 NC_007779	4048090..4049406	28.8	-0.47	-1.38	0.08	0.27	1
frr	W3110 NC_007779	192872..193429	392.15	-0.24	-1.18	0.23	1	1		ego	W3110 NC_007779	1603204..1604739	76.21	-0.19	-1.14	0.52	1	1		agaV	W3110 NC_007779	3280072..3280545	41.43	-0.35	-1.27	0.25	0.54	1		yagG	W3110 NC_007779	284619..286001	18.77	-0.47	-1.38	0.15	0.4	1
yijO	W3110 NC_007779	3488364..3489215	17.42	-0.24	-1.18	0.36	1	1		ycjN	W3110 NC_007779	1373623..1374915	1.55	-0.19	-1.14	0.64	1	1		nuoC	W3110 NC_007779	complement(2406725..2408527)	542.87	-0.35	-1.27	0.13	0.4	1		yfbH	W3110 NC_007779	2374688..2375578	10.39	-0.47	-1.38	0.14	0.39	1
argU	W3110 NC_007779	563946..564022	2.83	-0.24	-1.18	0.82	1	1		gpmI	W3110 NC_007779	complement(3853611..3855155)	33.39	-0.19	-1.14	0.47	1	1		hflC	W3110 NC_007779	4407980..4408984	187.82	-0.35	-1.27	0.07	0.3	1		cchB	W3110 NC_007779	complement(2570419..2570706)	4.02	-0.47	-1.38	0.47	0.74	1
ycbJ	W3110 NC_007779	972174..973067	64.96	-0.24	-1.18	0.25	1	1		yfgD	W3110 NC_007779	2616234..2616593	123.21	-0.19	-1.14	0.53	1	1		xylG	W3110 NC_007779	complement(3906673..3908214)	47.74	-0.35	-1.27	0.17	0.45	1		cspF	W3110 NC_007779	1643569..1643781	4.5	-0.47	-1.38	0.56	0.79	1
pfkB	W3110 NC_007779	1808084..1809013	40.45	-0.24	-1.18	0.28	1	1		tas	W3110 NC_007779	2970253..2971293	121.93	-0.19	-1.14	0.49	1	1		ycjS	W3110 NC_007779	1378546..1379601	2.34	-0.35	-1.27	0.35	NaN	1		cspC	W3110 NC_007779	complement(1908940..1909149)	761.78	-0.47	-1.38	0.15	0.4	1
yagY	W3110 NC_007779	complement(308582..309250)	1.03	-0.24	-1.18	0.63	1	1		uspF	W3110 NC_007779	complement(1436899..1437333)	77.73	-0.19	-1.14	0.52	1	1		napA	W3110 NC_007779	complement(2303601..2306087)	26.28	-0.35	-1.27	0.12	0.37	1		ygfH	W3110 NC_007779	3063458..3064936	4.97	-0.47	-1.38	0.21	0.49	1
rpsA	W3110 NC_007779	962417..964090	1359.59	-0.24	-1.18	0.42	1	1		msrA	W3110 NC_007779	complement(4446218..4446856)	150.04	-0.19	-1.14	0.5	1	1		yqeC	W3110 NC_007779	complement(3012943..3013713)	85.67	-0.35	-1.27	0.1	0.35	1		acpS	W3110 NC_007779	complement(2699274..2699654)	62.62	-0.47	-1.38	0.07	0.27	1
secA	W3110 NC_007779	108279..110984	172.13	-0.24	-1.18	0.54	1	1		uxaA	W3110 NC_007779	complement(3240483..3241970)	61.36	-0.19	-1.14	0.48	1	1		ynfL	W3110 NC_007779	complement(1670413..1671306)	9.39	-0.35	-1.27	0.3	0.59	1		agaR	W3110 NC_007779	complement(3277711..3278520)	66.52	-0.47	-1.38	0.04	0.18	1
yhiR	W3110 NC_007779	complement(3994188..3995030)	22.54	-0.24	-1.18	0.27	1	1		adhE	W3110 NC_007779	complement(1297023..1299698)	176.89	-0.19	-1.14	0.56	1	1		yihI	W3110 NC_007779	complement(3584825..3585334)	59.03	-0.34	-1.27	0.09	0.34	1		mtlA	W3110 NC_007779	complement(3866221..3868134)	166.21	-0.47	-1.38	0.04	0.19	1
ygcR	W3110 NC_007779	complement(2894432..2895211)	1.12	-0.24	-1.18	0.62	1	1		yhjB	W3110 NC_007779	3968521..3969123	15.43	-0.19	-1.14	0.57	1	1		atpG	W3110 NC_007779	3718416..3719279	1038.81	-0.34	-1.27	0.18	0.46	1		ydfC	W3110 NC_007779	1650537..1650755	4.86	-0.46	-1.38	0.54	0.78	1
topA	W3110 NC_007779	1332762..1335359	125.46	-0.24	-1.18	0.41	1	1		frlB	W3110 NC_007779	complement(4138126..4139148)	4.01	-0.19	-1.14	0.64	1	1		ftn	W3110 NC_007779	1990853..1991350	968.97	-0.34	-1.27	0.22	0.51	1		aroG	W3110 NC_007779	786055..787107	186.19	-0.46	-1.38	0.06	0.23	1
glmM	W3110 NC_007779	complement(3322588..3323925)	248.97	-0.24	-1.18	0.48	1	1		flgJ	W3110 NC_007779	1138948..1139889	5.76	-0.19	-1.14	0.56	1	1		recC	W3110 NC_007779	complement(2957716..2961084)	38.77	-0.34	-1.27	0.08	0.31	1		hcaR	W3110 NC_007779	complement(2666662..2667552)	153.72	-0.46	-1.38	0.03	0.15	1
yjfI	W3110 NC_007779	4414813..4415214	2.08	-0.24	-1.18	0.62	1	1		gspK	W3110 NC_007779	complement(4176509..4177492)	3.66	-0.19	-1.14	0.57	1	1		yiaL	W3110 NC_007779	complement(3896205..3896672)	3.59	-0.34	-1.27	0.3	NaN	1		ftsH	W3110 NC_007779	complement(3324856..3326790)	664.58	-0.46	-1.38	0.06	0.23	1
livH	W3110 NC_007779	4044012..4044938	2.56	-0.24	-1.18	0.49	1	1		nanA	W3110 NC_007779	complement(3372538..3373431)	16.82	-0.19	-1.14	0.49	1	1		nusA	W3110 NC_007779	complement(3315894..3317381)	175.03	-0.34	-1.27	0.1	0.34	1		yobA	W3110 NC_007779	complement(1926309..1926683)	257.79	-0.46	-1.38	0.02	0.09	1
yddA	W3110 NC_007779	complement(1579371..1581056)	0.3	-0.24	-1.18	0.74	1	1		ypfE	W3110 NC_007779	complement(2574126..2574461)	6.12	-0.19	-1.14	0.64	1	1		rplA	W3110 NC_007779	complement(3457098..3457802)	1680.84	-0.34	-1.27	0.17	0.45	1		phnJ	W3110 NC_007779	complement(4323439..4324284)	2.07	-0.46	-1.38	0.44	0.71	1
ytjC	W3110 NC_007779	4638477..4639124	72.31	-0.24	-1.18	0.27	1	1		nanK	W3110 NC_007779	complement(3369330..3370205)	18.69	-0.19	-1.14	0.46	1	1		nuoE	W3110 NC_007779	complement(2406222..2406722)	417.41	-0.34	-1.27	0.1	0.34	1		yeeO	W3110 NC_007779	complement(2060340..2061983)	5.95	-0.46	-1.38	0.14	0.4	1
ilvD	W3110 NC_007779	complement(3681353..3683203)	30.21	-0.24	-1.18	0.31	1	1		rhsD	W3110 NC_007779	522485..526765	5.7	-0.19	-1.14	0.48	1	1		cobC	W3110 NC_007779	complement(669718..670329)	6.95	-0.34	-1.27	0.18	NaN	1		thiG	W3110 NC_007779	3444046..3444816	24.97	-0.46	-1.38	0.13	0.38	1
stfQ	W3110 NC_007779	complement(1636599..1637561)	2.24	-0.24	-1.18	0.53	1	1		ygaU	W3110 NC_007779	complement(2794993..2795442)	254.89	-0.19	-1.14	0.6	1	1		ytjC	W3110 NC_007779	4638477..4639124	68.5	-0.34	-1.27	0.11	0.36	1		pheA	W3110 NC_007779	2736401..2737561	84.91	-0.46	-1.38	0.05	0.22	1
rplO	W3110 NC_007779	4195877..4196311	1613.79	-0.24	-1.18	0.5	1	1		yfeU	W3110 NC_007779	2551219..2552115	20.93	-0.19	-1.14	0.55	1	1		pdhR	W3110 NC_007779	122092..122856	30.78	-0.34	-1.27	0.11	0.36	1		feaR	W3110 NC_007779	complement(1448092..1448997)	27.51	-0.46	-1.38	0.1	0.33	1
argG	W3110 NC_007779	3318492..3319835	35.85	-0.24	-1.18	0.3	1	1		fliT	W3110 NC_007779	2007850..2008215	1.66	-0.18	-1.14	0.74	1	1		purK	W3110 NC_007779	complement(550750..551817)	5.65	-0.34	-1.27	0.23	0.52	1		yagU	W3110 NC_007779	302215..302829	27.34	-0.46	-1.38	0.11	0.34	1
astB	W3110 NC_007779	complement(1828630..1829973)	8.09	-0.24	-1.18	0.31	1	1		rarA	W3110 NC_007779	complement(1071387..1072187)	1.84	-0.18	-1.14	0.7	1	1		yfiQ	W3110 NC_007779	2718609..2721269	125.04	-0.34	-1.27	0.1	0.34	1		artP	W3110 NC_007779	complement(903428..904156)	55.71	-0.46	-1.38	0.09	0.3	1
kbaZ	W3110 NC_007779	3278769..3280049	14.36	-0.24	-1.18	0.29	1	1		ycbY	W3110 NC_007779	1008266..1010374	58.49	-0.18	-1.14	0.5	1	1		ycgB	W3110 NC_007779	complement(1237286..1238818)	29.61	-0.34	-1.27	0.1	0.35	1		bioA	W3110 NC_007779	complement(808390..809679)	5.74	-0.46	-1.38	0.23	0.51	1
potA	W3110 NC_007779	complement(1186035..1187171)	27.06	-0.24	-1.18	0.3	1	1		ybgK	W3110 NC_007779	744665..745597	170.59	-0.18	-1.14	0.51	1	1		glyS	W3110 NC_007779	3916018..3918087	228.5	-0.34	-1.27	0.25	0.54	1		ilvG	W3110 NC_007779	complement(3684477..3686121)	60.77	-0.46	-1.37	0.04	0.17	1
yfcY	W3110 NC_007779	complement(2464605..2465915)	67.56	-0.24	-1.18	0.23	1	1		yraJ	W3110 NC_007779	3288669..3291185	12.85	-0.18	-1.14	0.55	1	1		cstA	W3110 NC_007779	629117..631222	1264.39	-0.34	-1.27	0.12	0.37	1		ampH	W3110 NC_007779	complement(394354..395511)	23.06	-0.46	-1.37	0.1	0.32	1
lysQ	W3110 NC_007779	781999..782074	1.08	-0.23	-1.18	0.89	1	1		yceH	W3110 NC_007779	1127734..1128381	181.06	-0.18	-1.14	0.52	1	1		ybeM	W3110 NC_007779	658677..659240	9.1	-0.34	-1.26	0.25	0.54	1		ygiH	W3110 NC_007779	3203350..3203967	26.33	-0.46	-1.37	0.11	0.35	1
fadB	W3110 NC_007779	3605710..3607899	55.06	-0.23	-1.18	0.28	1	1		pheA	W3110 NC_007779	2736401..2737561	64.32	-0.18	-1.14	0.5	1	1		yrbC	W3110 NC_007779	complement(3337111..3337746)	198.03	-0.34	-1.26	0.1	0.34	1		glmU	W3110 NC_007779	3721481..3722851	364.16	-0.46	-1.37	0.14	0.39	1
ptsN	W3110 NC_007779	3346433..3346924	129.23	-0.23	-1.18	0.27	1	1		tufA	W3110 NC_007779	4169087..4170271	3231.24	-0.18	-1.14	0.6	1	1		uvrA	W3110 NC_007779	complement(4274639..4277461)	52.06	-0.34	-1.26	0.1	0.34	1		aceK	W3110 NC_007779	4222186..4223922	2150.71	-0.46	-1.37	0.16	0.42	1
yobB	W3110 NC_007779	1927154..1927810	43.39	-0.23	-1.18	0.24	1	1		yafJ	W3110 NC_007779	244327..245094	116.45	-0.18	-1.14	0.46	1	1		yjcH	W3110 NC_007779	complement(4288489..4288803)	582	-0.34	-1.26	0.11	0.36	1		ampE	W3110 NC_007779	119281..120135	82.16	-0.46	-1.37	0.05	0.22	1
gapA	W3110 NC_007779	1864485..1865480	1862.21	-0.23	-1.18	0.45	1	1		cyoE	W3110 NC_007779	complement(446039..446929)	2884.34	-0.18	-1.14	0.58	1	1		prfB	W3110 NC_007779	complement(3033840..3034938)	191.15	-0.34	-1.26	0.1	0.35	1		yceJ	W3110 NC_007779	complement(1120057..1120623)	9.7	-0.46	-1.37	0.33	0.62	1
yeaW	W3110 NC_007779	1886379..1887503	2.99	-0.23	-1.18	0.37	1	1		dgsA	W3110 NC_007779	complement(1669058..1670278)	48.12	-0.18	-1.13	0.52	1	1		rbsK	W3110 NC_007779	complement(3698458..3699387)	47.46	-0.34	-1.26	0.11	0.35	1		yjeE	W3110 NC_007779	4400265..4400726	71.86	-0.46	-1.37	0.13	0.38	1
cfa	W3110 NC_007779	1743127..1744275	160.13	-0.23	-1.18	0.25	1	1		yhbW	W3110 NC_007779	3303303..3304310	29.65	-0.18	-1.13	0.5	1	1		glnS	W3110 NC_007779	706515..708179	159.99	-0.34	-1.26	0.09	0.33	1		lpxA	W3110 NC_007779	202560..203348	422.51	-0.46	-1.37	0.07	0.25	1
pheA	W3110 NC_007779	2736401..2737561	55.9	-0.23	-1.18	0.23	1	1		yccU	W3110 NC_007779	1028368..1028781	26.6	-0.18	-1.13	0.58	1	1		ispF	W3110 NC_007779	complement(2869957..2870436)	49.51	-0.34	-1.26	0.11	0.36	1		betT	W3110 NC_007779	328687..330720	82.84	-0.46	-1.37	0.03	0.16	1
gltD	W3110 NC_007779	3359053..3360471	60.43	-0.23	-1.17	0.25	1	1		nfrA	W3110 NC_007779	complement(587205..590177)	23.58	-0.18	-1.13	0.51	1	1		yjiH	W3110 NC_007779	complement(4564677..4565360)	9.11	-0.34	-1.26	0.22	0.51	1		modC	W3110 NC_007779	796976..798034	51.15	-0.45	-1.37	0.02	0.1	1
prlC	W3110 NC_007779	3995233..3997275	54.47	-0.23	-1.17	0.32	1	1		cyoB	W3110 NC_007779	complement(447874..449865)	1390.96	-0.18	-1.13	0.61	1	1		ycdS	W3110 NC_007779	complement(1090288..1092711)	13.56	-0.34	-1.26	0.12	0.38	1		argO	W3110 NC_007779	complement(3066829..3067464)	18.26	-0.45	-1.37	0.19	0.46	1
ydeI	W3110 NC_007779	complement(1625819..1626211)	6.65	-0.23	-1.17	0.47	1	1		rhtA	W3110 NC_007779	complement(849632..850519)	2.91	-0.18	-1.13	0.58	1	1		araC	W3110 NC_007779	70387..71265	172.49	-0.33	-1.26	0.09	0.34	1		nadE	W3110 NC_007779	1824172..1824999	109.5	-0.45	-1.37	0.02	0.1	1
atpA	W3110 NC_007779	3716824..3718365	2056.61	-0.23	-1.17	0.39	1	1		flgD	W3110 NC_007779	1133431..1134126	55.29	-0.18	-1.13	0.58	1	1		aldA	W3110 NC_007779	1489946..1491385	5731.55	-0.33	-1.26	0.12	0.37	1		yeaU	W3110 NC_007779	1883626..1884711	47.15	-0.45	-1.37	0.03	0.15	1
mdoG	W3110 NC_007779	1110912..1112447	116.09	-0.23	-1.17	0.29	1	1		ymjA	W3110 NC_007779	complement(1359137..1359382)	7.18	-0.18	-1.13	0.69	1	1		ccmG	W3110 NC_007779	complement(2295741..2296298)	13.29	-0.33	-1.26	0.25	0.54	1		map	W3110 NC_007779	complement(188712..189506)	156.4	-0.45	-1.37	0.03	0.16	1
btuR	W3110 NC_007779	complement(1329481..1330071)	42.33	-0.23	-1.17	0.28	1	1		ldhA	W3110 NC_007779	complement(1443568..1444557)	79.62	-0.18	-1.13	0.5	1	1		ydiB	W3110 NC_007779	1775503..1776369	5.24	-0.33	-1.26	0.18	0.46	1		hcaD	W3110 NC_007779	2670703..2671905	14.36	-0.45	-1.37	0.1	0.32	1
chbC	W3110 NC_007779	complement(1821570..1822928)	8.94	-0.23	-1.17	0.45	1	1		yehX	W3110 NC_007779	complement(2219815..2220741)	7.54	-0.18	-1.13	0.56	1	1		rho	W3110 NC_007779	complement(3669005..3670264)	205.25	-0.33	-1.26	0.11	0.37	1		murD	W3110 NC_007779	97087..98403	340.29	-0.45	-1.37	0.14	0.39	1
yjhG	W3110 NC_007779	complement(4526807..4528774)	20.57	-0.23	-1.17	0.29	1	1		glcB	W3110 NC_007779	complement(3120290..3122461)	62.94	-0.18	-1.13	0.55	1	1		thrC	W3110 NC_007779	3734..5020	158.33	-0.33	-1.26	0.09	0.34	1		ycjF	W3110 NC_007779	1387225..1388286	43.85	-0.45	-1.37	0.08	0.28	1
yodC	W3110 NC_007779	complement(2030325..2030507)	14.45	-0.23	-1.17	0.5	1	1		poxB	W3110 NC_007779	complement(909753..911471)	37.68	-0.18	-1.13	0.57	1	1		serX	W3110 NC_007779	complement(1097806..1097893)	10.56	-0.33	-1.26	0.49	NaN	1		ycdM	W3110 NC_007779	complement(1073285..1074433)	1.99	-0.45	-1.37	0.38	0.66	1
glpC	W3110 NC_007779	2360191..2361381	3.94	-0.23	-1.17	0.39	1	1		narH	W3110 NC_007779	1285181..1286719	6.27	-0.18	-1.13	0.58	1	1		hcaD	W3110 NC_007779	2670703..2671905	10.96	-0.33	-1.26	0.23	0.52	1		yadL	W3110 NC_007779	complement(151626..152231)	3.18	-0.45	-1.37	0.46	0.73	1
alpA	W3110 NC_007779	2757300..2757512	2.37	-0.23	-1.17	0.68	1	1		lon	W3110 NC_007779	458112..460466	239.78	-0.18	-1.13	0.5	1	1		yibJ	W3110 NC_007779	complement(3872493..3873194)	3.12	-0.33	-1.26	0.38	NaN	1		creD	W3110 NC_007779	4642858..4644210	3.02	-0.45	-1.37	0.25	0.53	1
yebC	W3110 NC_007779	complement(1949125..1949865)	273.86	-0.23	-1.17	0.27	1	1		yeeY	W3110 NC_007779	complement(2089466..2090395)	14.32	-0.18	-1.13	0.54	1	1		hyfG	W3110 NC_007779	2607143..2608810	3.73	-0.33	-1.26	0.23	0.53	1		ybgE	W3110 NC_007779	774731..775024	342.48	-0.45	-1.37	0.04	0.2	1
yehY	W3110 NC_007779	complement(2220734..2221891)	3.69	-0.23	-1.17	0.45	1	1		hisQ	W3110 NC_007779	complement(2430676..2431362)	43.15	-0.18	-1.13	0.55	1	1		narU	W3110 NC_007779	complement(1544386..1545774)	10.89	-0.33	-1.26	0.19	0.48	1		glpA	W3110 NC_007779	2357317..2358945	2.83	-0.45	-1.37	0.24	0.52	1
serW	W3110 NC_007779	complement(926306..926393)	20.86	-0.23	-1.17	0.54	1	1		ilvI	W3110 NC_007779	85630..87354	12.25	-0.18	-1.13	0.47	1	1		gadC	W3110 NC_007779	complement(1570668..1572203)	37.32	-0.33	-1.26	0.14	0.41	1		xylG	W3110 NC_007779	complement(3906673..3908214)	29.31	-0.45	-1.37	0.09	0.31	1
proS	W3110 NC_007779	complement(217057..218775)	203.31	-0.23	-1.17	0.56	1	1		yheL	W3110 NC_007779	4165451..4165738	13.79	-0.18	-1.13	0.64	1	1		yzcX	W3110 NC_007779	complement(3642346..3642831)	9.18	-0.33	-1.26	0.2	NaN	1		bcsE	W3110 NC_007779	complement(3942386..3943957)	34.44	-0.45	-1.37	0.02	0.12	1
alsB	W3110 NC_007779	complement(4315785..4316720)	12.75	-0.23	-1.17	0.43	1	1		ygaC	W3110 NC_007779	complement(2798306..2798650)	17.27	-0.18	-1.13	0.64	1	1		yfgO	W3110 NC_007779	complement(2613476..2614537)	35.29	-0.33	-1.26	0.12	0.38	1		yciM	W3110 NC_007779	1342272..1343441	79.87	-0.45	-1.37	0.01	0.08	1
metK	W3110 NC_007779	3085362..3086516	58.61	-0.23	-1.17	0.27	1	1		hcaT	W3110 NC_007779	complement(2665363..2666502)	50.16	-0.18	-1.13	0.46	1	1		ybcD	W3110 NC_007779	565674..565910	0.18	-0.33	-1.26	0.83	NaN	1		yqhG	W3110 NC_007779	3156306..3157232	3.18	-0.45	-1.37	0.43	0.71	1
wzxC	W3110 NC_007779	complement(2120817..2122295)	0.85	-0.23	-1.17	0.65	1	1		yhdT	W3110 NC_007779	3407230..3407472	4.18	-0.18	-1.13	0.73	1	1		argX	W3110 NC_007779	complement(3654230..3654306)	0.56	-0.33	-1.26	0.83	NaN	1		yciU	W3110 NC_007779	complement(1308535..1308864)	80.82	-0.45	-1.37	0.14	0.39	1
dnaT	W3110 NC_007779	complement(4605658..4606197)	25.56	-0.23	-1.17	0.47	1	1		flgH	W3110 NC_007779	1137141..1137839	13.51	-0.18	-1.13	0.55	1	1		tyrT	W3110 NC_007779	complement(1289115..1289199)	0.51	-0.33	-1.26	0.83	NaN	1		mhpR	W3110 NC_007779	complement(366811..367758)	23.24	-0.45	-1.36	0.1	0.32	1
yjgR	W3110 NC_007779	complement(4493241..4494743)	13.63	-0.23	-1.17	0.34	1	1		nlpA	W3110 NC_007779	3800422..3801240	73.58	-0.18	-1.13	0.57	1	1		yhcE	W3110 NC_007779	3365040..3366784	4.29	-0.33	-1.25	0.24	0.53	1		ppdC	W3110 NC_007779	complement(2961097..2961420)	26.71	-0.45	-1.36	0.18	0.45	1
yecD	W3110 NC_007779	1952546..1953112	54.59	-0.23	-1.17	0.31	1	1		tus	W3110 NC_007779	1685973..1686902	27.67	-0.18	-1.13	0.52	1	1		rygD	W3110 NC_007779	complement(3193407..3193556)	1238.13	-0.33	-1.25	0.1	0.35	1		yfeN	W3110 NC_007779	2530573..2531337	3.88	-0.45	-1.36	0.41	0.69	1
yeeZ	W3110 NC_007779	complement(2090441..2091265)	107.82	-0.23	-1.17	0.26	1	1		rep	W3110 NC_007779	complement(3673983..3676004)	20.61	-0.18	-1.13	0.5	1	1		rob	W3110 NC_007779	complement(4639121..4639990)	289.71	-0.33	-1.25	0.09	0.34	1		ymfB	W3110 NC_007779	complement(1195404..1195865)	19.87	-0.45	-1.36	0.16	0.42	1
ygfG	W3110 NC_007779	3062649..3063434	2.78	-0.23	-1.17	0.52	1	1		potC	W3110 NC_007779	complement(1184403..1185197)	25.99	-0.18	-1.13	0.52	1	1		tyrB	W3110 NC_007779	4270704..4271897	35.35	-0.33	-1.25	0.08	0.31	1		ydiM	W3110 NC_007779	1772785..1773999	0.59	-0.45	-1.36	0.57	0.79	1
rplV	W3110 NC_007779	4190183..4190515	946.23	-0.23	-1.17	0.46	1	1		nudB	W3110 NC_007779	complement(1949894..1950346)	117.23	-0.18	-1.13	0.44	1	1		envC	W3110 NC_007779	complement(3852318..3853577)	31.56	-0.33	-1.25	0.08	0.31	1		ygbT	W3110 NC_007779	complement(2877511..2878428)	21.72	-0.45	-1.36	0.11	0.35	1
ydeU	W3110 NC_007779	complement(1594379..1595779)	10.05	-0.23	-1.17	0.41	1	1		yobG	W3110 NC_007779	complement(1910337..1910480)	24.96	-0.18	-1.13	0.6	1	1		yedP	W3110 NC_007779	2027648..2028463	27.68	-0.33	-1.25	0.17	0.45	1		ybeM	W3110 NC_007779	658677..659240	13.9	-0.45	-1.36	0.17	0.44	1
paaB	W3110 NC_007779	1456582..1456869	5.11	-0.22	-1.17	0.61	1	1		ykfH	W3110 NC_007779	complement(263250..263471)	2.5	-0.18	-1.13	0.75	1	1		ybdN	W3110 NC_007779	complement(634572..635792)	1.52	-0.33	-1.25	0.33	NaN	1		narJ	W3110 NC_007779	1286716..1287426	9.17	-0.45	-1.36	0.2	0.47	1
ulaA	W3110 NC_007779	4424660..4426057	28.05	-0.22	-1.17	0.26	1	1		hisC	W3110 NC_007779	2094535..2095605	40.82	-0.18	-1.13	0.59	1	1		ribD	W3110 NC_007779	432679..433782	84.75	-0.33	-1.25	0.1	0.35	1		osmY	W3110 NC_007779	4616076..4616681	356.33	-0.45	-1.36	0.1	0.32	1
melB	W3110 NC_007779	4348059..4349468	721.47	-0.22	-1.17	0.51	1	1		hyfF	W3110 NC_007779	2605573..2607153	2.3	-0.18	-1.13	0.59	1	1		uhpT	W3110 NC_007779	3793248..3794639	6.24	-0.32	-1.25	0.27	0.57	1		yhiP	W3110 NC_007779	complement(3998084..3999553)	95.54	-0.45	-1.36	0.01	0.07	1
upp	W3110 NC_007779	complement(2618902..2619528)	46.77	-0.22	-1.17	0.34	1	1		acrE	W3110 NC_007779	3413719..3414876	1.06	-0.18	-1.13	0.76	1	1		pdxB	W3110 NC_007779	complement(2442161..2443297)	104.56	-0.32	-1.25	0.15	0.42	1		hycI	W3110 NC_007779	complement(2841229..2841699)	69.17	-0.44	-1.36	0.05	0.22	1
nuoK	W3110 NC_007779	complement(2399713..2400015)	837.98	-0.22	-1.17	0.37	1	1		ybhJ	W3110 NC_007779	803925..806186	3.28	-0.18	-1.13	0.61	1	1		bioF	W3110 NC_007779	810803..811957	2.93	-0.32	-1.25	0.21	NaN	1		citA	W3110 NC_007779	651458..653116	13.34	-0.44	-1.36	0.12	0.36	1
dacB	W3110 NC_007779	3328818..3330251	21.04	-0.22	-1.17	0.34	1	1		metL	W3110 NC_007779	complement(3504414..3506846)	42.61	-0.18	-1.13	0.52	1	1		betB	W3110 NC_007779	complement(326485..327957)	194.33	-0.32	-1.25	0.11	0.36	1		ypjL	W3110 NC_007779	complement(2770823..2771341)	25.35	-0.44	-1.36	0.2	0.47	1
astE	W3110 NC_007779	complement(1827669..1828637)	4.94	-0.22	-1.17	0.41	1	1		metB	W3110 NC_007779	complement(3506849..3508009)	10.55	-0.18	-1.13	0.51	1	1		trpC	W3110 NC_007779	complement(1320141..1321499)	39.26	-0.32	-1.25	0.12	0.38	1		cheW	W3110 NC_007779	complement(1974550..1975053)	14.12	-0.44	-1.36	0.25	0.53	1
pnp	W3110 NC_007779	complement(3308888..3311092)	419.26	-0.22	-1.17	0.53	1	1		rpmD	W3110 NC_007779	4195694..4195873	600.5	-0.18	-1.13	0.53	1	1		yfjB	W3110 NC_007779	2749487..2750365	33.18	-0.32	-1.25	0.11	0.36	1		mppA	W3110 NC_007779	1394941..1396554	70.22	-0.44	-1.36	0.05	0.22	1
ycbU	W3110 NC_007779	1003311..1003853	1.92	-0.22	-1.17	0.7	1	1		ybaB	W3110 NC_007779	493300..493629	42.7	-0.18	-1.13	0.57	1	1		fdoH	W3110 NC_007779	3553922..3554824	184.57	-0.32	-1.25	0.12	0.37	1		trpD	W3110 NC_007779	complement(1321503..1323098)	17.17	-0.44	-1.36	0.11	0.33	1
fkpB	W3110 NC_007779	25826..26275	82.16	-0.22	-1.17	0.27	1	1		ribB	W3110 NC_007779	complement(3182469..3183122)	170.03	-0.18	-1.13	0.6	1	1		yjiY	W3110 NC_007779	complement(4593809..4595959)	12.34	-0.32	-1.25	0.18	0.45	1		ppiB	W3110 NC_007779	complement(553166..553660)	223.08	-0.44	-1.36	0.1	0.32	1
rplP	W3110 NC_007779	4191247..4191657	1063.98	-0.22	-1.17	0.58	1	1		yfjH	W3110 NC_007779	complement(2756300..2757256)	27.49	-0.17	-1.13	0.58	1	1		rplO	W3110 NC_007779	4195877..4196311	2367.59	-0.32	-1.25	0.17	0.44	1		ynjB	W3110 NC_007779	1837787..1838953	27.6	-0.44	-1.36	0.06	0.24	1
mutS	W3110 NC_007779	2855749..2858310	73.51	-0.22	-1.17	0.33	1	1		flgA	W3110 NC_007779	complement(1131781..1132440)	15.08	-0.17	-1.13	0.55	1	1		fbaB	W3110 NC_007779	complement(2180846..2181898)	268.94	-0.32	-1.25	0.09	0.34	1		ycjG	W3110 NC_007779	1390644..1391609	92.79	-0.44	-1.36	0.01	0.09	1
exoX	W3110 NC_007779	1927834..1928496	52.66	-0.22	-1.17	0.26	1	1		yggN	W3110 NC_007779	complement(3099560..3100279)	25.96	-0.17	-1.13	0.57	1	1		ygaT	W3110 NC_007779	2787641..2788618	369.45	-0.32	-1.25	0.22	0.51	1		yhhW	W3110 NC_007779	4060770..4061465	51.96	-0.44	-1.36	0.08	0.29	1
purL	W3110 NC_007779	complement(2690312..2694199)	17.57	-0.22	-1.17	0.3	1	1		ycgZ	W3110 NC_007779	1217366..1217602	26.81	-0.17	-1.13	0.66	1	1		glgX	W3110 NC_007779	4069096..4071069	129.73	-0.32	-1.25	0.1	0.35	1		ymgB	W3110 NC_007779	1217946..1218212	7.38	-0.44	-1.36	0.55	0.79	1
ycbZ	W3110 NC_007779	complement(1016961..1018721)	35.95	-0.22	-1.17	0.28	1	1		rrlA	W3110 NC_007779	complement(3596258..3599162)	104.65	-0.17	-1.13	0.64	1	1		mutM	W3110 NC_007779	3829263..3830072	10.36	-0.32	-1.25	0.3	0.59	1		hemC	W3110 NC_007779	3645915..3646856	395.33	-0.44	-1.36	0.18	0.45	1
tbpA	W3110 NC_007779	complement(74497..75480)	15.73	-0.22	-1.17	0.42	1	1		thiG	W3110 NC_007779	3444046..3444816	8.36	-0.17	-1.13	0.61	1	1		kdpE	W3110 NC_007779	complement(721478..722155)	5.78	-0.32	-1.25	0.25	NaN	1		ydhH	W3110 NC_007779	complement(1720207..1721316)	83.45	-0.44	-1.36	0.01	0.09	1
mipA	W3110 NC_007779	complement(1867440..1868186)	203.61	-0.22	-1.17	0.27	1	1		dinJ	W3110 NC_007779	complement(246242..246502)	299.26	-0.17	-1.13	0.57	1	1		ybeZ	W3110 NC_007779	complement(692760..693839)	170.93	-0.32	-1.25	0.09	0.33	1		yebR	W3110 NC_007779	complement(1917345..1917896)	41.4	-0.44	-1.35	0.09	0.3	1
purT	W3110 NC_007779	1932595..1933773	4.92	-0.22	-1.17	0.46	1	1		fiu	W3110 NC_007779	complement(839671..841953)	3.8	-0.17	-1.13	0.56	1	1		yjhG	W3110 NC_007779	complement(4526807..4528774)	25.89	-0.32	-1.25	0.18	0.46	1		yeiG	W3110 NC_007779	2247244..2248080	251.88	-0.44	-1.35	0.1	0.32	1
dctA	W3110 NC_007779	3956968..3958254	983.26	-0.22	-1.17	0.49	1	1		yaeT	W3110 NC_007779	197928..200360	346.41	-0.17	-1.13	0.56	1	1		hflD	W3110 NC_007779	complement(1193567..1194208)	97.35	-0.32	-1.25	0.22	0.51	1		acnA	W3110 NC_007779	1337545..1340220	1059.18	-0.44	-1.35	0.19	0.46	1
arsC	W3110 NC_007779	complement(3989753..3990178)	2.52	-0.22	-1.17	0.68	1	1		gadA	W3110 NC_007779	3972835..3974235	23.96	-0.17	-1.13	0.57	1	1		ypdG	W3110 NC_007779	complement(2512093..2513340)	0.6	-0.32	-1.25	0.52	NaN	1		fabB	W3110 NC_007779	complement(2445831..2447051)	1295.35	-0.44	-1.35	0.14	0.39	1
gntP	W3110 NC_007779	complement(4554633..4555976)	21	-0.22	-1.16	0.29	1	1		ybaJ	W3110 NC_007779	complement(479558..479932)	60.36	-0.17	-1.13	0.57	1	1		ydeM	W3110 NC_007779	complement(1581347..1582504)	2.06	-0.32	-1.25	0.42	NaN	1		gltI	W3110 NC_007779	complement(687261..688169)	627.13	-0.43	-1.35	0.1	0.32	1
yagF	W3110 NC_007779	282425..284392	94.19	-0.22	-1.16	0.3	1	1		sodC	W3110 NC_007779	complement(1725848..1726369)	53.99	-0.17	-1.13	0.54	1	1		fiu	W3110 NC_007779	complement(839671..841953)	3.3	-0.32	-1.25	0.3	0.59	1		idnD	W3110 NC_007779	complement(4498055..4499086)	3.15	-0.43	-1.35	0.38	0.66	1
yegL	W3110 NC_007779	complement(2154606..2155265)	2.74	-0.22	-1.16	0.57	1	1		rpsN	W3110 NC_007779	4193532..4193837	2170.63	-0.17	-1.13	0.58	1	1		ackA	W3110 NC_007779	2418916..2420118	88.61	-0.32	-1.25	0.12	0.37	1		bisC	W3110 NC_007779	3924075..3926354	50.32	-0.43	-1.35	0.11	0.34	1
ushA	W3110 NC_007779	504138..505790	86.82	-0.22	-1.16	0.27	1	1		yagE	W3110 NC_007779	281481..282410	66.65	-0.17	-1.13	0.57	1	1		serB	W3110 NC_007779	4629575..4630543	57.96	-0.32	-1.25	0.16	0.43	1		pntA	W3110 NC_007779	complement(1678085..1679617)	524.55	-0.43	-1.35	0.02	0.09	1
yjiL	W3110 NC_007779	complement(4568602..4569369)	40.08	-0.22	-1.16	0.44	1	1		malZ	W3110 NC_007779	421739..423556	19.81	-0.17	-1.13	0.57	1	1		ybaZ	W3110 NC_007779	complement(475206..475595)	7.94	-0.32	-1.25	0.27	NaN	1		yciA	W3110 NC_007779	complement(1313562..1313960)	8.05	-0.43	-1.35	0.44	0.71	1
trmU	W3110 NC_007779	complement(1194244..1195350)	64.21	-0.22	-1.16	0.31	1	1		yhdY	W3110 NC_007779	3421180..3422283	2.02	-0.17	-1.13	0.71	1	1		dacD	W3110 NC_007779	complement(2083518..2084684)	4.13	-0.32	-1.25	0.25	0.54	1		ybbA	W3110 NC_007779	518957..519643	48.71	-0.43	-1.35	0.15	0.4	1
clpB	W3110 NC_007779	complement(2730256..2732829)	223.68	-0.22	-1.16	0.52	1	1		exo	W3110 NC_007779	2929621..2930466	67.37	-0.17	-1.13	0.5	1	1		yjiA	W3110 NC_007779	complement(4592589..4593545)	43.63	-0.32	-1.25	0.07	0.3	1		ydjO	W3110 NC_007779	complement(1814043..1814858)	0.4	-0.43	-1.35	0.7	0.86	1
yncB	W3110 NC_007779	1520741..1521778	38.32	-0.22	-1.16	0.3	1	1		agp	W3110 NC_007779	1066007..1067248	195.09	-0.17	-1.13	0.52	1	1		mak	W3110 NC_007779	409368..410276	13.59	-0.32	-1.25	0.17	0.45	1		insO_1	W3110 NC_007779	271054..271479	39.13	-0.43	-1.35	0.13	0.38	1
tdcC	W3110 NC_007779	complement(3263541..3264872)	57.44	-0.22	-1.16	0.47	1	1		prmC	W3110 NC_007779	1267671..1268504	23.52	-0.17	-1.13	0.57	1	1		xseB	W3110 NC_007779	complement(440325..440567)	96.13	-0.32	-1.25	0.14	0.4	1		ykgJ	W3110 NC_007779	complement(303077..303406)	2.9	-0.43	-1.35	0.55	0.79	1
yccW	W3110 NC_007779	complement(1029201..1030304)	22.47	-0.22	-1.16	0.31	1	1		pncA	W3110 NC_007779	1853601..1854242	42.15	-0.17	-1.12	0.53	1	1		hycC	W3110 NC_007779	complement(2846071..2847897)	1.3	-0.32	-1.25	0.36	NaN	1		trpE	W3110 NC_007779	complement(1323098..1324660)	6.9	-0.43	-1.35	0.17	0.43	1
psd	W3110 NC_007779	complement(4394072..4395040)	92.95	-0.22	-1.16	0.29	1	1		lamB	W3110 NC_007779	4251561..4252901	27.55	-0.17	-1.12	0.64	1	1		ebgC	W3110 NC_007779	3224378..3224827	3.57	-0.32	-1.24	0.34	NaN	1		ptsG	W3110 NC_007779	1159446..1160879	71.77	-0.43	-1.35	0.05	0.21	1
yeeS	W3110 NC_007779	2078445..2078891	3.48	-0.22	-1.16	0.63	1	1		ybhO	W3110 NC_007779	complement(822920..824161)	8.75	-0.17	-1.12	0.6	1	1		yfeG	W3110 NC_007779	complement(2559576..2560628)	21.39	-0.32	-1.24	0.19	0.48	1		ycdY	W3110 NC_007779	1099881..1100435	110.71	-0.43	-1.34	0.04	0.19	1
hemB	W3110 NC_007779	complement(387977..388951)	128.12	-0.22	-1.16	0.3	1	1		ydiI	W3110 NC_007779	complement(1766936..1767346)	67.49	-0.17	-1.12	0.56	1	1		trmU	W3110 NC_007779	complement(1194244..1195350)	103.94	-0.32	-1.24	0.16	0.44	1		yhhS	W3110 NC_007779	4028682..4029899	27.93	-0.43	-1.34	0.08	0.29	1
cheA	W3110 NC_007779	complement(1975074..1977038)	9.89	-0.22	-1.16	0.3	1	1		damX	W3110 NC_007779	4123110..4124396	179.02	-0.17	-1.12	0.52	1	1		ybdK	W3110 NC_007779	complement(605488..606606)	10.49	-0.32	-1.24	0.15	0.42	1		pepA	W3110 NC_007779	complement(4489120..4490631)	546.89	-0.43	-1.34	0.02	0.12	1
ykfB	W3110 NC_007779	complement(264844..265311)	57.48	-0.22	-1.16	0.29	1	1		surA	W3110 NC_007779	complement(53416..54702)	407.98	-0.17	-1.12	0.54	1	1		ygiQ	W3110 NC_007779	complement(3157583..3159802)	14.81	-0.32	-1.24	0.12	0.37	1		yjbH	W3110 NC_007779	4241224..4243320	3.98	-0.43	-1.34	0.18	0.45	1
narI	W3110 NC_007779	1287426..1288103	5.8	-0.22	-1.16	0.53	1	1		yacH	W3110 NC_007779	complement(129407..131260)	6.63	-0.17	-1.12	0.56	1	1		rfaD	W3110 NC_007779	complement(3845496..3846428)	261.63	-0.31	-1.24	0.11	0.37	1		psd	W3110 NC_007779	complement(4394072..4395040)	159.09	-0.43	-1.34	0.06	0.24	1
argC	W3110 NC_007779	complement(3480676..3481680)	7.32	-0.22	-1.16	0.36	1	1		glnD	W3110 NC_007779	complement(185978..188650)	32.39	-0.17	-1.12	0.53	1	1		ada	W3110 NC_007779	complement(2312675..2313739)	22.26	-0.31	-1.24	0.16	0.43	1		ppdD	W3110 NC_007779	complement(117109..117549)	0.38	-0.43	-1.34	0.76	NaN	1
yfaD	W3110 NC_007779	2361574..2362473	3.07	-0.22	-1.16	0.47	1	1		yncE	W3110 NC_007779	1525021..1526082	52.7	-0.17	-1.12	0.49	1	1		ubiH	W3110 NC_007779	complement(3050996..3052174)	153.06	-0.31	-1.24	0.11	0.37	1		ygcJ	W3110 NC_007779	complement(2879707..2880798)	12.8	-0.42	-1.34	0.2	0.47	1
recR	W3110 NC_007779	493629..494234	130.06	-0.22	-1.16	0.33	1	1		ybbN	W3110 NC_007779	complement(516649..517503)	152.79	-0.17	-1.12	0.55	1	1		ynfE	W3110 NC_007779	1659783..1662209	4.51	-0.31	-1.24	0.22	0.51	1		rhaB	W3110 NC_007779	3539233..3540702	1.92	-0.42	-1.34	0.41	0.69	1
nagB	W3110 NC_007779	complement(703233..704033)	74.55	-0.22	-1.16	0.32	1	1		aqpZ	W3110 NC_007779	complement(915774..916469)	11.46	-0.17	-1.12	0.59	1	1		ldcC	W3110 NC_007779	209679..211820	18.69	-0.31	-1.24	0.1	0.35	1		ybaL	W3110 NC_007779	complement(500786..502462)	121.35	-0.42	-1.34	0.1	0.32	1
ybbS	W3110 NC_007779	complement(530519..531445)	2.07	-0.22	-1.16	0.55	1	1		speA	W3110 NC_007779	complement(3082591..3084567)	118.82	-0.17	-1.12	0.54	1	1		lpxL	W3110 NC_007779	complement(1117239..1118159)	37.77	-0.31	-1.24	0.15	0.42	1		bioD	W3110 NC_007779	812692..813369	4.02	-0.42	-1.34	0.43	0.7	1
ptsA	W3110 NC_007779	3494460..3496961	10.87	-0.22	-1.16	0.38	1	1		trmU	W3110 NC_007779	complement(1194244..1195350)	89.54	-0.17	-1.12	0.55	1	1		glnE	W3110 NC_007779	complement(3195457..3198297)	55.42	-0.31	-1.24	0.14	0.4	1		insB_7	W3110 NC_007779	4523401..4523904	8.73	-0.42	-1.34	0.35	0.64	1
yjbI	W3110 NC_007779	4254545..4255873	0.72	-0.22	-1.16	0.68	1	1		thrA	W3110 NC_007779	337..2799	111.31	-0.17	-1.12	0.58	1	1		ddpB	W3110 NC_007779	complement(1561621..1562643)	11.54	-0.31	-1.24	0.16	0.43	1		ygjV	W3110 NC_007779	complement(3239849..3240400)	8.19	-0.42	-1.34	0.26	0.55	1
argO	W3110 NC_007779	complement(3066829..3067464)	34.1	-0.22	-1.16	0.35	1	1		flgK	W3110 NC_007779	1139955..1141598	10.81	-0.17	-1.12	0.56	1	1		fumC	W3110 NC_007779	complement(1686899..1688302)	94.54	-0.31	-1.24	0.09	0.33	1		rpiB	W3110 NC_007779	4318028..4318477	22.76	-0.42	-1.34	0.23	0.52	1
uvrA	W3110 NC_007779	complement(4274639..4277461)	47.91	-0.22	-1.16	0.3	1	1		uxuA	W3110 NC_007779	4556316..4557500	53.58	-0.17	-1.12	0.63	1	1		sodC	W3110 NC_007779	complement(1725848..1726369)	45.93	-0.31	-1.24	0.14	0.4	1		ycbQ	W3110 NC_007779	998290..998829	5.58	-0.42	-1.34	0.4	0.67	1
ydiA	W3110 NC_007779	1789159..1789992	73.21	-0.22	-1.16	0.35	1	1		rhaD	W3110 NC_007779	3542409..3543233	1.88	-0.17	-1.12	0.72	1	1		agaS	W3110 NC_007779	3281831..3282985	3.78	-0.31	-1.24	0.23	NaN	1		yciF	W3110 NC_007779	complement(1316984..1317484)	2.65	-0.42	-1.34	0.5	0.75	1
glnL	W3110 NC_007779	3580342..3581391	37.26	-0.22	-1.16	0.33	1	1		yagM	W3110 NC_007779	complement(293169..294023)	1.92	-0.17	-1.12	0.73	1	1		ybeA	W3110 NC_007779	complement(668670..669137)	23.13	-0.31	-1.24	0.26	0.55	1		ptrB	W3110 NC_007779	complement(1928493..1930553)	29.4	-0.42	-1.34	0.04	0.17	1
treF	W3110 NC_007779	complement(3969174..3970823)	14.89	-0.22	-1.16	0.29	1	1		hsdS	W3110 NC_007779	complement(4584748..4586142)	15.36	-0.17	-1.12	0.51	1	1		rlpA	W3110 NC_007779	complement(664524..665612)	68.14	-0.31	-1.24	0.23	0.52	1		hemE	W3110 NC_007779	complement(3437901..3438965)	137.83	-0.42	-1.33	0.03	0.16	1
yacL	W3110 NC_007779	134388..134750	6.59	-0.21	-1.16	0.5	1	1		insC_2	W3110 NC_007779	complement(1106496..1106861)	50.49	-0.17	-1.12	0.76	1	1		actP	W3110 NC_007779	complement(4286843..4288492)	526.06	-0.31	-1.24	0.21	0.5	1		selC	W3110 NC_007779	complement(3804099..3804193)	9.17	-0.41	-1.33	0.59	0.8	1
nrfA	W3110 NC_007779	4291354..4292790	2.9	-0.21	-1.16	0.48	1	1		mutY	W3110 NC_007779	3101669..3102721	22.22	-0.17	-1.12	0.52	1	1		ycdW	W3110 NC_007779	1098127..1099065	122.25	-0.31	-1.24	0.14	0.4	1		rtcB	W3110 NC_007779	4082337..4083563	12.51	-0.41	-1.33	0.18	0.45	1
aspC	W3110 NC_007779	complement(984941..986131)	593.06	-0.21	-1.16	0.53	1	1		rnd	W3110 NC_007779	complement(1888578..1889705)	21.6	-0.17	-1.12	0.52	1	1		speA	W3110 NC_007779	complement(3082591..3084567)	130.48	-0.31	-1.24	0.11	0.36	1		ftsX	W3110 NC_007779	4038329..4039387	183.94	-0.41	-1.33	0.1	0.32	1
ugpA	W3110 NC_007779	4049504..4050391	5.33	-0.21	-1.16	0.43	1	1		yfbH	W3110 NC_007779	2374688..2375578	6.21	-0.17	-1.12	0.62	1	1		obgE	W3110 NC_007779	complement(3330437..3331609)	51.81	-0.31	-1.24	0.16	0.43	1		yegK	W3110 NC_007779	complement(2153848..2154609)	1.02	-0.41	-1.33	0.63	0.82	1
flgE	W3110 NC_007779	1134151..1135359	1114.57	-0.21	-1.16	0.53	1	1		yegD	W3110 NC_007779	2149811..2151163	14.1	-0.16	-1.12	0.61	1	1		ydjA	W3110 NC_007779	complement(1849839..1850390)	211.43	-0.31	-1.24	0.14	0.41	1		ybhE	W3110 NC_007779	799008..800003	193.33	-0.41	-1.33	0.1	0.33	1
yjcE	W3110 NC_007779	4283570..4285219	50.45	-0.21	-1.16	0.29	1	1		tiaE	W3110 NC_007779	complement(3922131..3923105)	128.01	-0.16	-1.12	0.58	1	1		rpsA	W3110 NC_007779	962417..964090	1524.37	-0.31	-1.24	0.15	0.42	1		bipA	W3110 NC_007779	complement(3576451..3578274)	179.61	-0.41	-1.33	0.07	0.25	1
ryjA	W3110 NC_007779	complement(4281517..4281656)	5.81	-0.21	-1.16	0.68	1	1		ydeV	W3110 NC_007779	complement(1600331..1601923)	129.28	-0.16	-1.12	0.52	1	1		cca	W3110 NC_007779	3200547..3201785	68.05	-0.31	-1.24	0.26	0.55	1		cheR	W3110 NC_007779	complement(1970218..1971078)	6.29	-0.41	-1.33	0.19	0.46	1
uvrB	W3110 NC_007779	813948..815969	58.27	-0.21	-1.16	0.32	1	1		yjbR	W3110 NC_007779	4274248..4274604	207.6	-0.16	-1.12	0.55	1	1		cheB	W3110 NC_007779	complement(1969166..1970215)	2.97	-0.31	-1.24	0.3	NaN	1		yjbR	W3110 NC_007779	4274248..4274604	241.41	-0.41	-1.33	0.04	0.17	1
yhjD	W3110 NC_007779	complement(3966040..3967053)	15.78	-0.21	-1.16	0.38	1	1		yheV	W3110 NC_007779	4161624..4161824	15.24	-0.16	-1.12	0.59	1	1		citD	W3110 NC_007779	complement(649710..650006)	0.67	-0.31	-1.24	0.72	NaN	1		yhjD	W3110 NC_007779	complement(3966040..3967053)	45.01	-0.41	-1.33	0.09	0.31	1
ytfT	W3110 NC_007779	4457254..4458276	10.78	-0.21	-1.16	0.37	1	1		gapC	W3110 NC_007779	complement(1491427..1492427)	161.88	-0.16	-1.12	0.53	1	1		yhjE	W3110 NC_007779	complement(3964307..3965629)	20.39	-0.31	-1.24	0.19	0.48	1		cysH	W3110 NC_007779	complement(2886234..2886968)	105.17	-0.41	-1.33	0.45	0.72	1
yfiC	W3110 NC_007779	complement(2710683..2711420)	12.05	-0.21	-1.16	0.4	1	1		eutT	W3110 NC_007779	complement(2572158..2572961)	15.24	-0.16	-1.12	0.59	1	1		glcE	W3110 NC_007779	complement(3124126..3125178)	33.87	-0.31	-1.24	0.2	0.49	1		cysG	W3110 NC_007779	complement(4141215..4142588)	37.92	-0.41	-1.33	0.04	0.17	1
ttdA	W3110 NC_007779	3205119..3206030	2.62	-0.21	-1.16	0.49	1	1		sdaC	W3110 NC_007779	2926885..2928174	99.1	-0.16	-1.12	0.56	1	1		eutE	W3110 NC_007779	complement(2569004..2570407)	4.38	-0.31	-1.24	0.3	0.59	1		dapF	W3110 NC_007779	complement(3641095..3641919)	136.14	-0.41	-1.33	0.09	0.31	1
Y75_p4289	W3110 NC_007779	complement(311738..312001)	6.2	-0.21	-1.16	0.53	1	1		yjjP	W3110 NC_007779	complement(4606768..4607538)	10.35	-0.16	-1.12	0.61	1	1		serS	W3110 NC_007779	939850..941142	299.76	-0.31	-1.24	0.23	0.52	1		yfjG	W3110 NC_007779	complement(2752944..2753420)	129.88	-0.41	-1.33	0.06	0.25	1
oppD	W3110 NC_007779	1306468..1307481	154.72	-0.21	-1.16	0.29	1	1		yeaG	W3110 NC_007779	1868622..1870556	100.32	-0.16	-1.12	0.55	1	1		rpsB	W3110 NC_007779	189874..190599	1016.88	-0.31	-1.24	0.16	0.43	1		yohD	W3110 NC_007779	2229135..2229713	31.93	-0.41	-1.33	0.13	0.38	1
ssuA	W3110 NC_007779	complement(996407..997366)	1.18	-0.21	-1.16	0.7	1	1		purH	W3110 NC_007779	3429149..3430738	9.72	-0.16	-1.12	0.59	1	1		hemH	W3110 NC_007779	497279..498241	14.89	-0.31	-1.24	0.17	0.45	1		yfeZ	W3110 NC_007779	complement(2556723..2557172)	36.02	-0.41	-1.33	0.17	0.43	1
agaV	W3110 NC_007779	3280072..3280545	51.27	-0.21	-1.16	0.31	1	1		carA	W3110 NC_007779	29651..30799	84.08	-0.16	-1.12	0.72	1	1		ydhV	W3110 NC_007779	complement(1753442..1755544)	2.51	-0.31	-1.24	0.35	0.64	1		ytjC	W3110 NC_007779	4638477..4639124	131.6	-0.41	-1.33	0.07	0.27	1
araC	W3110 NC_007779	70387..71265	239.36	-0.21	-1.16	0.32	1	1		yaiL	W3110 NC_007779	375996..376535	172.55	-0.16	-1.12	0.59	1	1		rbsC	W3110 NC_007779	complement(3700428..3701393)	18.37	-0.31	-1.24	0.18	0.47	1		insA_5	W3110 NC_007779	complement(2411895..2412170)	78.11	-0.41	-1.33	0.46	0.73	1
yjdA	W3110 NC_007779	4331813..4334041	34.86	-0.21	-1.16	0.33	1	1		ytjC	W3110 NC_007779	4638477..4639124	69.12	-0.16	-1.12	0.59	1	1		yheT	W3110 NC_007779	complement(4156192..4157214)	20.96	-0.31	-1.24	0.28	0.58	1		ycaQ	W3110 NC_007779	969811..971043	13.39	-0.41	-1.33	0.15	0.41	1
gspA	W3110 NC_007779	4185018..4186487	0.91	-0.21	-1.16	0.65	1	1		mppA	W3110 NC_007779	1394941..1396554	99.85	-0.16	-1.12	0.52	1	1		tam	W3110 NC_007779	1609060..1609818	56.53	-0.31	-1.24	0.12	0.38	1		bcsA	W3110 NC_007779	3945179..3947797	3.03	-0.41	-1.33	0.21	0.48	1
argB	W3110 NC_007779	complement(3479892..3480665)	13.99	-0.21	-1.16	0.37	1	1		yjiY	W3110 NC_007779	complement(4593809..4595959)	9.34	-0.16	-1.12	0.6	1	1		ydeU	W3110 NC_007779	complement(1594379..1595779)	11.56	-0.31	-1.24	0.2	0.49	1		asd	W3110 NC_007779	4065537..4066640	673.72	-0.41	-1.33	0.03	0.16	1
yjiA	W3110 NC_007779	complement(4592589..4593545)	60.38	-0.21	-1.15	0.3	1	1		cobB	W3110 NC_007779	1181097..1181936	39	-0.16	-1.12	0.6	1	1		gntU	W3110 NC_007779	4063354..4064694	2.77	-0.31	-1.24	0.26	NaN	1		nhaB	W3110 NC_007779	complement(1234753..1236294)	63.44	-0.41	-1.33	0.05	0.21	1
lhr	W3110 NC_007779	1730801..1735417	16.86	-0.21	-1.15	0.35	1	1		allC	W3110 NC_007779	complement(543281..544516)	7.03	-0.16	-1.12	0.6	1	1		ybeY	W3110 NC_007779	complement(692296..692763)	85.74	-0.31	-1.24	0.09	0.34	1		ushA	W3110 NC_007779	504138..505790	126.56	-0.41	-1.33	0.11	0.34	1
ilvM	W3110 NC_007779	complement(3684217..3684480)	1.41	-0.21	-1.15	0.78	1	1		ygjO	W3110 NC_007779	complement(3233395..3234531)	8.86	-0.16	-1.12	0.61	1	1		insF_5	W3110 NC_007779	2172669..2173535	25.86	-0.31	-1.24	0.29	0.58	1		brnQ	W3110 NC_007779	418815..420134	46.06	-0.41	-1.32	0.06	0.23	1
ahpF	W3110 NC_007779	638976..640541	216.25	-0.21	-1.15	0.57	1	1		amn	W3110 NC_007779	2057198..2058652	149.28	-0.16	-1.12	0.57	1	1		appC	W3110 NC_007779	1038162..1039706	5.46	-0.31	-1.24	0.31	0.61	1		ycjT	W3110 NC_007779	1379598..1381865	5.14	-0.41	-1.32	0.24	0.52	1
gltK	W3110 NC_007779	complement(685677..686351)	89.56	-0.21	-1.15	0.3	1	1		yiaO	W3110 NC_007779	complement(3893335..3894321)	4.93	-0.16	-1.12	0.69	1	1		yliH	W3110 NC_007779	878670..879053	246.86	-0.3	-1.23	0.28	0.58	1		moaD	W3110 NC_007779	819470..819715	103.25	-0.4	-1.32	0.13	0.38	1
thrS	W3110 NC_007779	complement(1802356..1804284)	1100.83	-0.21	-1.15	0.5	1	1		ygeA	W3110 NC_007779	complement(2978599..2979291)	24.75	-0.16	-1.12	0.52	1	1		yceK	W3110 NC_007779	1115156..1115383	127.67	-0.3	-1.23	0.17	0.45	1		potI	W3110 NC_007779	897506..898351	7.56	-0.4	-1.32	0.31	0.6	1
sgcE	W3110 NC_007779	complement(4531585..4532217)	6.74	-0.21	-1.15	0.53	1	1		yfgB	W3110 NC_007779	complement(2641785..2642939)	36.72	-0.16	-1.12	0.58	1	1		ymdC	W3110 NC_007779	1107932..1109353	16.89	-0.3	-1.23	0.16	0.43	1		ego	W3110 NC_007779	1603204..1604739	76.4	-0.4	-1.32	0.09	0.3	1
ybiC	W3110 NC_007779	836773..837858	208.08	-0.21	-1.15	0.3	1	1		envC	W3110 NC_007779	complement(3852318..3853577)	29.37	-0.16	-1.12	0.58	1	1		parC	W3110 NC_007779	complement(3162371..3164629)	113.81	-0.3	-1.23	0.12	0.38	1		yqjG	W3110 NC_007779	3249680..3250666	17.52	-0.4	-1.32	0.19	0.46	1
glpD	W3110 NC_007779	complement(4076897..4078402)	14.67	-0.2	-1.15	0.36	1	1		amyA	W3110 NC_007779	2008293..2009780	21.77	-0.16	-1.12	0.59	1	1		ulaA	W3110 NC_007779	4424660..4426057	28.45	-0.3	-1.23	0.11	0.37	1		fimD	W3110 NC_007779	4549776..4552412	19.48	-0.4	-1.32	0.05	0.2	1
ryeD	W3110 NC_007779	2155747..2155889	21.4	-0.2	-1.15	0.5	1	1		gatZ	W3110 NC_007779	complement(2178393..2179655)	1987.44	-0.16	-1.12	0.66	1	1		glcF	W3110 NC_007779	complement(3122892..3124115)	33.56	-0.3	-1.23	0.15	0.42	1		ypeA	W3110 NC_007779	complement(2557159..2557584)	50.08	-0.4	-1.32	0.18	0.45	1
nadR	W3110 NC_007779	4631995..4633227	49.73	-0.2	-1.15	0.31	1	1		ydhT	W3110 NC_007779	complement(1750461..1751273)	3.03	-0.16	-1.12	0.66	1	1		spoT	W3110 NC_007779	complement(3815907..3818015)	68.72	-0.3	-1.23	0.16	0.43	1		nrfC	W3110 NC_007779	4293398..4294069	3.4	-0.4	-1.32	0.46	0.73	1
yejH	W3110 NC_007779	2283966..2285726	9.53	-0.2	-1.15	0.44	1	1		yjcQ	W3110 NC_007779	complement(4304506..4306557)	1.76	-0.16	-1.12	0.66	1	1		ybbA	W3110 NC_007779	518957..519643	25.1	-0.3	-1.23	0.23	0.52	1		ybdG	W3110 NC_007779	complement(602639..603886)	54.02	-0.4	-1.32	0.06	0.23	1
priA	W3110 NC_007779	3509871..3512069	20.03	-0.2	-1.15	0.34	1	1		polA	W3110 NC_007779	complement(3586929..3589715)	132.86	-0.16	-1.12	0.59	1	1		yebA	W3110 NC_007779	complement(1942027..1943349)	75.33	-0.3	-1.23	0.11	0.36	1		yidP	W3110 NC_007779	complement(3775800..3776516)	2.2	-0.4	-1.32	0.49	0.75	1
rne	W3110 NC_007779	complement(1142759..1145944)	224.37	-0.2	-1.15	0.57	1	1		rsxC	W3110 NC_007779	1708633..1710855	6.93	-0.16	-1.12	0.5	1	1		ydiO	W3110 NC_007779	1778910..1780061	3.69	-0.3	-1.23	0.3	NaN	1		setA	W3110 NC_007779	77621..78799	11.67	-0.4	-1.32	0.24	0.52	1
rho	W3110 NC_007779	complement(3669005..3670264)	266.22	-0.2	-1.15	0.58	1	1		sapF	W3110 NC_007779	complement(1353542..1354348)	19.6	-0.16	-1.12	0.49	1	1		fepA	W3110 NC_007779	complement(609477..611717)	5.1	-0.3	-1.23	0.25	0.54	1		ybiI	W3110 NC_007779	complement(838612..838878)	7.68	-0.4	-1.32	0.47	0.74	1
hyaE	W3110 NC_007779	1036776..1037174	8.13	-0.2	-1.15	0.43	1	1		ydjG	W3110 NC_007779	complement(1856705..1857685)	4.84	-0.16	-1.12	0.64	1	1		hrpA	W3110 NC_007779	1484832..1488677	43.11	-0.3	-1.23	0.12	0.38	1		cyoE	W3110 NC_007779	complement(446039..446929)	3580.16	-0.4	-1.32	0.22	0.51	1
nrdB	W3110 NC_007779	2352054..2353184	113.15	-0.2	-1.15	0.32	1	1		fliG	W3110 NC_007779	2017017..2018012	15.98	-0.16	-1.12	0.51	1	1		sdaA	W3110 NC_007779	1898646..1900010	166.41	-0.3	-1.23	0.13	0.38	1		malG	W3110 NC_007779	complement(4246216..4247106)	85.02	-0.4	-1.32	0.11	0.35	1
yhgN	W3110 NC_007779	complement(4064751..4065344)	20.15	-0.2	-1.15	0.49	1	1		ybhE	W3110 NC_007779	799008..800003	123.94	-0.16	-1.11	0.61	1	1		lpd	W3110 NC_007779	127912..129336	1696.14	-0.3	-1.23	0.2	0.49	1		ssrA	W3110 NC_007779	2754249..2754611	360618	-0.4	-1.32	0.27	0.56	1
dnaK	W3110 NC_007779	12163..14079	532.8	-0.2	-1.15	0.57	1	1		gntP	W3110 NC_007779	complement(4554633..4555976)	9.8	-0.16	-1.11	0.6	1	1		oxc	W3110 NC_007779	complement(2495702..2497396)	2.72	-0.3	-1.23	0.25	0.54	1		hemY	W3110 NC_007779	3648799..3649995	335.08	-0.4	-1.32	0.21	0.49	1
hokB	W3110 NC_007779	complement(1493636..1493785)	543.02	-0.2	-1.15	0.35	1	1		yedX	W3110 NC_007779	2041093..2041506	7.29	-0.16	-1.11	0.66	1	1		alsA	W3110 NC_007779	complement(4314126..4315658)	1.84	-0.3	-1.23	0.33	NaN	1		glnG	W3110 NC_007779	3581403..3582812	116.59	-0.4	-1.32	0.08	0.28	1
tdh	W3110 NC_007779	3849070..3850095	1383.79	-0.2	-1.15	0.52	1	1		yaeF	W3110 NC_007779	complement(216179..217003)	4.11	-0.16	-1.11	0.64	1	1		nac	W3110 NC_007779	complement(2063153..2064070)	3.52	-0.3	-1.23	0.32	NaN	1		kdpB	W3110 NC_007779	complement(725410..727458)	6.07	-0.4	-1.32	0.13	0.38	1
ydiP	W3110 NC_007779	complement(1780104..1781015)	20	-0.2	-1.15	0.32	1	1		nikC	W3110 NC_007779	complement(4023400..4024233)	1.45	-0.16	-1.11	0.75	1	1		yicI	W3110 NC_007779	3805878..3808196	5.55	-0.3	-1.23	0.25	0.54	1		yecD	W3110 NC_007779	1952546..1953112	59.01	-0.4	-1.32	0.11	0.35	1
napG	W3110 NC_007779	complement(2302899..2303594)	41.39	-0.2	-1.15	0.35	1	1		mqo	W3110 NC_007779	complement(2308442..2310088)	10.36	-0.16	-1.11	0.52	1	1		pps	W3110 NC_007779	complement(1786448..1788826)	977.66	-0.3	-1.23	0.17	0.45	1		yjeS	W3110 NC_007779	complement(4397608..4398747)	29.08	-0.4	-1.32	0.11	0.34	1
yedR	W3110 NC_007779	complement(2035256..2035621)	1.17	-0.2	-1.15	0.76	1	1		metG	W3110 NC_007779	2197634..2199667	119.13	-0.16	-1.11	0.59	1	1		sufI	W3110 NC_007779	complement(3159913..3161325)	96.9	-0.3	-1.23	0.15	0.42	1		artJ	W3110 NC_007779	complement(900266..900997)	6.1	-0.4	-1.32	0.3	0.59	1
cadB	W3110 NC_007779	complement(4363375..4364709)	63.67	-0.2	-1.15	0.33	1	1		pck	W3110 NC_007779	complement(4105976..4107598)	1097.03	-0.16	-1.11	0.65	1	1		yghK	W3110 NC_007779	complement(3118253..3119935)	9.57	-0.3	-1.23	0.22	0.52	1		yhaM	W3110 NC_007779	complement(3253997..3255307)	19.27	-0.4	-1.32	0.17	0.43	1
fabB	W3110 NC_007779	complement(2445831..2447051)	1098.46	-0.2	-1.15	0.55	1	1		ykgD	W3110 NC_007779	319451..320305	7.78	-0.16	-1.11	0.63	1	1		speD	W3110 NC_007779	complement(134788..135582)	84.75	-0.3	-1.23	0.25	0.54	1		torT	W3110 NC_007779	1056683..1057711	14	-0.4	-1.32	0.2	0.47	1
flgF	W3110 NC_007779	1135379..1136134	632.99	-0.2	-1.15	0.62	1	1		ygiN	W3110 NC_007779	3171798..3172112	1463.01	-0.15	-1.11	0.62	1	1		ybdZ	W3110 NC_007779	613165..613383	1.55	-0.3	-1.23	0.71	NaN	1		ycgN	W3110 NC_007779	1230407..1230853	19.86	-0.39	-1.31	0.2	0.48	1
glnS	W3110 NC_007779	706515..708179	196.06	-0.2	-1.15	0.49	1	1		yjiL	W3110 NC_007779	complement(4568602..4569369)	21.79	-0.15	-1.11	0.57	1	1		ycjX	W3110 NC_007779	1385831..1387228	66.01	-0.29	-1.23	0.14	0.41	1		yphH	W3110 NC_007779	2681519..2682712	17.82	-0.39	-1.31	0.14	0.4	1
ybhG	W3110 NC_007779	complement(829396..830394)	74.79	-0.2	-1.15	0.33	1	1		ybdL	W3110 NC_007779	632809..633969	6.85	-0.15	-1.11	0.63	1	1		manY	W3110 NC_007779	1904796..1905596	74.42	-0.29	-1.23	0.15	0.42	1		insD_3	W3110 NC_007779	1301435..1302358	35.72	-0.39	-1.31	0.2	0.48	1
selA	W3110 NC_007779	3879166..3880557	35.09	-0.2	-1.15	0.38	1	1		yneG	W3110 NC_007779	complement(1613680..1614039)	15.1	-0.15	-1.11	0.64	1	1		cobT	W3110 NC_007779	complement(2065525..2066604)	29.05	-0.29	-1.23	0.13	0.4	1		rrlB	W3110 NC_007779	complement(3465137..3468040)	867.02	-0.39	-1.31	0.48	0.74	1
yegK	W3110 NC_007779	complement(2153848..2154609)	0.9	-0.2	-1.15	0.64	1	1		yfeX	W3110 NC_007779	complement(2555092..2555991)	97.12	-0.15	-1.11	0.56	1	1		gltW	W3110 NC_007779	complement(2728025..2728100)	10.99	-0.29	-1.23	0.67	NaN	1		ybdB	W3110 NC_007779	628523..628936	0.97	-0.39	-1.31	0.7	0.86	1
soxR	W3110 NC_007779	4281059..4281523	2.9	-0.2	-1.15	0.68	1	1		gph	W3110 NC_007779	4126027..4126785	112.95	-0.15	-1.11	0.56	1	1		infB	W3110 NC_007779	complement(3313197..3315869)	284.21	-0.29	-1.23	0.24	0.53	1		ddpC	W3110 NC_007779	complement(1560728..1561624)	11.35	-0.39	-1.31	0.26	0.55	1
yihX	W3110 NC_007779	complement(3560529..3561128)	451.92	-0.2	-1.15	0.38	1	1		galP	W3110 NC_007779	3086940..3088334	2.09	-0.15	-1.11	0.62	1	1		yjgI	W3110 NC_007779	complement(4478020..4478733)	6.38	-0.29	-1.23	0.29	0.58	1		rrlG	W3110 NC_007779	complement(2724937..2727840)	864.82	-0.39	-1.31	0.48	0.74	1
hepA	W3110 NC_007779	complement(60358..63264)	9.86	-0.2	-1.15	0.33	1	1		yfaW	W3110 NC_007779	complement(2364879..2366096)	10.58	-0.15	-1.11	0.62	1	1		astB	W3110 NC_007779	complement(1828630..1829973)	134.19	-0.29	-1.22	0.15	0.42	1		rpoE	W3110 NC_007779	complement(2708093..2708668)	600.49	-0.39	-1.31	0.21	0.48	1
ydcM	W3110 NC_007779	1505371..1506579	32.01	-0.2	-1.15	0.33	1	1		yihI	W3110 NC_007779	complement(3584825..3585334)	63.54	-0.15	-1.11	0.64	1	1		livM	W3110 NC_007779	4044935..4046212	3.99	-0.29	-1.22	0.31	0.6	1		ugpC	W3110 NC_007779	4051235..4052305	18.14	-0.39	-1.31	0.15	0.41	1
phnG	W3110 NC_007779	complement(4325922..4326374)	1.07	-0.2	-1.15	0.71	1	1		yfcC	W3110 NC_007779	2422527..2424047	2.67	-0.15	-1.11	0.7	1	1		ydhC	W3110 NC_007779	1741625..1742836	35.5	-0.29	-1.22	0.11	0.36	1		dmsD	W3110 NC_007779	1666220..1666834	32.42	-0.39	-1.31	0.18	0.45	1
ymfH	W3110 NC_007779	complement(1202646..1202957)	6.72	-0.2	-1.15	0.56	1	1		hscB	W3110 NC_007779	complement(2657608..2658123)	57.45	-0.15	-1.11	0.6	1	1		yjeF	W3110 NC_007779	4398746..4400293	43.17	-0.29	-1.22	0.25	0.54	1		helD	W3110 NC_007779	1024893..1026947	124.62	-0.39	-1.31	0.07	0.26	1
yhjC	W3110 NC_007779	complement(3967102..3968073)	7.96	-0.2	-1.15	0.49	1	1		phnC	W3110 NC_007779	complement(4329055..4329843)	0.93	-0.15	-1.11	0.76	1	1		prpD	W3110 NC_007779	350439..351890	1.26	-0.29	-1.22	0.41	NaN	1		araJ	W3110 NC_007779	complement(410521..411705)	7.28	-0.39	-1.31	0.28	0.57	1
narJ	W3110 NC_007779	1286716..1287426	5.85	-0.2	-1.15	0.51	1	1		yebU	W3110 NC_007779	1921937..1923376	8.72	-0.15	-1.11	0.55	1	1		rpmD	W3110 NC_007779	4195694..4195873	695.57	-0.29	-1.22	0.18	0.46	1		evgA	W3110 NC_007779	2489201..2489815	65.36	-0.39	-1.31	0.15	0.4	1
malY	W3110 NC_007779	1702671..1703843	41.88	-0.2	-1.15	0.43	1	1		bioC	W3110 NC_007779	811944..812699	3.82	-0.15	-1.11	0.64	1	1		betI	W3110 NC_007779	complement(327971..328558)	254.09	-0.29	-1.22	0.14	0.41	1		yiiM	W3110 NC_007779	complement(3533185..3533859)	82.55	-0.39	-1.31	0.07	0.25	1
ydeK	W3110 NC_007779	complement(1595823..1599800)	5.65	-0.2	-1.15	0.39	1	1		yagR	W3110 NC_007779	complement(297960..300158)	6.6	-0.15	-1.11	0.6	1	1		insB_7	W3110 NC_007779	4523401..4523904	4.63	-0.29	-1.22	0.44	NaN	1		cedA	W3110 NC_007779	complement(1815135..1815398)	2.24	-0.39	-1.31	0.68	0.85	1
yjcZ	W3110 NC_007779	4334038..4334916	15.31	-0.2	-1.15	0.52	1	1		ygfZ	W3110 NC_007779	3039969..3040949	269.5	-0.15	-1.11	0.62	1	1		yidJ	W3110 NC_007779	3782011..3783504	2.75	-0.29	-1.22	0.31	NaN	1		yjhV	W3110 NC_007779	4514400..4514813	2.51	-0.39	-1.31	0.57	0.79	1
ycbB	W3110 NC_007779	981469..983316	39.92	-0.2	-1.15	0.37	1	1		narU	W3110 NC_007779	complement(1544386..1545774)	8.83	-0.15	-1.11	0.58	1	1		uvrB	W3110 NC_007779	813948..815969	76.71	-0.29	-1.22	0.13	0.4	1		yibF	W3110 NC_007779	3878460..3879068	42.82	-0.39	-1.31	0.16	0.41	1
purC	W3110 NC_007779	complement(2595561..2596274)	43.84	-0.2	-1.15	0.42	1	1		rnb	W3110 NC_007779	complement(1348692..1350626)	90.28	-0.15	-1.11	0.58	1	1		nagD	W3110 NC_007779	complement(699996..700748)	97.61	-0.29	-1.22	0.27	0.56	1		yceF	W3110 NC_007779	complement(1147588..1148172)	95.83	-0.39	-1.31	0.05	0.22	1
narG	W3110 NC_007779	1281441..1285184	2.42	-0.2	-1.15	0.43	1	1		artJ	W3110 NC_007779	complement(900266..900997)	7.42	-0.15	-1.11	0.63	1	1		yebC	W3110 NC_007779	complement(1949125..1949865)	304.88	-0.29	-1.22	0.15	0.42	1		entF	W3110 NC_007779	613380..617261	8.51	-0.38	-1.31	0.12	0.37	1
fecD	W3110 NC_007779	complement(4516138..4517094)	3.38	-0.2	-1.15	0.47	1	1		caiB	W3110 NC_007779	complement(37898..39115)	7.2	-0.15	-1.11	0.65	1	1		mobA	W3110 NC_007779	3594682..3595266	33.46	-0.29	-1.22	0.31	0.6	1		caiE	W3110 NC_007779	complement(34781..35371)	8.88	-0.38	-1.31	0.28	0.57	1
ylbE	W3110 NC_007779	547581..548839	1.48	-0.19	-1.14	0.61	1	1		hisP	W3110 NC_007779	complement(2429182..2429955)	19.22	-0.15	-1.11	0.63	1	1		ytjB	W3110 NC_007779	complement(4628825..4629469)	45.47	-0.29	-1.22	0.15	0.42	1		araH	W3110 NC_007779	complement(1984691..1985680)	27.58	-0.38	-1.31	0.16	0.42	1
lipA	W3110 NC_007779	complement(659673..660638)	157.79	-0.19	-1.14	0.35	1	1		guaB	W3110 NC_007779	complement(2631260..2632726)	79.84	-0.15	-1.11	0.65	1	1		cpxA	W3110 NC_007779	3531706..3533079	87.85	-0.29	-1.22	0.17	0.45	1		cca	W3110 NC_007779	3200547..3201785	143.23	-0.38	-1.3	0.17	0.43	1
eda	W3110 NC_007779	complement(1933829..1934470)	192.29	-0.19	-1.14	0.35	1	1		xerD	W3110 NC_007779	complement(3037503..3038399)	43.52	-0.15	-1.11	0.59	1	1		priA	W3110 NC_007779	3509871..3512069	22.95	-0.29	-1.22	0.23	0.53	1		nlpI	W3110 NC_007779	complement(3307895..3308779)	1361.95	-0.38	-1.3	0.08	0.28	1
yahJ	W3110 NC_007779	340349..341731	19.61	-0.19	-1.14	0.34	1	1		tsf	W3110 NC_007779	190857..191708	711.65	-0.15	-1.11	0.56	1	1		ppdC	W3110 NC_007779	complement(2961097..2961420)	17.71	-0.29	-1.22	0.31	0.6	1		bfr	W3110 NC_007779	4173691..4174167	91.87	-0.38	-1.3	0.3	0.58	1
sseA	W3110 NC_007779	2651150..2651995	788.88	-0.19	-1.14	0.59	1	1		yjgR	W3110 NC_007779	complement(4493241..4494743)	21.84	-0.15	-1.11	0.6	1	1		sspA	W3110 NC_007779	complement(3376637..3377275)	333.92	-0.29	-1.22	0.15	0.43	1		yabQ	W3110 NC_007779	59121..59279	17.25	-0.38	-1.3	0.46	0.73	1
btuB	W3110 NC_007779	complement(3471198..3473042)	64.34	-0.19	-1.14	0.39	1	1		ycfX	W3110 NC_007779	1180170..1181081	122.78	-0.15	-1.11	0.57	1	1		yegU	W3110 NC_007779	2183429..2184433	14.55	-0.29	-1.22	0.22	0.51	1		ygcW	W3110 NC_007779	complement(2898144..2898929)	0.77	-0.38	-1.3	0.66	0.84	1
glgB	W3110 NC_007779	4066913..4069099	339.41	-0.19	-1.14	0.6	1	1		mutM	W3110 NC_007779	3829263..3830072	7.02	-0.15	-1.11	0.64	1	1		edd	W3110 NC_007779	complement(1934507..1936318)	11.78	-0.29	-1.22	0.31	0.6	1		aegA	W3110 NC_007779	complement(2582202..2584181)	8.52	-0.38	-1.3	0.19	0.46	1
gor	W3110 NC_007779	complement(3992764..3994116)	114.81	-0.19	-1.14	0.38	1	1		yegE	W3110 NC_007779	2145403..2148720	14.33	-0.15	-1.11	0.57	1	1		rpoA	W3110 NC_007779	4199387..4200376	2057.04	-0.29	-1.22	0.22	0.51	1		yoaF	W3110 NC_007779	complement(1878992..1879246)	27.59	-0.38	-1.3	0.38	0.66	1
yhbG	W3110 NC_007779	3343799..3344524	96.5	-0.19	-1.14	0.36	1	1		nudF	W3110 NC_007779	complement(3175937..3176566)	24.88	-0.15	-1.11	0.51	1	1		rcsF	W3110 NC_007779	complement(219591..219995)	46.31	-0.29	-1.22	0.29	0.59	1		ycjY	W3110 NC_007779	complement(1392647..1393579)	8.26	-0.38	-1.3	0.32	0.61	1
mhpR	W3110 NC_007779	complement(366811..367758)	19.27	-0.19	-1.14	0.33	1	1		ycfS	W3110 NC_007779	complement(1170989..1171951)	14.67	-0.15	-1.11	0.57	1	1		ybhN	W3110 NC_007779	complement(821964..822920)	3.04	-0.29	-1.22	0.37	NaN	1		purA	W3110 NC_007779	4409367..4410665	938.14	-0.38	-1.3	0.07	0.27	1
rplX	W3110 NC_007779	4192649..4192963	1277.38	-0.19	-1.14	0.62	1	1		torY	W3110 NC_007779	complement(1958746..1959846)	5.55	-0.15	-1.11	0.66	1	1		yjjA	W3110 NC_007779	complement(4604375..4604869)	25.6	-0.29	-1.22	0.26	0.55	1		eutT	W3110 NC_007779	complement(2572158..2572961)	31.18	-0.38	-1.3	0.17	0.44	1
oppB	W3110 NC_007779	1304613..1305533	109.34	-0.19	-1.14	0.35	1	1		ydcU	W3110 NC_007779	1515545..1516486	16.21	-0.15	-1.11	0.52	1	1		eutJ	W3110 NC_007779	complement(2568157..2568993)	3.87	-0.29	-1.22	0.3	NaN	1		ygeD	W3110 NC_007779	complement(2971325..2972518)	49.75	-0.38	-1.3	0.1	0.32	1
ynfD	W3110 NC_007779	1659279..1659584	15.17	-0.19	-1.14	0.49	1	1		ftsZ	W3110 NC_007779	105305..106456	644.86	-0.15	-1.11	0.59	1	1		caiC	W3110 NC_007779	complement(36271..37839)	7.9	-0.29	-1.22	0.25	0.54	1		yfaY	W3110 NC_007779	complement(2367101..2368303)	37.38	-0.38	-1.3	0.14	0.39	1
obgE	W3110 NC_007779	complement(3330437..3331609)	19.09	-0.19	-1.14	0.4	1	1		uhpC	W3110 NC_007779	3791791..3793110	2.51	-0.15	-1.11	0.65	1	1		lysC	W3110 NC_007779	complement(4235474..4236823)	8.02	-0.29	-1.22	0.22	0.51	1		ycdT	W3110 NC_007779	1093298..1094656	7.52	-0.38	-1.3	0.29	0.58	1
fecE	W3110 NC_007779	complement(4515370..4516137)	7.54	-0.19	-1.14	0.44	1	1		ppdC	W3110 NC_007779	complement(2961097..2961420)	17.19	-0.15	-1.11	0.66	1	1		ilvI	W3110 NC_007779	85630..87354	15.94	-0.29	-1.22	0.19	0.48	1		yccX	W3110 NC_007779	1030486..1030764	8.06	-0.38	-1.3	0.49	0.75	1
ybjT	W3110 NC_007779	complement(907274..908704)	57.39	-0.19	-1.14	0.35	1	1		aaeR	W3110 NC_007779	3389375..3390304	26.19	-0.15	-1.11	0.56	1	1		yfcL	W3110 NC_007779	complement(2449337..2449615)	30.47	-0.28	-1.22	0.34	0.63	1		allC	W3110 NC_007779	complement(543281..544516)	7.5	-0.38	-1.3	0.23	0.52	1
sapA	W3110 NC_007779	complement(1357181..1358824)	33.64	-0.19	-1.14	0.37	1	1		cueO	W3110 NC_007779	137083..138633	33.27	-0.15	-1.11	0.53	1	1		nadE	W3110 NC_007779	1824172..1824999	126.77	-0.28	-1.22	0.17	0.45	1		ymcA	W3110 NC_007779	complement(1046271..1048367)	3.66	-0.38	-1.3	0.26	0.54	1
yegV	W3110 NC_007779	2184430..2185395	14.36	-0.19	-1.14	0.5	1	1		yqjH	W3110 NC_007779	complement(3214383..3215147)	13.13	-0.15	-1.11	0.65	1	1		plsB	W3110 NC_007779	complement(4257633..4260056)	99.47	-0.28	-1.22	0.15	0.43	1		afuC	W3110 NC_007779	complement(276980..278026)	3.54	-0.37	-1.3	0.43	0.7	1
ydjG	W3110 NC_007779	complement(1856705..1857685)	5.8	-0.19	-1.14	0.45	1	1		cynX	W3110 NC_007779	359216..360370	11.12	-0.15	-1.11	0.63	1	1		leuD	W3110 NC_007779	complement(78848..79453)	86.92	-0.28	-1.22	0.17	0.45	1		fdnI	W3110 NC_007779	1553052..1553705	10.51	-0.37	-1.3	0.44	0.71	1
cca	W3110 NC_007779	3200547..3201785	75.48	-0.19	-1.14	0.37	1	1		murC	W3110 NC_007779	100765..102240	159.3	-0.15	-1.11	0.57	1	1		rplQ	W3110 NC_007779	4200417..4200800	774.33	-0.28	-1.22	0.18	0.46	1		yehW	W3110 NC_007779	complement(2219079..2219810)	13.73	-0.37	-1.3	0.26	0.55	1
yjjI	W3110 NC_007779	complement(4620195..4621745)	5.62	-0.19	-1.14	0.44	1	1		dusB	W3110 NC_007779	3410135..3411100	86.1	-0.15	-1.11	0.57	1	1		thiL	W3110 NC_007779	434858..435835	61.33	-0.28	-1.22	0.19	0.47	1		ybfO	W3110 NC_007779	734642..736075	2.66	-0.37	-1.29	0.4	0.68	1
thiC	W3110 NC_007779	3440582..3442477	7.96	-0.19	-1.14	0.48	1	1		rplR	W3110 NC_007779	4194819..4195172	1252.27	-0.15	-1.11	0.63	1	1		metR	W3110 NC_007779	3623865..3624818	4.5	-0.28	-1.22	0.29	0.58	1		yagR	W3110 NC_007779	complement(297960..300158)	13.52	-0.37	-1.29	0.13	0.38	1
fabD	W3110 NC_007779	1151305..1152234	442.95	-0.19	-1.14	0.61	1	1		ugpQ	W3110 NC_007779	4052302..4053045	15.09	-0.15	-1.11	0.64	1	1		ynbC	W3110 NC_007779	1480852..1482609	2.36	-0.28	-1.22	0.29	NaN	1		hda	W3110 NC_007779	complement(2616731..2617477)	53.19	-0.37	-1.29	0.18	0.45	1
tyrB	W3110 NC_007779	4270704..4271897	46.8	-0.19	-1.14	0.41	1	1		bcsF	W3110 NC_007779	complement(3942198..3942389)	8.57	-0.15	-1.11	0.74	1	1		ilvB	W3110 NC_007779	3787631..3789319	481.7	-0.28	-1.21	0.25	0.54	1		chaA	W3110 NC_007779	complement(1272326..1273426)	39.25	-0.37	-1.29	0.18	0.45	1
nagD	W3110 NC_007779	complement(699996..700748)	114.21	-0.19	-1.14	0.36	1	1		glyS	W3110 NC_007779	3916018..3918087	210.61	-0.15	-1.11	0.62	1	1		yjjB	W3110 NC_007779	complement(4606304..4606630)	9.13	-0.28	-1.21	0.37	NaN	1		hchA	W3110 NC_007779	2037972..2038823	878.65	-0.37	-1.29	0.07	0.27	1
htpG	W3110 NC_007779	494344..496218	242.74	-0.19	-1.14	0.63	1	1		eutQ	W3110 NC_007779	complement(2572958..2573659)	14.46	-0.15	-1.11	0.67	1	1		yhiN	W3110 NC_007779	4003005..4004207	23.32	-0.28	-1.21	0.16	0.43	1		yeiM	W3110 NC_007779	complement(2259419..2260669)	46.68	-0.37	-1.29	0.07	0.27	1
yeeT	W3110 NC_007779	2078954..2079175	3.67	-0.19	-1.14	0.66	1	1		yphE	W3110 NC_007779	complement(2675506..2677017)	4.56	-0.15	-1.11	0.65	1	1		nudB	W3110 NC_007779	complement(1949894..1950346)	156.07	-0.28	-1.21	0.31	0.6	1		yahI	W3110 NC_007779	339389..340339	4.38	-0.37	-1.29	0.37	0.65	1
mreB	W3110 NC_007779	complement(3399899..3400942)	288.93	-0.19	-1.14	0.5	1	1		hycG	W3110 NC_007779	complement(2842099..2842866)	4.74	-0.15	-1.11	0.67	1	1		glyU	W3110 NC_007779	complement(2997640..2997713)	3.18	-0.28	-1.21	0.74	NaN	1		araE	W3110 NC_007779	complement(2979420..2980838)	31.67	-0.37	-1.29	0.14	0.39	1
grxC	W3110 NC_007779	3855973..3856224	216.98	-0.19	-1.14	0.39	1	1		yahF	W3110 NC_007779	336002..337549	2.13	-0.15	-1.11	0.67	1	1		hybE	W3110 NC_007779	complement(3138967..3139455)	46.09	-0.28	-1.21	0.23	0.53	1		tauD	W3110 NC_007779	387019..387870	7.4	-0.37	-1.29	0.31	0.6	1
degQ	W3110 NC_007779	3380598..3381965	75.27	-0.19	-1.14	0.37	1	1		yqgF	W3110 NC_007779	3092156..3092572	51.13	-0.15	-1.11	0.59	1	1		topA	W3110 NC_007779	1332762..1335359	200.1	-0.28	-1.21	0.31	0.6	1		nirB	W3110 NC_007779	complement(4143862..4146405)	2.38	-0.37	-1.29	0.28	0.57	1
ydfO	W3110 NC_007779	1638761..1639171	0.77	-0.19	-1.14	0.82	1	1		sdiA	W3110 NC_007779	complement(1998247..1998969)	38.6	-0.15	-1.11	0.63	1	1		fecD	W3110 NC_007779	complement(4516138..4517094)	4.37	-0.28	-1.21	0.34	NaN	1		proS	W3110 NC_007779	complement(217057..218775)	297.68	-0.37	-1.29	0.24	0.52	1
cpxR	W3110 NC_007779	3531011..3531709	179.13	-0.19	-1.14	0.36	1	1		gmr	W3110 NC_007779	complement(1346471..1348456)	13.39	-0.15	-1.11	0.59	1	1		ugpB	W3110 NC_007779	4048090..4049406	58.67	-0.28	-1.21	0.36	0.65	1		rhtC	W3110 NC_007779	complement(3628304..3628924)	34.53	-0.37	-1.29	0.18	0.45	1
tesB	W3110 NC_007779	complement(473525..474385)	44.91	-0.19	-1.14	0.35	1	1		ypjL	W3110 NC_007779	complement(2770823..2771341)	17.71	-0.15	-1.11	0.62	1	1		astD	W3110 NC_007779	complement(1829970..1831448)	185.66	-0.28	-1.21	0.19	0.48	1		yebA	W3110 NC_007779	complement(1942027..1943349)	123.11	-0.37	-1.29	0.1	0.32	1
murG	W3110 NC_007779	99644..100711	60.17	-0.19	-1.14	0.34	1	1		ydeP	W3110 NC_007779	complement(1585921..1588200)	11.01	-0.15	-1.11	0.59	1	1		rpsD	W3110 NC_007779	4198741..4199361	1500.31	-0.28	-1.21	0.23	0.53	1		yciX	W3110 NC_007779	1336874..1337172	72.85	-0.37	-1.29	0.17	0.43	1
dgsA	W3110 NC_007779	complement(1669058..1670278)	41.91	-0.19	-1.14	0.49	1	1		yphD	W3110 NC_007779	complement(2674483..2675481)	5.33	-0.15	-1.11	0.64	1	1		treR	W3110 NC_007779	complement(4470979..4471926)	11.03	-0.28	-1.21	0.29	0.58	1		ftsY	W3110 NC_007779	4036172..4037665	92.93	-0.37	-1.29	0.04	0.19	1
cynS	W3110 NC_007779	358713..359183	4.1	-0.19	-1.14	0.59	1	1		rihB	W3110 NC_007779	complement(2257579..2258520)	1.63	-0.15	-1.11	0.75	1	1		folE	W3110 NC_007779	complement(2246318..2246986)	139.3	-0.28	-1.21	0.16	0.43	1		codA	W3110 NC_007779	355395..356678	52.94	-0.37	-1.29	0.12	0.36	1
pdxK	W3110 NC_007779	complement(2541832..2542683)	51.21	-0.19	-1.14	0.4	1	1		nadE	W3110 NC_007779	1824172..1824999	114.46	-0.15	-1.11	0.58	1	1		minC	W3110 NC_007779	complement(1226962..1227657)	118.04	-0.28	-1.21	0.3	0.59	1		malK	W3110 NC_007779	4250374..4251489	46.51	-0.37	-1.29	0.12	0.37	1
treC	W3110 NC_007779	complement(4467734..4469389)	75.84	-0.19	-1.14	0.41	1	1		tam	W3110 NC_007779	1609060..1609818	64.3	-0.15	-1.11	0.56	1	1		rplC	W3110 NC_007779	4187490..4188119	1601.78	-0.28	-1.21	0.24	0.53	1		azoR	W3110 NC_007779	complement(1483969..1484574)	28.89	-0.37	-1.29	0.18	0.45	1
copA	W3110 NC_007779	complement(508099..510603)	51.04	-0.19	-1.14	0.36	1	1		yciE	W3110 NC_007779	complement(1316432..1316938)	18.9	-0.15	-1.11	0.71	1	1		norR	W3110 NC_007779	complement(2829431..2830945)	16.26	-0.28	-1.21	0.25	0.54	1		ybjL	W3110 NC_007779	complement(888556..890241)	43.36	-0.37	-1.29	0.1	0.33	1
yebA	W3110 NC_007779	complement(1942027..1943349)	93.55	-0.19	-1.14	0.38	1	1		ycbL	W3110 NC_007779	984072..984719	255.15	-0.15	-1.11	0.6	1	1		yhjH	W3110 NC_007779	3961228..3961995	4.63	-0.28	-1.21	0.36	NaN	1		yfbF	W3110 NC_007779	2371741..2372709	6.64	-0.36	-1.29	0.29	0.58	1
yniA	W3110 NC_007779	1809510..1810370	231.56	-0.19	-1.14	0.37	1	1		aldB	W3110 NC_007779	3883904..3885442	127.51	-0.15	-1.11	0.6	1	1		agaW	W3110 NC_007779	3280556..3280957	20.81	-0.28	-1.21	0.41	0.69	1		tauA	W3110 NC_007779	384456..385418	2.5	-0.36	-1.29	0.55	0.79	1
yebZ	W3110 NC_007779	complement(1925433..1926305)	79.01	-0.19	-1.14	0.39	1	1		napF	W3110 NC_007779	complement(2306337..2306831)	10.38	-0.14	-1.11	0.65	1	1		rplS	W3110 NC_007779	complement(2742839..2743186)	389.54	-0.27	-1.21	0.18	0.46	1		ybjO	W3110 NC_007779	898411..898899	11.15	-0.36	-1.29	0.25	0.53	1
alaS	W3110 NC_007779	complement(2818037..2820667)	281.83	-0.19	-1.14	0.59	1	1		rhaR	W3110 NC_007779	complement(3537187..3538125)	9.58	-0.14	-1.11	0.62	1	1		ddpX	W3110 NC_007779	complement(1564209..1564790)	13.17	-0.27	-1.21	0.37	0.66	1		mutL	W3110 NC_007779	4402092..4403939	132.47	-0.36	-1.29	0.07	0.26	1
paaK	W3110 NC_007779	1463839..1465152	49.02	-0.19	-1.14	0.35	1	1		mreD	W3110 NC_007779	complement(3398242..3398730)	25.83	-0.14	-1.11	0.58	1	1		fbp	W3110 NC_007779	complement(4459291..4460289)	244.42	-0.27	-1.21	0.18	0.45	1		guaD	W3110 NC_007779	3024422..3025741	95.89	-0.36	-1.29	0.19	0.46	1
ycjR	W3110 NC_007779	1377748..1378536	6.42	-0.19	-1.14	0.5	1	1		uxuB	W3110 NC_007779	4557581..4559041	47.18	-0.14	-1.11	0.64	1	1		yphF	W3110 NC_007779	complement(2677040..2678023)	7.08	-0.27	-1.21	0.33	0.62	1		yahG	W3110 NC_007779	337549..338967	10.5	-0.36	-1.29	0.18	0.45	1
ubiH	W3110 NC_007779	complement(3050996..3052174)	218.41	-0.19	-1.14	0.47	1	1		ybjI	W3110 NC_007779	complement(885738..886553)	50.48	-0.14	-1.11	0.59	1	1		eutB	W3110 NC_007779	complement(2562764..2564125)	125.84	-0.27	-1.21	0.14	0.41	1		ybiO	W3110 NC_007779	complement(843677..845902)	7.43	-0.36	-1.29	0.19	0.46	1
yphG	W3110 NC_007779	complement(2678120..2681401)	4.33	-0.18	-1.14	0.48	1	1		ybaN	W3110 NC_007779	490106..490483	10.2	-0.14	-1.11	0.69	1	1		glvC	W3110 NC_007779	3776812..3777918	1.83	-0.27	-1.21	0.46	NaN	1		yjiG	W3110 NC_007779	complement(4564219..4564680)	103.77	-0.36	-1.29	0.1	0.33	1
nuoA	W3110 NC_007779	complement(2409299..2409742)	686.21	-0.18	-1.14	0.53	1	1		ahpC	W3110 NC_007779	638168..638731	3448.52	-0.14	-1.11	0.67	1	1		fepD	W3110 NC_007779	complement(620408..621412)	1.64	-0.27	-1.21	0.41	NaN	1		cbpA	W3110 NC_007779	complement(1063277..1064197)	274.97	-0.36	-1.29	0.06	0.25	1
sraG	W3110 NC_007779	3311080..3311253	3.73	-0.18	-1.14	0.69	1	1		mdtD	W3110 NC_007779	2163601..2165016	5.76	-0.14	-1.11	0.64	1	1		livG	W3110 NC_007779	4046209..4046976	3.57	-0.27	-1.21	0.46	NaN	1		envR	W3110 NC_007779	complement(3412658..3413320)	0.65	-0.36	-1.29	0.74	0.88	1
araH	W3110 NC_007779	complement(1984691..1985680)	16.96	-0.18	-1.14	0.42	1	1		ahpF	W3110 NC_007779	638976..640541	135.93	-0.14	-1.1	0.57	1	1		oxyR	W3110 NC_007779	complement(3477274..3478191)	135.09	-0.27	-1.21	0.2	0.49	1		yfbL	W3110 NC_007779	2390530..2391501	0.89	-0.36	-1.28	0.63	0.83	1
yjhQ	W3110 NC_007779	complement(4537919..4538464)	117.67	-0.18	-1.14	0.41	1	1		cysU	W3110 NC_007779	complement(2547125..2547958)	56.62	-0.14	-1.1	0.7	1	1		fucK	W3110 NC_007779	2936094..2937542	16.77	-0.27	-1.21	0.22	0.51	1		yfiC	W3110 NC_007779	complement(2710683..2711420)	19.61	-0.36	-1.28	0.29	0.58	1
htrG	W3110 NC_007779	3199863..3200483	130.8	-0.18	-1.14	0.4	1	1		araJ	W3110 NC_007779	complement(410521..411705)	8.73	-0.14	-1.1	0.68	1	1		ydfE	W3110 NC_007779	1651792..1652712	10.07	-0.27	-1.21	0.35	0.64	1		proX	W3110 NC_007779	2805788..2806780	321.15	-0.36	-1.28	0.17	0.43	1
sgcA	W3110 NC_007779	complement(4532229..4532660)	10.78	-0.18	-1.14	0.54	1	1		rpe	W3110 NC_007779	4125357..4126034	121.9	-0.14	-1.1	0.62	1	1		uxuR	W3110 NC_007779	4559256..4560029	45.7	-0.27	-1.21	0.2	0.49	1		yiaH	W3110 NC_007779	complement(3913533..3914528)	2.9	-0.36	-1.28	0.51	0.76	1
yajO	W3110 NC_007779	complement(436385..437359)	61.04	-0.18	-1.14	0.36	1	1		rplK	W3110 NC_007779	complement(3457806..3458234)	916.3	-0.14	-1.1	0.61	1	1		metH	W3110 NC_007779	4227418..4231101	64.21	-0.27	-1.21	0.16	0.44	1		yiaC	W3110 NC_007779	complement(3926323..3926763)	16.23	-0.36	-1.28	0.34	0.62	1
mmuP	W3110 NC_007779	274549..275952	3.26	-0.18	-1.14	0.49	1	1		yddB	W3110 NC_007779	complement(1576961..1579333)	2.37	-0.14	-1.1	0.68	1	1		rplK	W3110 NC_007779	complement(3457806..3458234)	1280.21	-0.27	-1.21	0.32	0.61	1		ybiU	W3110 NC_007779	complement(858218..859483)	8.28	-0.36	-1.28	0.26	0.54	1
ybcF	W3110 NC_007779	549662..550555	0.68	-0.18	-1.14	0.7	1	1		tktB	W3110 NC_007779	2578292..2580295	75.84	-0.14	-1.1	0.63	1	1		sspB	W3110 NC_007779	complement(3376134..3376631)	202.86	-0.27	-1.21	0.25	0.54	1		uidC	W3110 NC_007779	complement(1693300..1694565)	1.12	-0.36	-1.28	0.57	0.79	1
mobA	W3110 NC_007779	3594682..3595266	29.53	-0.18	-1.13	0.39	1	1		yejK	W3110 NC_007779	complement(2286274..2287281)	43.04	-0.14	-1.1	0.63	1	1		yliG	W3110 NC_007779	complement(877132..878457)	18.84	-0.27	-1.21	0.26	0.55	1		dapA	W3110 NC_007779	complement(2597538..2598416)	466.21	-0.36	-1.28	0.25	0.54	1
yiaJ	W3110 NC_007779	3897883..3898731	18.42	-0.18	-1.13	0.46	1	1		hcaB	W3110 NC_007779	2669881..2670693	8	-0.14	-1.1	0.65	1	1		appA	W3110 NC_007779	1041039..1042337	15.81	-0.27	-1.21	0.34	0.63	1		yfcS	W3110 NC_007779	complement(2457030..2457782)	0.86	-0.36	-1.28	0.68	0.85	1
clpP	W3110 NC_007779	455901..456524	355	-0.18	-1.13	0.38	1	1		pcnB	W3110 NC_007779	complement(157729..159126)	91.66	-0.14	-1.1	0.6	1	1		ptsN	W3110 NC_007779	3346433..3346924	124.4	-0.27	-1.21	0.25	0.54	1		cyoD	W3110 NC_007779	complement(446941..447270)	3677.92	-0.36	-1.28	0.09	0.32	1
gatB	W3110 NC_007779	complement(2176417..2176701)	4449.35	-0.18	-1.13	0.57	1	1		hycH	W3110 NC_007779	complement(2841692..2842102)	7.15	-0.14	-1.1	0.64	1	1		gltK	W3110 NC_007779	complement(685677..686351)	38.01	-0.27	-1.21	0.2	0.49	1		acnB	W3110 NC_007779	131615..134212	4310.05	-0.36	-1.28	0.3	0.59	1
yhaK	W3110 NC_007779	3252975..3253676	5.93	-0.18	-1.13	0.61	1	1		yecM	W3110 NC_007779	complement(1960994..1961560)	39.04	-0.14	-1.1	0.57	1	1		mltB	W3110 NC_007779	complement(2823147..2824232)	23.01	-0.27	-1.21	0.27	0.56	1		proC	W3110 NC_007779	complement(404059..404868)	83.53	-0.36	-1.28	0.11	0.34	1
yecS	W3110 NC_007779	complement(1999948..2000616)	45.9	-0.18	-1.13	0.47	1	1		ybdO	W3110 NC_007779	complement(635939..636841)	1.61	-0.14	-1.1	0.8	1	1		rffH	W3110 NC_007779	complement(3662192..3663073)	19.68	-0.27	-1.21	0.31	0.6	1		rpoH	W3110 NC_007779	4039632..4040486	409.73	-0.36	-1.28	0.26	0.55	1
clpA	W3110 NC_007779	923686..925962	937	-0.18	-1.13	0.53	1	1		sbcC	W3110 NC_007779	complement(411831..414977)	21.01	-0.14	-1.1	0.62	1	1		ygfX	W3110 NC_007779	complement(3039072..3039479)	92.84	-0.27	-1.2	0.17	0.45	1		yhiI	W3110 NC_007779	4009813..4010880	893.24	-0.35	-1.28	0.05	0.21	1
ung	W3110 NC_007779	2715410..2716099	54.13	-0.18	-1.13	0.36	1	1		groS	W3110 NC_007779	4375368..4375661	1223.51	-0.14	-1.1	0.6	1	1		ynjE	W3110 NC_007779	1841181..1842488	8.73	-0.27	-1.2	0.25	0.54	1		fxsA	W3110 NC_007779	4373344..4373820	32.3	-0.35	-1.28	0.25	0.54	1
yihI	W3110 NC_007779	complement(3584825..3585334)	50.97	-0.18	-1.13	0.45	1	1		yaiE	W3110 NC_007779	407401..407685	832.79	-0.14	-1.1	0.65	1	1		eno	W3110 NC_007779	complement(2905299..2906597)	621.79	-0.27	-1.2	0.25	0.54	1		yegZ	W3110 NC_007779	complement(2169739..2169957)	1.99	-0.35	-1.28	0.71	0.87	1
csgE	W3110 NC_007779	complement(1102393..1102782)	5.08	-0.18	-1.13	0.59	1	1		yjhG	W3110 NC_007779	complement(4526807..4528774)	20.68	-0.14	-1.1	0.61	1	1		yhgF	W3110 NC_007779	complement(4100710..4103031)	51.73	-0.27	-1.2	0.21	0.5	1		creB	W3110 NC_007779	4640687..4641376	89.94	-0.35	-1.28	0.1	0.32	1
slt	W3110 NC_007779	4635413..4637350	65.9	-0.18	-1.13	0.38	1	1		rplA	W3110 NC_007779	complement(3457098..3457802)	1173.42	-0.14	-1.1	0.62	1	1		hemE	W3110 NC_007779	complement(3437901..3438965)	87.49	-0.27	-1.2	0.22	0.51	1		rplN	W3110 NC_007779	4192267..4192638	2237.03	-0.35	-1.28	0.06	0.23	1
recC	W3110 NC_007779	complement(2957716..2961084)	38.26	-0.18	-1.13	0.39	1	1		yjcO	W3110 NC_007779	complement(4299915..4300604)	31.47	-0.14	-1.1	0.58	1	1		yagE	W3110 NC_007779	281481..282410	77.53	-0.26	-1.2	0.31	0.6	1		yfbK	W3110 NC_007779	complement(2388665..2390392)	4.02	-0.35	-1.28	0.34	0.62	1
nikD	W3110 NC_007779	complement(4022636..4023400)	4.19	-0.18	-1.13	0.5	1	1		ygcQ	W3110 NC_007779	complement(2893575..2894435)	2.06	-0.14	-1.1	0.72	1	1		ydjY	W3110 NC_007779	1835830..1836507	3.72	-0.26	-1.2	0.44	NaN	1		galF	W3110 NC_007779	complement(2115571..2116464)	264.36	-0.35	-1.28	0.08	0.28	1
ydfP	W3110 NC_007779	complement(1640744..1641241)	0.53	-0.18	-1.13	0.85	1	1		rpoC	W3110 NC_007779	complement(3447108..3451331)	544.46	-0.14	-1.1	0.68	1	1		pflD	W3110 NC_007779	complement(3490389..3492686)	8.27	-0.26	-1.2	0.37	0.66	1		ygfX	W3110 NC_007779	complement(3039072..3039479)	212.3	-0.35	-1.28	0.06	0.24	1
thiH	W3110 NC_007779	3444813..3445946	8.37	-0.18	-1.13	0.52	1	1		lysR	W3110 NC_007779	2977677..2978612	11.95	-0.14	-1.1	0.68	1	1		yheS	W3110 NC_007779	complement(4157214..4159127)	45.01	-0.26	-1.2	0.31	0.6	1		yciO	W3110 NC_007779	1325812..1326432	103.64	-0.35	-1.28	0.09	0.3	1
der	W3110 NC_007779	complement(2634540..2636012)	49.53	-0.18	-1.13	0.41	1	1		yheT	W3110 NC_007779	complement(4156192..4157214)	18.96	-0.14	-1.1	0.64	1	1		yahG	W3110 NC_007779	337549..338967	4.07	-0.26	-1.2	0.3	0.59	1		phnP	W3110 NC_007779	complement(4319022..4319780)	10.83	-0.35	-1.28	0.24	0.52	1
asnW	W3110 NC_007779	complement(2060164..2060239)	20.36	-0.18	-1.13	0.68	1	1		yafN	W3110 NC_007779	252005..252298	16.28	-0.14	-1.1	0.71	1	1		cheZ	W3110 NC_007779	complement(1968107..1968751)	16.54	-0.26	-1.2	0.25	0.54	1		cof	W3110 NC_007779	466636..467454	17.63	-0.35	-1.28	0.28	0.57	1
yhhY	W3110 NC_007779	complement(4058789..4059277)	10.84	-0.18	-1.13	0.56	1	1		ilvN	W3110 NC_007779	3789323..3789613	249.12	-0.14	-1.1	0.62	1	1		thrS	W3110 NC_007779	complement(1802356..1804284)	803.13	-0.26	-1.2	0.24	0.54	1		lpxK	W3110 NC_007779	968788..969774	64.11	-0.35	-1.28	0.11	0.35	1
ytfH	W3110 NC_007779	4438793..4439173	7.57	-0.18	-1.13	0.57	1	1		ybeU	W3110 NC_007779	679930..680637	1.17	-0.14	-1.1	0.78	1	1		fadE	W3110 NC_007779	complement(240859..243303)	136.27	-0.26	-1.2	0.23	0.52	1		yraM	W3110 NC_007779	3293255..3295291	172.07	-0.35	-1.27	0.26	0.55	1
ybiA	W3110 NC_007779	complement(832890..833372)	21.9	-0.18	-1.13	0.44	1	1		yedA	W3110 NC_007779	2031676..2032596	2.65	-0.14	-1.1	0.7	1	1		ccmE	W3110 NC_007779	complement(2298235..2298714)	10.47	-0.26	-1.2	0.43	0.71	1		yrbL	W3110 NC_007779	3348307..3348939	620.9	-0.35	-1.27	0.3	0.58	1
ygbA	W3110 NC_007779	complement(2855109..2855462)	9.23	-0.18	-1.13	0.58	1	1		nadD	W3110 NC_007779	complement(670353..670994)	17.98	-0.14	-1.1	0.66	1	1		spy	W3110 NC_007779	complement(1826854..1827339)	117.13	-0.26	-1.2	0.38	0.67	1		ldcC	W3110 NC_007779	209679..211820	33.56	-0.35	-1.27	0.14	0.39	1
arsR	W3110 NC_007779	complement(3991534..3991887)	5.48	-0.18	-1.13	0.61	1	1		mutS	W3110 NC_007779	2855749..2858310	51.56	-0.14	-1.1	0.62	1	1		yidE	W3110 NC_007779	3774142..3775803	18.4	-0.26	-1.2	0.2	0.49	1		ybbM	W3110 NC_007779	515807..516586	24.11	-0.35	-1.27	0.2	0.47	1
cobT	W3110 NC_007779	complement(2065525..2066604)	30.85	-0.18	-1.13	0.43	1	1		yeiS	W3110 NC_007779	2236934..2237173	6.35	-0.14	-1.1	0.77	1	1		yejE	W3110 NC_007779	2278607..2279632	7.79	-0.26	-1.2	0.42	0.7	1		yhbV	W3110 NC_007779	3302344..3303222	4.82	-0.35	-1.27	0.41	0.68	1
yjhR	W3110 NC_007779	4539695..4540711	0.67	-0.18	-1.13	0.68	1	1		mtlA	W3110 NC_007779	complement(3866221..3868134)	84.9	-0.14	-1.1	0.62	1	1		rbbA	W3110 NC_007779	4010877..4013612	159.05	-0.26	-1.2	0.34	0.63	1		alsK	W3110 NC_007779	complement(4311449..4312477)	13.62	-0.35	-1.27	0.3	0.59	1
cdd	W3110 NC_007779	2235178..2236062	52.01	-0.18	-1.13	0.36	1	1		yjhF	W3110 NC_007779	complement(4525351..4526700)	4.74	-0.14	-1.1	0.68	1	1		artQ	W3110 NC_007779	complement(901956..902672)	35.99	-0.26	-1.2	0.24	0.53	1		yohK	W3110 NC_007779	2234353..2235048	12.1	-0.35	-1.27	0.29	0.58	1
ybhO	W3110 NC_007779	complement(822920..824161)	2.92	-0.18	-1.13	0.61	1	1		yrfF	W3110 NC_007779	complement(4111812..4113947)	41.48	-0.14	-1.1	0.59	1	1		ynfD	W3110 NC_007779	1659279..1659584	20.06	-0.26	-1.2	0.32	0.61	1		ykgD	W3110 NC_007779	319451..320305	4.02	-0.35	-1.27	0.42	0.7	1
nupC	W3110 NC_007779	2518488..2519690	52.29	-0.18	-1.13	0.37	1	1		gdhA	W3110 NC_007779	1844085..1845428	337.32	-0.14	-1.1	0.62	1	1		thiC	W3110 NC_007779	3440582..3442477	6.9	-0.26	-1.2	0.35	0.64	1		tolC	W3110 NC_007779	3176771..3178252	456.44	-0.35	-1.27	0.09	0.3	1
sspB	W3110 NC_007779	complement(3376134..3376631)	222.83	-0.18	-1.13	0.47	1	1		yggH	W3110 NC_007779	complement(3100789..3101508)	45.46	-0.14	-1.1	0.62	1	1		lysR	W3110 NC_007779	2977677..2978612	11.78	-0.26	-1.2	0.23	0.52	1		dmsB	W3110 NC_007779	943836..944453	9.9	-0.35	-1.27	0.31	0.6	1
ugpE	W3110 NC_007779	4050388..4051233	5.74	-0.18	-1.13	0.52	1	1		hisB	W3110 NC_007779	2095605..2096672	64.8	-0.14	-1.1	0.68	1	1		nrdE	W3110 NC_007779	2800004..2802148	6.99	-0.26	-1.2	0.39	0.67	1		ilvA	W3110 NC_007779	complement(3679806..3681350)	60.4	-0.35	-1.27	0.06	0.25	1
purE	W3110 NC_007779	complement(551814..552323)	7.93	-0.18	-1.13	0.55	1	1		rpoD	W3110 NC_007779	3211703..3213544	159.43	-0.14	-1.1	0.65	1	1		ycfX	W3110 NC_007779	1180170..1181081	113.02	-0.26	-1.19	0.22	0.51	1		cueO	W3110 NC_007779	137083..138633	60.46	-0.35	-1.27	0.05	0.22	1
rfaE	W3110 NC_007779	complement(3193976..3195409)	99.42	-0.18	-1.13	0.38	1	1		yghE	W3110 NC_007779	complement(3109784..3110644)	6.85	-0.14	-1.1	0.67	1	1		nuoB	W3110 NC_007779	complement(2408621..2409283)	765.74	-0.26	-1.19	0.36	0.65	1		gatC	W3110 NC_007779	complement(2175058..2176413)	4804.66	-0.35	-1.27	0.32	0.6	1
proX	W3110 NC_007779	2805788..2806780	125.56	-0.18	-1.13	0.41	1	1		rfaL	W3110 NC_007779	complement(3842208..3843467)	88.92	-0.14	-1.1	0.66	1	1		pepA	W3110 NC_007779	complement(4489120..4490631)	312.63	-0.26	-1.19	0.37	0.66	1		cyoA	W3110 NC_007779	complement(449887..450834)	1793.18	-0.35	-1.27	0.25	0.54	1
ascG	W3110 NC_007779	complement(2836910..2837923)	28.36	-0.18	-1.13	0.37	1	1		ymfQ	W3110 NC_007779	1208490..1209074	1.13	-0.14	-1.1	0.79	1	1		imp	W3110 NC_007779	complement(54755..57109)	243.21	-0.26	-1.19	0.3	0.59	1		znuA	W3110 NC_007779	complement(1943365..1944297)	52.67	-0.35	-1.27	0.13	0.37	1
tdcE	W3110 NC_007779	complement(3258780..3261074)	25.78	-0.18	-1.13	0.56	1	1		mgtA	W3110 NC_007779	4472305..4475001	13.57	-0.14	-1.1	0.65	1	1		ybjD	W3110 NC_007779	916895..918553	28.53	-0.26	-1.19	0.22	0.52	1		yjhD	W3110 NC_007779	complement(4511306..4511536)	0.89	-0.35	-1.27	0.78	NaN	1
narU	W3110 NC_007779	complement(1544386..1545774)	3.03	-0.18	-1.13	0.61	1	1		ycbZ	W3110 NC_007779	complement(1016961..1018721)	39.1	-0.14	-1.1	0.64	1	1		pykF	W3110 NC_007779	1757412..1758824	139.04	-0.26	-1.19	0.18	0.46	1		ybbP	W3110 NC_007779	519640..522054	42.09	-0.35	-1.27	0.11	0.35	1
glyX	W3110 NC_007779	4397152..4397227	9.78	-0.18	-1.13	0.77	1	1		ybfC	W3110 NC_007779	736072..736641	10.22	-0.14	-1.1	0.72	1	1		hybD	W3110 NC_007779	complement(3139448..3139942)	64.86	-0.26	-1.19	0.26	0.55	1		sdhA	W3110 NC_007779	756329..758095	3313.08	-0.34	-1.27	0.32	0.6	1
thrW	W3110 NC_007779	262095..262170	9.42	-0.17	-1.13	0.75	1	1		yhaM	W3110 NC_007779	complement(3253997..3255307)	8.07	-0.14	-1.1	0.67	1	1		yiaC	W3110 NC_007779	complement(3926323..3926763)	15.01	-0.26	-1.19	0.35	0.64	1		ybbN	W3110 NC_007779	complement(516649..517503)	152.63	-0.34	-1.27	0.11	0.35	1
dsbG	W3110 NC_007779	complement(637050..637796)	7.25	-0.17	-1.13	0.51	1	1		xthA	W3110 NC_007779	1834142..1834948	69.87	-0.14	-1.1	0.58	1	1		nuoG	W3110 NC_007779	complement(2402109..2404841)	624.45	-0.26	-1.19	0.3	0.59	1		yfjH	W3110 NC_007779	complement(2756300..2757256)	2.81	-0.34	-1.27	0.52	0.77	1
phnP	W3110 NC_007779	complement(4319022..4319780)	7.49	-0.17	-1.13	0.48	1	1		ybcF	W3110 NC_007779	549662..550555	0.76	-0.14	-1.1	0.8	1	1		yegL	W3110 NC_007779	complement(2154606..2155265)	3.29	-0.26	-1.19	0.54	NaN	1		yecM	W3110 NC_007779	complement(1960994..1961560)	30.5	-0.34	-1.27	0.23	0.52	1
citX	W3110 NC_007779	complement(646707..647258)	3.03	-0.17	-1.13	0.63	1	1		glnE	W3110 NC_007779	complement(3195457..3198297)	50.6	-0.14	-1.1	0.62	1	1		mrp	W3110 NC_007779	complement(2196393..2197502)	212.96	-0.26	-1.19	0.2	0.49	1		acrB	W3110 NC_007779	complement(480478..483627)	353.89	-0.34	-1.27	0.07	0.26	1
hflC	W3110 NC_007779	4407980..4408984	227.75	-0.17	-1.13	0.38	1	1		yjiC	W3110 NC_007779	complement(4560170..4561000)	0.52	-0.14	-1.1	0.83	1	1		ybiB	W3110 NC_007779	835670..836632	115.49	-0.25	-1.19	0.24	0.53	1		agaD	W3110 NC_007779	3285333..3286124	1.27	-0.34	-1.27	0.65	0.84	1
ydbK	W3110 NC_007779	complement(1438974..1442498)	25.41	-0.17	-1.13	0.4	1	1		yieK	W3110 NC_007779	3737288..3738010	3.3	-0.14	-1.1	0.71	1	1		mcrC	W3110 NC_007779	complement(4581592..4582638)	9.77	-0.25	-1.19	0.33	0.62	1		ybjE	W3110 NC_007779	complement(914380..915279)	6.78	-0.34	-1.27	0.35	0.63	1
yohF	W3110 NC_007779	complement(2229843..2230604)	4.22	-0.17	-1.13	0.5	1	1		dgoK	W3110 NC_007779	3765941..3766819	35.85	-0.14	-1.1	0.63	1	1		fhlA	W3110 NC_007779	2852994..2855072	6.57	-0.25	-1.19	0.31	0.6	1		yafJ	W3110 NC_007779	244327..245094	145.9	-0.34	-1.27	0.2	0.48	1
gltT	W3110 NC_007779	complement(3468234..3468309)	37.26	-0.17	-1.13	0.62	1	1		ygfG	W3110 NC_007779	3062649..3063434	2.81	-0.14	-1.1	0.73	1	1		yihP	W3110 NC_007779	3569466..3570872	2.41	-0.25	-1.19	0.36	NaN	1		bcsF	W3110 NC_007779	complement(3942198..3942389)	4.66	-0.34	-1.26	0.63	0.83	1
ybfF	W3110 NC_007779	complement(712460..713224)	37.55	-0.17	-1.13	0.41	1	1		ydgI	W3110 NC_007779	1681271..1682653	4.24	-0.14	-1.1	0.69	1	1		rplL	W3110 NC_007779	complement(3455756..3456121)	912.08	-0.25	-1.19	0.21	0.5	1		mfd	W3110 NC_007779	complement(1172095..1175541)	143.24	-0.34	-1.26	0.27	0.56	1
purR	W3110 NC_007779	1739558..1740583	51.14	-0.17	-1.13	0.47	1	1		ytfT	W3110 NC_007779	4457254..4458276	10.73	-0.14	-1.1	0.68	1	1		btuD	W3110 NC_007779	complement(1794523..1795272)	14.39	-0.25	-1.19	0.29	0.58	1		hisS	W3110 NC_007779	complement(2637957..2639231)	335.71	-0.34	-1.26	0.25	0.53	1
cheB	W3110 NC_007779	complement(1969166..1970215)	2.23	-0.17	-1.13	0.59	1	1		ascG	W3110 NC_007779	complement(2836910..2837923)	28.48	-0.14	-1.1	0.63	1	1		melR	W3110 NC_007779	complement(4345398..4346306)	19.17	-0.25	-1.19	0.27	0.56	1		eutH	W3110 NC_007779	complement(2565537..2566763)	9.24	-0.34	-1.26	0.28	0.57	1
yjeE	W3110 NC_007779	4400265..4400726	23.05	-0.17	-1.13	0.52	1	1		ydfI	W3110 NC_007779	complement(1631167..1632627)	5.7	-0.14	-1.1	0.66	1	1		ytfT	W3110 NC_007779	4457254..4458276	10.44	-0.25	-1.19	0.33	0.62	1		modF	W3110 NC_007779	complement(792738..794210)	39.94	-0.34	-1.26	0.1	0.32	1
yraM	W3110 NC_007779	3293255..3295291	105.88	-0.17	-1.13	0.39	1	1		yedS	W3110 NC_007779	2036188..2037380	17.94	-0.14	-1.1	0.66	1	1		yfdQ	W3110 NC_007779	2479478..2480302	3.21	-0.25	-1.19	0.5	NaN	1		rbbA	W3110 NC_007779	4010877..4013612	469.34	-0.34	-1.26	0.26	0.54	1
rplW	W3110 NC_007779	4188732..4189034	1202.62	-0.17	-1.13	0.68	1	1		ydgJ	W3110 NC_007779	complement(1704982..1706022)	127.14	-0.14	-1.1	0.62	1	1		groS	W3110 NC_007779	4375368..4375661	2084.54	-0.25	-1.19	0.28	0.57	1		alsB	W3110 NC_007779	complement(4315785..4316720)	11.43	-0.34	-1.26	0.29	0.58	1
menB	W3110 NC_007779	complement(2380632..2381489)	123.98	-0.17	-1.13	0.45	1	1		lepA	W3110 NC_007779	complement(2703981..2705780)	130.78	-0.14	-1.1	0.62	1	1		ptsP	W3110 NC_007779	complement(2964844..2967090)	124.37	-0.25	-1.19	0.19	0.48	1		sufI	W3110 NC_007779	complement(3159913..3161325)	122.89	-0.34	-1.26	0.23	0.52	1
hybC	W3110 NC_007779	complement(3139942..3141645)	341.66	-0.17	-1.13	0.63	1	1		tig	W3110 NC_007779	454357..455655	489.07	-0.14	-1.1	0.6	1	1		gmd	W3110 NC_007779	complement(2129330..2130451)	3.31	-0.25	-1.19	0.43	NaN	1		yieK	W3110 NC_007779	3737288..3738010	3.97	-0.34	-1.26	0.53	0.77	1
rplM	W3110 NC_007779	complement(3378078..3378506)	595.41	-0.17	-1.12	0.46	1	1		ushA	W3110 NC_007779	504138..505790	83.12	-0.14	-1.1	0.63	1	1		yfeU	W3110 NC_007779	2551219..2552115	28.97	-0.25	-1.19	0.28	0.58	1		basR	W3110 NC_007779	complement(4337960..4338628)	24.27	-0.34	-1.26	0.22	0.5	1
glnP	W3110 NC_007779	complement(846882..847541)	282	-0.17	-1.12	0.42	1	1		yabP	W3110 NC_007779	58474..59124	10.25	-0.13	-1.1	0.67	1	1		aaeR	W3110 NC_007779	3389375..3390304	25.11	-0.25	-1.19	0.23	0.52	1		dctA	W3110 NC_007779	3956968..3958254	1619.24	-0.34	-1.26	0.27	0.56	1
gcvT	W3110 NC_007779	complement(3048229..3049323)	936.3	-0.17	-1.12	0.63	1	1		ycdB	W3110 NC_007779	1083798..1085069	7.11	-0.13	-1.1	0.64	1	1		glnP	W3110 NC_007779	complement(846882..847541)	323.12	-0.25	-1.19	0.19	0.47	1		ybeQ	W3110 NC_007779	complement(675992..676969)	4.1	-0.33	-1.26	0.38	0.66	1
hybD	W3110 NC_007779	complement(3139448..3139942)	236.54	-0.17	-1.12	0.45	1	1		ubiA	W3110 NC_007779	4256606..4257478	226.22	-0.13	-1.1	0.65	1	1		nanT	W3110 NC_007779	complement(3370939..3372429)	14.88	-0.25	-1.19	0.24	0.54	1		yjjK	W3110 NC_007779	complement(4633535..4635202)	370.25	-0.33	-1.26	0.14	0.39	1
paaG	W3110 NC_007779	1459978..1460766	3.07	-0.17	-1.12	0.59	1	1		malK	W3110 NC_007779	4250374..4251489	18.83	-0.13	-1.1	0.65	1	1		menD	W3110 NC_007779	complement(2382259..2383929)	24.84	-0.25	-1.19	0.2	0.49	1		cpsB	W3110 NC_007779	complement(2125221..2126657)	4.01	-0.33	-1.26	0.29	0.58	1
rpsK	W3110 NC_007779	4198318..4198707	1343.24	-0.17	-1.12	0.62	1	1		rsxD	W3110 NC_007779	1710856..1711914	6.67	-0.13	-1.1	0.66	1	1		dipZ	W3110 NC_007779	complement(4368023..4369720)	46.22	-0.25	-1.19	0.38	0.66	1		sufS	W3110 NC_007779	complement(1761017..1762237)	27.34	-0.33	-1.26	0.17	0.44	1
torC	W3110 NC_007779	1058506..1059678	1.83	-0.17	-1.12	0.6	1	1		insE_4	W3110 NC_007779	complement(1095560..1095868)	3.03	-0.13	-1.1	0.91	1	1		menB	W3110 NC_007779	complement(2380632..2381489)	92.6	-0.25	-1.19	0.35	0.64	1		yfiH	W3110 NC_007779	complement(2732959..2733690)	35.52	-0.33	-1.26	0.24	0.53	1
mrp	W3110 NC_007779	complement(2196393..2197502)	260.88	-0.17	-1.12	0.56	1	1		ulaB	W3110 NC_007779	4426073..4426378	46.7	-0.13	-1.1	0.61	1	1		ycjY	W3110 NC_007779	complement(1392647..1393579)	8.72	-0.25	-1.19	0.44	0.73	1		prlC	W3110 NC_007779	3995233..3997275	90.03	-0.33	-1.26	0.19	0.46	1
miaB	W3110 NC_007779	complement(693953..695377)	66.13	-0.17	-1.12	0.4	1	1		tauD	W3110 NC_007779	387019..387870	4.24	-0.13	-1.1	0.68	1	1		xerC	W3110 NC_007779	complement(3639498..3640394)	33.47	-0.25	-1.19	0.23	0.52	1		yieN	W3110 NC_007779	3705588..3707084	30.96	-0.33	-1.26	0.15	0.4	1
yiaT	W3110 NC_007779	3888547..3889287	1.96	-0.17	-1.12	0.66	1	1		ynjE	W3110 NC_007779	1841181..1842488	8.11	-0.13	-1.1	0.69	1	1		srlR	W3110 NC_007779	2827703..2828476	25.89	-0.25	-1.19	0.38	0.66	1		ylbE	W3110 NC_007779	547581..548839	3.82	-0.33	-1.26	0.33	0.62	1
imp	W3110 NC_007779	complement(54755..57109)	202.29	-0.17	-1.12	0.67	1	1		rfaZ	W3110 NC_007779	3840219..3841070	56.89	-0.13	-1.1	0.65	1	1		zur	W3110 NC_007779	complement(4263078..4263593)	35.7	-0.25	-1.19	0.39	0.67	1		ydhU	W3110 NC_007779	complement(1751277..1752062)	7.06	-0.33	-1.26	0.29	0.57	1
tonB	W3110 NC_007779	1312803..1313522	8.73	-0.17	-1.12	0.49	1	1		yajB	W3110 NC_007779	complement(423561..424142)	16.25	-0.13	-1.1	0.64	1	1		malG	W3110 NC_007779	complement(4246216..4247106)	61.86	-0.25	-1.19	0.3	0.6	1		csgA	W3110 NC_007779	1104688..1105143	6.46	-0.33	-1.26	0.56	0.79	1
ulaB	W3110 NC_007779	4426073..4426378	70.39	-0.17	-1.12	0.48	1	1		rfaB	W3110 NC_007779	3836248..3837357	55.4	-0.13	-1.1	0.72	1	1		yafJ	W3110 NC_007779	244327..245094	115.56	-0.25	-1.19	0.2	0.49	1		rnb	W3110 NC_007779	complement(1348692..1350626)	151.2	-0.33	-1.26	0.26	0.54	1
yggE	W3110 NC_007779	complement(3065996..3066736)	122.91	-0.17	-1.12	0.39	1	1		ygjG	W3110 NC_007779	3218123..3219529	33.93	-0.13	-1.1	0.59	1	1		nlpE	W3110 NC_007779	215269..215979	32.12	-0.25	-1.19	0.24	0.53	1		rtn	W3110 NC_007779	2274060..2275616	21.94	-0.33	-1.26	0.23	0.52	1
mfd	W3110 NC_007779	complement(1172095..1175541)	63.19	-0.17	-1.12	0.4	1	1		lsrG	W3110 NC_007779	1608713..1609003	150.63	-0.13	-1.1	0.65	1	1		ygcN	W3110 NC_007779	2891313..2892584	7.14	-0.25	-1.19	0.36	0.65	1		fdhD	W3110 NC_007779	complement(3549832..3550665)	13.12	-0.33	-1.26	0.3	0.59	1
lpcA	W3110 NC_007779	243543..244121	380.95	-0.17	-1.12	0.39	1	1		yliC	W3110 NC_007779	871389..872309	38.52	-0.13	-1.1	0.68	1	1		yfgD	W3110 NC_007779	2616234..2616593	107.99	-0.25	-1.19	0.2	0.48	1		wcaA	W3110 NC_007779	complement(2134695..2135534)	3.09	-0.33	-1.26	0.53	0.77	1
hupB	W3110 NC_007779	460675..460947	1763.75	-0.17	-1.12	0.67	1	1		ppc	W3110 NC_007779	3483583..3486234	90.89	-0.13	-1.1	0.63	1	1		bisC	W3110 NC_007779	3924075..3926354	26.94	-0.25	-1.19	0.28	0.58	1		yjeF	W3110 NC_007779	4398746..4400293	65.56	-0.33	-1.26	0.15	0.4	1
nanT	W3110 NC_007779	complement(3370939..3372429)	26.07	-0.17	-1.12	0.45	1	1		rpsE	W3110 NC_007779	4195187..4195690	2076.92	-0.13	-1.1	0.65	1	1		yfaY	W3110 NC_007779	complement(2367101..2368303)	25.83	-0.25	-1.19	0.22	0.51	1		tauB	W3110 NC_007779	385431..386198	2.38	-0.33	-1.26	0.58	0.8	1
fic	W3110 NC_007779	4148953..4149555	17.36	-0.17	-1.12	0.48	1	1		yohN	W3110 NC_007779	2190294..2190632	28.97	-0.13	-1.1	0.71	1	1		yacF	W3110 NC_007779	complement(111856..112599)	72.01	-0.25	-1.19	0.25	0.54	1		hyfB	W3110 NC_007779	2600474..2602492	3.36	-0.33	-1.26	0.39	0.67	1
fadD	W3110 NC_007779	complement(1889775..1891460)	56.75	-0.17	-1.12	0.42	1	1		thiD	W3110 NC_007779	complement(2187050..2187850)	8.46	-0.13	-1.1	0.67	1	1		phnK	W3110 NC_007779	complement(4322684..4323442)	1.47	-0.25	-1.19	0.54	NaN	1		torA	W3110 NC_007779	1059678..1062224	8.84	-0.33	-1.25	0.15	0.41	1
uxaB	W3110 NC_007779	complement(1610943..1612394)	7.49	-0.17	-1.12	0.44	1	1		yraL	W3110 NC_007779	complement(3292330..3293190)	17.86	-0.13	-1.1	0.6	1	1		pflC	W3110 NC_007779	complement(3489545..3490423)	5.51	-0.25	-1.19	0.42	0.7	1		sprT	W3110 NC_007779	3088411..3088908	6.44	-0.33	-1.25	0.53	0.77	1
mrr	W3110 NC_007779	4591629..4592543	65.59	-0.17	-1.12	0.41	1	1		lsrD	W3110 NC_007779	1605761..1606753	63.29	-0.13	-1.1	0.69	1	1		pfkA	W3110 NC_007779	complement(3528167..3529129)	117.85	-0.25	-1.19	0.25	0.54	1		gmr	W3110 NC_007779	complement(1346471..1348456)	14.46	-0.33	-1.25	0.24	0.52	1
hypD	W3110 NC_007779	2850792..2851913	16.26	-0.17	-1.12	0.42	1	1		yifO	W3110 NC_007779	3676394..3676669	11.27	-0.13	-1.1	0.73	1	1		sgbH	W3110 NC_007779	complement(3891176..3891838)	5.99	-0.25	-1.19	0.39	NaN	1		mpaA	W3110 NC_007779	complement(1391584..1392372)	59.79	-0.33	-1.25	0.14	0.39	1
yijE	W3110 NC_007779	complement(3499668..3500573)	7.39	-0.17	-1.12	0.48	1	1		queA	W3110 NC_007779	424235..425305	17.93	-0.13	-1.1	0.66	1	1		rhsE	W3110 NC_007779	1529604..1531652	1.69	-0.25	-1.19	0.37	NaN	1		narX	W3110 NC_007779	complement(1277399..1279195)	29.53	-0.33	-1.25	0.13	0.38	1
ydjO	W3110 NC_007779	complement(1814043..1814858)	0.66	-0.17	-1.12	0.75	1	1		cysD	W3110 NC_007779	complement(2874077..2874985)	73.81	-0.13	-1.1	0.73	1	1		yjhV	W3110 NC_007779	4514400..4514813	1.63	-0.25	-1.19	0.64	NaN	1		ligA	W3110 NC_007779	complement(2533607..2535622)	60.29	-0.32	-1.25	0.14	0.4	1
ychM	W3110 NC_007779	complement(1260701..1262380)	22.12	-0.17	-1.12	0.4	1	1		yeeP	W3110 NC_007779	2072923..2073348	9.31	-0.13	-1.09	0.73	1	1		yecE	W3110 NC_007779	1953109..1953927	13.33	-0.25	-1.19	0.32	0.61	1		yoeF	W3110 NC_007779	2080712..2081068	4.85	-0.32	-1.25	0.59	0.8	1
ydjY	W3110 NC_007779	1835830..1836507	6.16	-0.17	-1.12	0.6	1	1		feaB	W3110 NC_007779	1449233..1450732	16.16	-0.13	-1.09	0.62	1	1		tufA	W3110 NC_007779	4169087..4170271	4154.53	-0.25	-1.19	0.23	0.52	1		yfeT	W3110 NC_007779	complement(2550198..2551055)	13	-0.32	-1.25	0.28	0.57	1
minD	W3110 NC_007779	complement(1226126..1226938)	639.95	-0.16	-1.12	0.62	1	1		ybdD	W3110 NC_007779	631405..631602	467.5	-0.13	-1.09	0.63	1	1		sucA	W3110 NC_007779	759128..761929	1482.52	-0.25	-1.19	0.25	0.54	1		yedZ	W3110 NC_007779	2042620..2043255	11.83	-0.32	-1.25	0.33	0.61	1
yedP	W3110 NC_007779	2027648..2028463	12.98	-0.16	-1.12	0.48	1	1		hycC	W3110 NC_007779	complement(2846071..2847897)	1.65	-0.13	-1.09	0.7	1	1		ycdH	W3110 NC_007779	complement(1070282..1070776)	2.62	-0.25	-1.19	0.58	NaN	1		dnaK	W3110 NC_007779	12163..14079	931.34	-0.32	-1.25	0.28	0.57	1
alsC	W3110 NC_007779	complement(4313167..4314147)	3.46	-0.16	-1.12	0.61	1	1		nudE	W3110 NC_007779	4114267..4114827	104.4	-0.13	-1.09	0.68	1	1		glyT	W3110 NC_007779	complement(3460934..3461008)	3.12	-0.25	-1.19	0.74	NaN	1		ydiJ	W3110 NC_007779	complement(1767343..1770399)	147.18	-0.32	-1.25	0.28	0.57	1
napA	W3110 NC_007779	complement(2303601..2306087)	53.88	-0.16	-1.12	0.48	1	1		rob	W3110 NC_007779	complement(4639121..4639990)	317.64	-0.13	-1.09	0.63	1	1		csgB	W3110 NC_007779	1104192..1104647	2.96	-0.25	-1.19	0.57	NaN	1		ygdL	W3110 NC_007779	complement(2943692..2944498)	50.58	-0.32	-1.25	0.22	0.5	1
ybjS	W3110 NC_007779	complement(906162..907175)	27.46	-0.16	-1.12	0.44	1	1		clpP	W3110 NC_007779	455901..456524	300.11	-0.13	-1.09	0.61	1	1		ygbM	W3110 NC_007779	2862892..2863668	4.53	-0.25	-1.19	0.36	NaN	1		yjaA	W3110 NC_007779	4216824..4217207	9.43	-0.32	-1.25	0.43	0.7	1
tolC	W3110 NC_007779	3176771..3178252	434.15	-0.16	-1.12	0.63	1	1		yhgF	W3110 NC_007779	complement(4100710..4103031)	45.17	-0.13	-1.09	0.65	1	1		artM	W3110 NC_007779	complement(901288..901956)	19.62	-0.25	-1.19	0.33	0.62	1		yccJ	W3110 NC_007779	complement(1067286..1067513)	38.44	-0.32	-1.25	0.35	0.63	1
glmS	W3110 NC_007779	3723013..3724842	462.36	-0.16	-1.12	0.64	1	1		ydcV	W3110 NC_007779	1516476..1517270	27.91	-0.13	-1.09	0.61	1	1		ylbF	W3110 NC_007779	548850..549665	3.46	-0.25	-1.19	0.45	NaN	1		yjbB	W3110 NC_007779	4231321..4232952	38.05	-0.32	-1.25	0.11	0.35	1
pflD	W3110 NC_007779	complement(3490389..3492686)	13.81	-0.16	-1.12	0.47	1	1		rplX	W3110 NC_007779	4192649..4192963	1787.16	-0.13	-1.09	0.66	1	1		mutS	W3110 NC_007779	2855749..2858310	58.02	-0.24	-1.19	0.23	0.53	1		surA	W3110 NC_007779	complement(53416..54702)	607.21	-0.32	-1.25	0.07	0.26	1
thiF	W3110 NC_007779	3443105..3443860	6.74	-0.16	-1.12	0.56	1	1		yqfB	W3110 NC_007779	complement(3041968..3042279)	166.82	-0.13	-1.09	0.64	1	1		ybjJ	W3110 NC_007779	complement(886553..887761)	21.21	-0.24	-1.18	0.25	0.54	1		yeiI	W3110 NC_007779	2255034..2256122	26.79	-0.32	-1.25	0.19	0.46	1
yghG	W3110 NC_007779	complement(3111723..3112133)	3.67	-0.16	-1.12	0.65	1	1		ycgB	W3110 NC_007779	complement(1237286..1238818)	26.57	-0.13	-1.09	0.63	1	1		yadB	W3110 NC_007779	complement(159186..160112)	11.48	-0.24	-1.18	0.34	0.63	1		zupT	W3110 NC_007779	complement(3180275..3181090)	7.78	-0.32	-1.25	0.4	0.67	1
yiaY	W3110 NC_007779	3882588..3883739	0.31	-0.16	-1.12	0.82	1	1		sodB	W3110 NC_007779	1737092..1737673	2150.39	-0.13	-1.09	0.65	1	1		btuF	W3110 NC_007779	complement(177662..178462)	12.6	-0.24	-1.18	0.35	0.64	1		argR	W3110 NC_007779	3384558..3385028	345.91	-0.32	-1.25	0.17	0.44	1
ybjK	W3110 NC_007779	887845..888381	48.52	-0.16	-1.12	0.44	1	1		nikE	W3110 NC_007779	complement(4021833..4022639)	2.86	-0.13	-1.09	0.75	1	1		ybaD	W3110 NC_007779	432226..432675	114.77	-0.24	-1.18	0.24	0.54	1		ybiC	W3110 NC_007779	836773..837858	341.45	-0.32	-1.25	0.35	0.63	1
prpD	W3110 NC_007779	350439..351890	1.06	-0.16	-1.12	0.68	1	1		glpB	W3110 NC_007779	2358935..2360194	1.27	-0.13	-1.09	0.79	1	1		treF	W3110 NC_007779	complement(3969174..3970823)	20.81	-0.24	-1.18	0.25	0.54	1		bioF	W3110 NC_007779	810803..811957	4.2	-0.32	-1.25	0.37	0.65	1
gadA	W3110 NC_007779	3972835..3974235	7.75	-0.16	-1.12	0.5	1	1		pheS	W3110 NC_007779	complement(1799673..1800656)	114.57	-0.13	-1.09	0.67	1	1		hcr	W3110 NC_007779	complement(911604..912572)	6.2	-0.24	-1.18	0.35	0.64	1		ybbB	W3110 NC_007779	complement(529356..530450)	9.41	-0.32	-1.25	0.29	0.58	1
rpoS	W3110 NC_007779	complement(2865215..2866090)	1412.8	-0.16	-1.12	0.62	1	1		ygjD	W3110 NC_007779	complement(3208186..3209199)	73.99	-0.13	-1.09	0.64	1	1		glmS	W3110 NC_007779	3723013..3724842	296.87	-0.24	-1.18	0.41	0.69	1		ynhG	W3110 NC_007779	complement(1759435..1760439)	79.61	-0.32	-1.25	0.14	0.39	1
rbfA	W3110 NC_007779	complement(3312632..3313033)	115.84	-0.16	-1.12	0.48	1	1		ydcJ	W3110 NC_007779	1497002..1498345	30.44	-0.13	-1.09	0.63	1	1		ynjC	W3110 NC_007779	1838971..1840461	5.94	-0.24	-1.18	0.42	0.7	1		uvrY	W3110 NC_007779	complement(1996840..1997496)	148.1	-0.32	-1.25	0.14	0.39	1
sthA	W3110 NC_007779	3475891..3477291	408.07	-0.16	-1.12	0.62	1	1		maeB	W3110 NC_007779	complement(2574754..2577033)	588.97	-0.13	-1.09	0.69	1	1		ydhX	W3110 NC_007779	complement(1752059..1752727)	4.86	-0.24	-1.18	0.34	NaN	1		otsA	W3110 NC_007779	complement(1982325..1983749)	61.62	-0.32	-1.25	0.08	0.29	1
ybbY	W3110 NC_007779	539789..541090	0.97	-0.16	-1.12	0.76	1	1		trxB	W3110 NC_007779	complement(931507..932472)	228.3	-0.13	-1.09	0.62	1	1		mdoH	W3110 NC_007779	1112440..1114983	76	-0.24	-1.18	0.21	0.5	1		ybdL	W3110 NC_007779	632809..633969	8.36	-0.32	-1.25	0.3	0.59	1
yhhS	W3110 NC_007779	4028682..4029899	11.37	-0.16	-1.12	0.55	1	1		deaD	W3110 NC_007779	complement(3305826..3307715)	68.54	-0.13	-1.09	0.63	1	1		dmsB	W3110 NC_007779	943836..944453	5.63	-0.24	-1.18	0.37	NaN	1		ydcR	W3110 NC_007779	1511717..1513123	25.37	-0.32	-1.25	0.23	0.52	1
rtcB	W3110 NC_007779	4082337..4083563	6.88	-0.16	-1.12	0.54	1	1		ecpD	W3110 NC_007779	complement(155461..156201)	0.78	-0.13	-1.09	0.84	1	1		pcnB	W3110 NC_007779	complement(157729..159126)	84.7	-0.24	-1.18	0.26	0.55	1		yfaT	W3110 NC_007779	complement(2339006..2339629)	1.17	-0.32	-1.24	0.69	0.86	1
yjjK	W3110 NC_007779	complement(4633535..4635202)	234.92	-0.16	-1.12	0.68	1	1		wbbH	W3110 NC_007779	complement(2108197..2109363)	145.33	-0.13	-1.09	0.66	1	1		lepA	W3110 NC_007779	complement(2703981..2705780)	164.36	-0.24	-1.18	0.25	0.54	1		ydeW	W3110 NC_007779	complement(1602002..1602955)	95.86	-0.32	-1.24	0.08	0.28	1
yjgJ	W3110 NC_007779	4478804..4479397	24.37	-0.16	-1.12	0.51	1	1		mhpE	W3110 NC_007779	373092..374105	4.59	-0.13	-1.09	0.72	1	1		rffC	W3110 NC_007779	complement(3661540..3662085)	15.27	-0.24	-1.18	0.48	0.74	1		puuA	W3110 NC_007779	complement(1361204..1362622)	12.42	-0.31	-1.24	0.29	0.58	1
yjjU	W3110 NC_007779	4617091..4618164	48.45	-0.16	-1.12	0.51	1	1		eutP	W3110 NC_007779	complement(2573634..2574113)	9.16	-0.13	-1.09	0.73	1	1		yieE	W3110 NC_007779	complement(3742051..3742812)	49.65	-0.24	-1.18	0.23	0.53	1		yecS	W3110 NC_007779	complement(1999948..2000616)	87.9	-0.31	-1.24	0.17	0.44	1
yhbJ	W3110 NC_007779	3346970..3347824	112.3	-0.16	-1.12	0.45	1	1		yfcL	W3110 NC_007779	complement(2449337..2449615)	39.81	-0.13	-1.09	0.7	1	1		yedE	W3110 NC_007779	2010414..2011619	226.53	-0.24	-1.18	0.27	0.56	1		yjbA	W3110 NC_007779	4243915..4244325	9.06	-0.31	-1.24	0.5	0.76	1
kgtP	W3110 NC_007779	complement(2723104..2724402)	572.1	-0.16	-1.12	0.64	1	1		recC	W3110 NC_007779	complement(2957716..2961084)	36.44	-0.13	-1.09	0.66	1	1		yjgP	W3110 NC_007779	4490898..4491998	66.04	-0.24	-1.18	0.35	0.64	1		ycdH	W3110 NC_007779	complement(1070282..1070776)	2.59	-0.31	-1.24	0.62	0.82	1
ydjL	W3110 NC_007779	complement(1861970..1863046)	4.72	-0.16	-1.12	0.55	1	1		plsB	W3110 NC_007779	complement(4257633..4260056)	107.63	-0.13	-1.09	0.66	1	1		oppF	W3110 NC_007779	1307478..1308482	338.33	-0.24	-1.18	0.31	0.6	1		amtB	W3110 NC_007779	472190..473476	5.62	-0.31	-1.24	0.38	0.66	1
bisC	W3110 NC_007779	3924075..3926354	24.05	-0.16	-1.12	0.47	1	1		codA	W3110 NC_007779	355395..356678	36.69	-0.13	-1.09	0.65	1	1		fucP	W3110 NC_007779	2932891..2934207	8.87	-0.24	-1.18	0.31	0.6	1		renD	W3110 NC_007779	567285..567470	1.8	-0.31	-1.24	0.78	0.9	1
yfgD	W3110 NC_007779	2616234..2616593	120.3	-0.16	-1.12	0.41	1	1		ygiP	W3110 NC_007779	complement(3203980..3204912)	0.92	-0.13	-1.09	0.81	1	1		cobS	W3110 NC_007779	complement(2066616..2067359)	18.84	-0.24	-1.18	0.33	0.62	1		ypfH	W3110 NC_007779	complement(2591728..2592426)	73.06	-0.31	-1.24	0.11	0.34	1
ygeI	W3110 NC_007779	2992294..2992512	0.38	-0.16	-1.12	0.91	1	1		ycjS	W3110 NC_007779	1378546..1379601	3	-0.13	-1.09	0.71	1	1		insG	W3110 NC_007779	complement(4506783..4508111)	31.17	-0.24	-1.18	0.17	0.45	1		yaeQ	W3110 NC_007779	214291..214836	30.12	-0.31	-1.24	0.27	0.55	1
ryeE	W3110 NC_007779	2169249..2169334	0.88	-0.16	-1.12	0.91	1	1		artI	W3110 NC_007779	complement(902679..903410)	153.08	-0.13	-1.09	0.65	1	1		tesB	W3110 NC_007779	complement(473525..474385)	40.11	-0.24	-1.18	0.25	0.54	1		nfo	W3110 NC_007779	2254174..2255031	61.59	-0.31	-1.24	0.16	0.42	1
yciK	W3110 NC_007779	complement(1330068..1330826)	55.94	-0.16	-1.12	0.43	1	1		yegP	W3110 NC_007779	2167326..2167658	332.74	-0.13	-1.09	0.7	1	1		ulaF	W3110 NC_007779	4428380..4429066	22.73	-0.24	-1.18	0.33	0.63	1		zraR	W3110 NC_007779	complement(3432036..3433361)	62.97	-0.31	-1.24	0.16	0.42	1
iscA	W3110 NC_007779	complement(2658219..2658542)	197.05	-0.16	-1.12	0.42	1	1		yncI	W3110 NC_007779	1532300..1533046	5.09	-0.13	-1.09	0.75	1	1		azoR	W3110 NC_007779	complement(1483969..1484574)	40.52	-0.24	-1.18	0.29	0.59	1		hcaE	W3110 NC_007779	2667688..2669049	21.23	-0.31	-1.24	0.19	0.47	1
rplL	W3110 NC_007779	complement(3455756..3456121)	797.74	-0.16	-1.12	0.56	1	1		trmD	W3110 NC_007779	complement(2743228..2743995)	700.29	-0.13	-1.09	0.64	1	1		mfd	W3110 NC_007779	complement(1172095..1175541)	78.74	-0.24	-1.18	0.21	0.51	1		ytfP	W3110 NC_007779	4452574..4452915	83.94	-0.31	-1.24	0.26	0.54	1
narH	W3110 NC_007779	1285181..1286719	4.31	-0.16	-1.12	0.52	1	1		murG	W3110 NC_007779	99644..100711	65.58	-0.12	-1.09	0.65	1	1		cpsG	W3110 NC_007779	complement(2123746..2125116)	2.42	-0.24	-1.18	0.35	NaN	1		sanA	W3110 NC_007779	2236212..2236931	6.44	-0.31	-1.24	0.4	0.68	1
yjgP	W3110 NC_007779	4490898..4491998	56.8	-0.16	-1.12	0.43	1	1		leuA	W3110 NC_007779	complement(81958..83529)	24.44	-0.12	-1.09	0.68	1	1		cysG	W3110 NC_007779	complement(4141215..4142588)	38.68	-0.24	-1.18	0.23	0.52	1		yicL	W3110 NC_007779	complement(3801244..3802167)	22.95	-0.31	-1.24	0.23	0.52	1
yegX	W3110 NC_007779	complement(2186167..2186985)	3.74	-0.16	-1.12	0.59	1	1		ybeY	W3110 NC_007779	complement(692296..692763)	88.72	-0.12	-1.09	0.64	1	1		atoA	W3110 NC_007779	2328779..2329429	0.51	-0.24	-1.18	0.74	NaN	1		hflC	W3110 NC_007779	4407980..4408984	334.16	-0.31	-1.24	0.29	0.58	1
artQ	W3110 NC_007779	complement(901956..902672)	47.89	-0.16	-1.12	0.47	1	1		yrbB	W3110 NC_007779	complement(3336818..3337111)	91.07	-0.12	-1.09	0.65	1	1		talA	W3110 NC_007779	2577322..2578272	59.38	-0.24	-1.18	0.24	0.54	1		yfeY	W3110 NC_007779	complement(2556087..2556662)	97.35	-0.31	-1.24	0.12	0.36	1
ssb	W3110 NC_007779	4277715..4278251	209.82	-0.16	-1.12	0.47	1	1		hflK	W3110 NC_007779	4406718..4407977	325.52	-0.12	-1.09	0.69	1	1		yicJ	W3110 NC_007779	3804486..3805868	2.16	-0.24	-1.18	0.39	NaN	1		yjjX	W3110 NC_007779	complement(4637913..4638425)	17.93	-0.31	-1.24	0.31	0.6	1
ulaE	W3110 NC_007779	4427526..4428380	29.64	-0.16	-1.12	0.49	1	1		rpsA	W3110 NC_007779	962417..964090	1380.8	-0.12	-1.09	0.71	1	1		yghJ	W3110 NC_007779	complement(3113206..3117768)	10.09	-0.24	-1.18	0.28	0.57	1		betB	W3110 NC_007779	complement(326485..327957)	238.29	-0.31	-1.24	0.33	0.62	1
creC	W3110 NC_007779	4641376..4642800	11.58	-0.16	-1.12	0.5	1	1		sufB	W3110 NC_007779	complement(1764236..1765723)	15.73	-0.12	-1.09	0.65	1	1		fabD	W3110 NC_007779	1151305..1152234	407.38	-0.24	-1.18	0.37	0.66	1		aroA	W3110 NC_007779	959234..960517	22.29	-0.31	-1.24	0.26	0.54	1
aaeR	W3110 NC_007779	3389375..3390304	24.46	-0.16	-1.12	0.49	1	1		insH_6	W3110 NC_007779	complement(1429460..1430440)	0.44	-0.12	-1.09	0.86	1	1		yrbD	W3110 NC_007779	complement(3337765..3338316)	45.24	-0.24	-1.18	0.31	0.6	1		pabC	W3110 NC_007779	1154877..1155686	45.76	-0.31	-1.24	0.19	0.46	1
galM	W3110 NC_007779	complement(788219..789259)	224.06	-0.16	-1.12	0.42	1	1		cyoA	W3110 NC_007779	complement(449887..450834)	1802.57	-0.12	-1.09	0.71	1	1		yccW	W3110 NC_007779	complement(1029201..1030304)	34.5	-0.24	-1.18	0.21	0.5	1		ynjA	W3110 NC_007779	1837229..1837777	11.85	-0.31	-1.24	0.42	0.7	1
hrpA	W3110 NC_007779	1484832..1488677	42.3	-0.16	-1.12	0.45	1	1		appA	W3110 NC_007779	1041039..1042337	17.67	-0.12	-1.09	0.64	1	1		hyaF	W3110 NC_007779	1037171..1038028	3.53	-0.24	-1.18	0.39	NaN	1		ppiD	W3110 NC_007779	461139..463010	132.99	-0.31	-1.24	0.11	0.35	1
hcaB	W3110 NC_007779	2669881..2670693	8.24	-0.16	-1.12	0.51	1	1		uup	W3110 NC_007779	1010386..1012293	48.08	-0.12	-1.09	0.63	1	1		dcuB	W3110 NC_007779	complement(4352082..4353422)	2.85	-0.24	-1.18	0.42	NaN	1		ygcO	W3110 NC_007779	2892575..2892835	16.79	-0.31	-1.24	0.4	0.68	1
oppC	W3110 NC_007779	1305548..1306456	132.47	-0.16	-1.12	0.45	1	1		ydiF	W3110 NC_007779	1777301..1778896	0.77	-0.12	-1.09	0.81	1	1		xylA	W3110 NC_007779	3909650..3910972	38.12	-0.24	-1.18	0.27	0.57	1		lysP	W3110 NC_007779	complement(2250397..2251866)	40.08	-0.31	-1.24	0.15	0.41	1
yidE	W3110 NC_007779	3774142..3775803	28.04	-0.16	-1.12	0.5	1	1		gspD	W3110 NC_007779	complement(4182087..4184039)	1.95	-0.12	-1.09	0.73	1	1		ydiN	W3110 NC_007779	1774226..1775491	1.34	-0.24	-1.18	0.51	NaN	1		ycjM	W3110 NC_007779	1371930..1373609	1.86	-0.31	-1.24	0.53	0.78	1
prkB	W3110 NC_007779	complement(4155057..4155926)	58.92	-0.16	-1.12	0.53	1	1		thiM	W3110 NC_007779	complement(2187847..2188635)	3.34	-0.12	-1.09	0.7	1	1		cheR	W3110 NC_007779	complement(1970218..1971078)	5.1	-0.24	-1.18	0.38	NaN	1		pnuC	W3110 NC_007779	783588..784307	24.7	-0.3	-1.24	0.25	0.54	1
helD	W3110 NC_007779	1024893..1026947	49.94	-0.16	-1.12	0.44	1	1		parC	W3110 NC_007779	complement(3162371..3164629)	100.29	-0.12	-1.09	0.66	1	1		yfcY	W3110 NC_007779	complement(2464605..2465915)	107.79	-0.23	-1.18	0.25	0.54	1		yjjU	W3110 NC_007779	4617091..4618164	82.2	-0.3	-1.24	0.09	0.31	1
malQ	W3110 NC_007779	4090346..4092430	36.36	-0.16	-1.12	0.45	1	1		osmE	W3110 NC_007779	complement(1823632..1823970)	1897.87	-0.12	-1.09	0.71	1	1		ryhA	W3110 NC_007779	3350432..3350539	1.72	-0.23	-1.18	0.79	NaN	1		emrE	W3110 NC_007779	567538..567870	6.75	-0.3	-1.24	0.57	0.79	1
elaD	W3110 NC_007779	2387383..2388594	3.04	-0.16	-1.12	0.64	1	1		ybaQ	W3110 NC_007779	507442..507783	19.1	-0.12	-1.09	0.75	1	1		metK	W3110 NC_007779	3085362..3086516	48.65	-0.23	-1.18	0.28	0.57	1		galS	W3110 NC_007779	complement(2243962..2245002)	10.55	-0.3	-1.23	0.33	0.62	1
cpxA	W3110 NC_007779	3531706..3533079	99.31	-0.16	-1.12	0.43	1	1		cobS	W3110 NC_007779	complement(2066616..2067359)	20.11	-0.12	-1.09	0.65	1	1		yjhH	W3110 NC_007779	complement(4528785..4529690)	26.63	-0.23	-1.18	0.29	0.58	1		yfiM	W3110 NC_007779	2722835..2723107	80.59	-0.3	-1.23	0.22	0.51	1
ygcU	W3110 NC_007779	complement(2896620..2898074)	1.43	-0.16	-1.12	0.63	1	1		ypdF	W3110 NC_007779	complement(2510993..2512078)	1.67	-0.12	-1.09	0.77	1	1		asnB	W3110 NC_007779	complement(697935..699599)	76.16	-0.23	-1.18	0.2	0.49	1		yedO	W3110 NC_007779	complement(2000631..2001617)	135.52	-0.3	-1.23	0.12	0.36	1
rlpA	W3110 NC_007779	complement(664524..665612)	63.94	-0.16	-1.12	0.46	1	1		mmuP	W3110 NC_007779	274549..275952	3.45	-0.12	-1.09	0.71	1	1		atpH	W3110 NC_007779	3716278..3716811	864.79	-0.23	-1.18	0.46	0.74	1		thiD	W3110 NC_007779	complement(2187050..2187850)	14.25	-0.3	-1.23	0.32	0.6	1
glpF	W3110 NC_007779	3518591..3519436	88.6	-0.16	-1.11	0.5	1	1		insF_2	W3110 NC_007779	complement(390963..391829)	5.24	-0.12	-1.09	0.93	1	1		intA	W3110 NC_007779	2754815..2756056	58.19	-0.23	-1.18	0.35	0.64	1		paaK	W3110 NC_007779	1463839..1465152	39.39	-0.3	-1.23	0.11	0.35	1
ybeM	W3110 NC_007779	658677..659240	7.34	-0.16	-1.11	0.65	1	1		ydhD	W3110 NC_007779	complement(1735468..1735815)	867.27	-0.12	-1.09	0.71	1	1		tfaD	W3110 NC_007779	580757..581320	0.28	-0.23	-1.18	0.79	NaN	1		yagZ	W3110 NC_007779	complement(309308..309895)	16.5	-0.3	-1.23	0.31	0.6	1
phoP	W3110 NC_007779	complement(1191353..1192024)	81	-0.16	-1.11	0.47	1	1		cmr	W3110 NC_007779	884095..885327	8.98	-0.12	-1.09	0.71	1	1		ygcK	W3110 NC_007779	complement(2880811..2881293)	9.41	-0.23	-1.18	0.4	NaN	1		metL	W3110 NC_007779	complement(3504414..3506846)	67.19	-0.3	-1.23	0.2	0.47	1
ytjB	W3110 NC_007779	complement(4628825..4629469)	36.98	-0.16	-1.11	0.44	1	1		lepB	W3110 NC_007779	complement(2702991..2703965)	87.75	-0.12	-1.09	0.6	1	1		yneE	W3110 NC_007779	complement(1609822..1610736)	8.04	-0.23	-1.17	0.45	0.73	1		ydgH	W3110 NC_007779	1680141..1681085	153.03	-0.3	-1.23	0.11	0.34	1
yhcE	W3110 NC_007779	3365040..3366784	5.36	-0.16	-1.11	0.55	1	1		fumC	W3110 NC_007779	complement(1686899..1688302)	97.5	-0.12	-1.09	0.69	1	1		yphE	W3110 NC_007779	complement(2675506..2677017)	5.73	-0.23	-1.17	0.41	0.7	1		ygiU	W3110 NC_007779	complement(3166904..3167200)	99.03	-0.3	-1.23	0.21	0.48	1
yeiI	W3110 NC_007779	2255034..2256122	25.06	-0.16	-1.11	0.44	1	1		dnaX	W3110 NC_007779	491316..493247	62.74	-0.12	-1.09	0.67	1	1		purC	W3110 NC_007779	complement(2595561..2596274)	23.53	-0.23	-1.17	0.4	0.68	1		frwC	W3110 NC_007779	complement(3493072..3494151)	4.77	-0.3	-1.23	0.38	0.66	1
nfsA	W3110 NC_007779	891606..892328	71.71	-0.16	-1.11	0.54	1	1		yigZ	W3110 NC_007779	complement(3603575..3604189)	79.06	-0.12	-1.09	0.64	1	1		fumB	W3110 NC_007779	complement(4350358..4352004)	3.7	-0.23	-1.17	0.4	0.68	1		ycdC	W3110 NC_007779	1074664..1075302	22.91	-0.3	-1.23	0.32	0.61	1
prmB	W3110 NC_007779	complement(2452954..2453886)	138.85	-0.16	-1.11	0.42	1	1		ppdA	W3110 NC_007779	complement(2962363..2962833)	4.7	-0.12	-1.09	0.76	1	1		sdhA	W3110 NC_007779	756329..758095	2087.21	-0.23	-1.17	0.28	0.58	1		hisD	W3110 NC_007779	2093234..2094538	89.28	-0.3	-1.23	0.26	0.55	1
glgX	W3110 NC_007779	4069096..4071069	201.69	-0.16	-1.11	0.7	1	1		ychG	W3110 NC_007779	complement(1296003..1296775)	7.12	-0.12	-1.09	0.72	1	1		ispG	W3110 NC_007779	complement(2639342..2640460)	178.03	-0.23	-1.17	0.24	0.53	1		hisF	W3110 NC_007779	2097981..2098757	63.06	-0.3	-1.23	0.12	0.35	1
ykfC	W3110 NC_007779	272071..273216	10.89	-0.15	-1.11	0.6	1	1		wcaA	W3110 NC_007779	complement(2134695..2135534)	2.14	-0.12	-1.09	0.76	1	1		asd	W3110 NC_007779	4065537..4066640	285.64	-0.23	-1.17	0.29	0.58	1		katE	W3110 NC_007779	1815581..1817842	98.81	-0.3	-1.23	0.17	0.44	1
yafJ	W3110 NC_007779	244327..245094	112.26	-0.15	-1.11	0.44	1	1		ycbK	W3110 NC_007779	983497..984045	384.78	-0.12	-1.09	0.66	1	1		hemL	W3110 NC_007779	complement(173602..174882)	120.39	-0.23	-1.17	0.26	0.55	1		yjhS	W3110 NC_007779	complement(4541294..4542274)	2.16	-0.3	-1.23	0.55	0.78	1
cyoA	W3110 NC_007779	complement(449887..450834)	1648.2	-0.15	-1.11	0.63	1	1		yraM	W3110 NC_007779	3293255..3295291	119.04	-0.12	-1.09	0.66	1	1		feoB	W3110 NC_007779	complement(4097688..4100009)	41.02	-0.23	-1.17	0.28	0.58	1		sppA	W3110 NC_007779	1850551..1852407	58.68	-0.3	-1.23	0.26	0.55	1
mutT	W3110 NC_007779	111044..111433	2.78	-0.15	-1.11	0.78	1	1		apt	W3110 NC_007779	490636..491187	26.44	-0.12	-1.09	0.65	1	1		secA	W3110 NC_007779	108279..110984	133.57	-0.23	-1.17	0.37	0.66	1		mukF	W3110 NC_007779	974741..976063	74.64	-0.3	-1.23	0.16	0.43	1
aroA	W3110 NC_007779	959234..960517	21.22	-0.15	-1.11	0.44	1	1		valS	W3110 NC_007779	complement(4485662..4488517)	191.57	-0.12	-1.09	0.71	1	1		slt	W3110 NC_007779	4635413..4637350	70.64	-0.23	-1.17	0.23	0.53	1		iadA	W3110 NC_007779	complement(4563034..4564206)	148.77	-0.3	-1.23	0.32	0.6	1
rpsB	W3110 NC_007779	189874..190599	845.52	-0.15	-1.11	0.63	1	1		hipB	W3110 NC_007779	complement(1593890..1594156)	19.09	-0.12	-1.09	0.7	1	1		recR	W3110 NC_007779	493629..494234	104.48	-0.23	-1.17	0.29	0.59	1		nrfD	W3110 NC_007779	4294066..4295022	3.69	-0.3	-1.23	0.49	0.75	1
menC	W3110 NC_007779	complement(2379670..2380632)	101.18	-0.15	-1.11	0.45	1	1		yahL	W3110 NC_007779	343400..344215	1.08	-0.12	-1.09	0.83	1	1		grxA	W3110 NC_007779	complement(890918..891175)	7.23	-0.23	-1.17	0.54	NaN	1		ung	W3110 NC_007779	2715410..2716099	43.4	-0.3	-1.23	0.21	0.48	1
ybdB	W3110 NC_007779	628523..628936	1.36	-0.15	-1.11	0.82	1	1		yggW	W3110 NC_007779	3095923..3097059	40.99	-0.12	-1.09	0.67	1	1		gutM	W3110 NC_007779	2827277..2827636	6.48	-0.23	-1.17	0.54	NaN	1		insD_7	W3110 NC_007779	complement(2320805..2321728)	33.54	-0.3	-1.23	0.23	0.52	1
ydhW	W3110 NC_007779	complement(1752791..1753438)	5.99	-0.15	-1.11	0.66	1	1		ftsX	W3110 NC_007779	4038329..4039387	88.97	-0.12	-1.09	0.64	1	1		ttdA	W3110 NC_007779	3205119..3206030	3.54	-0.23	-1.17	0.36	NaN	1		ybgF	W3110 NC_007779	780020..780811	327.79	-0.3	-1.23	0.13	0.37	1
ybbN	W3110 NC_007779	complement(516649..517503)	148.12	-0.15	-1.11	0.47	1	1		insG	W3110 NC_007779	complement(4506783..4508111)	28.97	-0.12	-1.08	0.67	1	1		ydeA	W3110 NC_007779	1618742..1619932	3.71	-0.23	-1.17	0.44	0.73	1		oxyR	W3110 NC_007779	complement(3477274..3478191)	244.46	-0.3	-1.23	0.17	0.44	1
kdsD	W3110 NC_007779	3341121..3342107	69.9	-0.15	-1.11	0.46	1	1		ybcI	W3110 NC_007779	complement(555255..555776)	1.54	-0.12	-1.08	0.82	1	1		rtcR	W3110 NC_007779	complement(4080550..4082148)	6.35	-0.23	-1.17	0.4	0.68	1		ydgG	W3110 NC_007779	1675627..1676661	15.42	-0.3	-1.23	0.31	0.6	1
bglX	W3110 NC_007779	complement(2223026..2225323)	78.55	-0.15	-1.11	0.47	1	1		yaiZ	W3110 NC_007779	398817..399029	157.57	-0.12	-1.08	0.7	1	1		Y75_p4289	W3110 NC_007779	complement(311738..312001)	3.33	-0.23	-1.17	0.67	NaN	1		kefF	W3110 NC_007779	47246..47776	6.54	-0.3	-1.23	0.47	0.74	1
ycfM	W3110 NC_007779	1164215..1164856	204.61	-0.15	-1.11	0.44	1	1		ytfJ	W3110 NC_007779	complement(4443388..4443942)	184.48	-0.12	-1.08	0.73	1	1		amyA	W3110 NC_007779	2008293..2009780	23.91	-0.23	-1.17	0.28	0.57	1		yghD	W3110 NC_007779	complement(3109246..3109782)	4.47	-0.3	-1.23	0.55	0.78	1
ydjJ	W3110 NC_007779	complement(1859504..1860547)	3.12	-0.15	-1.11	0.63	1	1		ybeZ	W3110 NC_007779	complement(692760..693839)	160.49	-0.12	-1.08	0.64	1	1		yjjZ	W3110 NC_007779	4610484..4610720	1.06	-0.23	-1.17	0.78	NaN	1		aaeA	W3110 NC_007779	complement(3388049..3388981)	6.92	-0.3	-1.23	0.42	0.7	1
ansA	W3110 NC_007779	1852574..1853590	35.67	-0.15	-1.11	0.43	1	1		yaiF	W3110 NC_007779	complement(381728..382114)	1.99	-0.12	-1.08	0.81	1	1		nuoH	W3110 NC_007779	complement(2401135..2402112)	490.2	-0.23	-1.17	0.43	0.72	1		bcp	W3110 NC_007779	2599134..2599604	162.66	-0.3	-1.23	0.18	0.45	1
yghS	W3110 NC_007779	complement(3131900..3132613)	1.31	-0.15	-1.11	0.75	1	1		ygeP	W3110 NC_007779	complement(2996345..2996644)	5	-0.12	-1.08	0.82	1	1		kdpC	W3110 NC_007779	complement(724829..725401)	13.73	-0.22	-1.17	0.5	0.76	1		yeaH	W3110 NC_007779	1870669..1871952	36.67	-0.29	-1.23	0.24	0.52	1
narK	W3110 NC_007779	1279534..1280925	0.75	-0.15	-1.11	0.77	1	1		phnD	W3110 NC_007779	complement(4328014..4329030)	0.77	-0.12	-1.08	0.81	1	1		fecC	W3110 NC_007779	complement(4517091..4518089)	5.16	-0.22	-1.17	0.49	0.75	1		yfhK	W3110 NC_007779	complement(2688327..2689754)	27.85	-0.29	-1.23	0.25	0.53	1
hybB	W3110 NC_007779	complement(3141642..3142820)	158.88	-0.15	-1.11	0.55	1	1		hcaD	W3110 NC_007779	2670703..2671905	9.06	-0.12	-1.08	0.73	1	1		serU	W3110 NC_007779	complement(2045605..2045694)	1.63	-0.22	-1.17	0.82	NaN	1		ybbW	W3110 NC_007779	536857..538311	0.87	-0.29	-1.23	0.68	0.85	1
yfiF	W3110 NC_007779	complement(2716147..2717184)	62.68	-0.15	-1.11	0.46	1	1		emrE	W3110 NC_007779	567538..567870	46.29	-0.12	-1.08	0.66	1	1		holB	W3110 NC_007779	1157339..1158343	33.87	-0.22	-1.17	0.29	0.58	1		pabB	W3110 NC_007779	1896519..1897880	19.14	-0.29	-1.23	0.29	0.58	1
alsA	W3110 NC_007779	complement(4314126..4315658)	2.04	-0.15	-1.11	0.55	1	1		hypB	W3110 NC_007779	2849657..2850529	10.12	-0.12	-1.08	0.72	1	1		perR	W3110 NC_007779	complement(268513..269406)	3.69	-0.22	-1.17	0.43	NaN	1		tgt	W3110 NC_007779	425361..426488	142.77	-0.29	-1.23	0.18	0.45	1
yhjE	W3110 NC_007779	complement(3964307..3965629)	9.57	-0.15	-1.11	0.63	1	1		phnJ	W3110 NC_007779	complement(4323439..4324284)	0.96	-0.12	-1.08	0.81	1	1		hyfA	W3110 NC_007779	2599857..2600474	0.33	-0.22	-1.17	0.77	NaN	1		yaaJ	W3110 NC_007779	complement(6529..7959)	7.3	-0.29	-1.23	0.32	0.61	1
yjdF	W3110 NC_007779	complement(4349607..4350236)	10.67	-0.15	-1.11	0.55	1	1		yfjI	W3110 NC_007779	2757641..2759050	6.55	-0.12	-1.08	0.7	1	1		entF	W3110 NC_007779	613380..617261	6.8	-0.22	-1.17	0.37	0.65	1		yaiE	W3110 NC_007779	407401..407685	402.57	-0.29	-1.23	0.24	0.52	1
yafY	W3110 NC_007779	complement(265334..266191)	3.36	-0.15	-1.11	0.58	1	1		ltaE	W3110 NC_007779	complement(908715..909716)	175.64	-0.12	-1.08	0.64	1	1		nuoL	W3110 NC_007779	complement(2397875..2399716)	464.07	-0.22	-1.17	0.37	0.66	1		minD	W3110 NC_007779	complement(1226126..1226938)	535.34	-0.29	-1.22	0.34	0.62	1
ybjH	W3110 NC_007779	complement(885368..885652)	33.32	-0.15	-1.11	0.54	1	1		flk	W3110 NC_007779	2443396..2444391	16.12	-0.12	-1.08	0.62	1	1		yqaB	W3110 NC_007779	complement(2815593..2816159)	49.23	-0.22	-1.17	0.28	0.58	1		yjeK	W3110 NC_007779	complement(4379309..4380337)	50.27	-0.29	-1.22	0.14	0.39	1
ydcV	W3110 NC_007779	1516476..1517270	9.99	-0.15	-1.11	0.58	1	1		leuS	W3110 NC_007779	complement(672623..675205)	173.82	-0.12	-1.08	0.69	1	1		frr	W3110 NC_007779	192872..193429	414.2	-0.22	-1.17	0.26	0.55	1		leuS	W3110 NC_007779	complement(672623..675205)	315.29	-0.29	-1.22	0.11	0.34	1
yhdJ	W3110 NC_007779	3411508..3412392	1.99	-0.15	-1.11	0.7	1	1		gltP	W3110 NC_007779	4298071..4299384	101.11	-0.12	-1.08	0.68	1	1		phoP	W3110 NC_007779	complement(1191353..1192024)	103.94	-0.22	-1.17	0.38	0.66	1		degQ	W3110 NC_007779	3380598..3381965	71.05	-0.29	-1.22	0.18	0.45	1
glpG	W3110 NC_007779	4078963..4079793	25.91	-0.15	-1.11	0.51	1	1		agaW	W3110 NC_007779	3280556..3280957	20.3	-0.12	-1.08	0.71	1	1		rpsG	W3110 NC_007779	4166335..4166874	1458.7	-0.22	-1.17	0.34	0.63	1		yqjB	W3110 NC_007779	3247095..3247478	91.87	-0.29	-1.22	0.28	0.57	1
gltI	W3110 NC_007779	complement(687261..688169)	698.74	-0.15	-1.11	0.63	1	1		idnR	W3110 NC_007779	complement(4494821..4495819)	11.52	-0.12	-1.08	0.71	1	1		yeaB	W3110 NC_007779	1897884..1898462	12.56	-0.22	-1.17	0.49	0.75	1		yieL	W3110 NC_007779	3736077..3737273	4.93	-0.29	-1.22	0.39	0.67	1
ycjN	W3110 NC_007779	1373623..1374915	3.22	-0.15	-1.11	0.67	1	1		ybiM	W3110 NC_007779	complement(842218..842478)	4.31	-0.11	-1.08	0.84	1	1		zntA	W3110 NC_007779	complement(4031766..4033964)	144.84	-0.22	-1.17	0.3	0.59	1		bglX	W3110 NC_007779	complement(2223026..2225323)	98.63	-0.29	-1.22	0.15	0.4	1
alsE	W3110 NC_007779	complement(4312461..4313156)	3.85	-0.15	-1.11	0.6	1	1		yiaK	W3110 NC_007779	complement(3896684..3897682)	8.96	-0.11	-1.08	0.69	1	1		lrhA	W3110 NC_007779	complement(2410373..2411311)	7	-0.22	-1.17	0.44	0.73	1		prpE	W3110 NC_007779	351930..353816	3.77	-0.29	-1.22	0.42	0.69	1
tufB	W3110 NC_007779	complement(3459553..3460737)	2781.45	-0.15	-1.11	0.54	1	1		nac	W3110 NC_007779	complement(2063153..2064070)	3.01	-0.11	-1.08	0.7	1	1		nuoI	W3110 NC_007779	complement(2400578..2401120)	289.99	-0.22	-1.16	0.3	0.59	1		yeiB	W3110 NC_007779	complement(2245144..2246301)	21.49	-0.29	-1.22	0.28	0.57	1
trmD	W3110 NC_007779	complement(2743228..2743995)	517.57	-0.15	-1.11	0.7	1	1		rplM	W3110 NC_007779	complement(3378078..3378506)	689.35	-0.11	-1.08	0.66	1	1		moeB	W3110 NC_007779	complement(864802..865551)	36.98	-0.22	-1.16	0.27	0.56	1		yfbG	W3110 NC_007779	2372709..2374691	13.82	-0.29	-1.22	0.31	0.6	1
dppB	W3110 NC_007779	3934625..3935644	106.34	-0.15	-1.11	0.51	1	1		rfaJ	W3110 NC_007779	3838416..3839432	67.29	-0.11	-1.08	0.73	1	1		gcvH	W3110 NC_007779	complement(3047816..3048205)	1228.3	-0.22	-1.16	0.47	0.74	1		yidE	W3110 NC_007779	3774142..3775803	28.05	-0.29	-1.22	0.18	0.45	1
acrB	W3110 NC_007779	complement(480478..483627)	195.81	-0.15	-1.11	0.63	1	1		yjjW	W3110 NC_007779	complement(4619360..4620223)	4.33	-0.11	-1.08	0.74	1	1		rpoS	W3110 NC_007779	complement(2865215..2866090)	3456.59	-0.22	-1.16	0.33	0.62	1		argS	W3110 NC_007779	1961776..1963509	137.67	-0.29	-1.22	0.12	0.36	1
rumB	W3110 NC_007779	898940..900067	9.68	-0.15	-1.11	0.5	1	1		pyrD	W3110 NC_007779	1005190..1006200	10.68	-0.11	-1.08	0.73	1	1		rpmC	W3110 NC_007779	4191657..4191848	2802.84	-0.22	-1.16	0.46	0.74	1		bcsC	W3110 NC_007779	3951242..3954715	17.29	-0.29	-1.22	0.18	0.45	1
mviM	W3110 NC_007779	1128383..1129306	136.78	-0.15	-1.11	0.51	1	1		yahD	W3110 NC_007779	334504..335109	12.64	-0.11	-1.08	0.7	1	1		nfo	W3110 NC_007779	2254174..2255031	86	-0.22	-1.16	0.46	0.74	1		yahD	W3110 NC_007779	334504..335109	12.29	-0.29	-1.22	0.35	0.63	1
pabB	W3110 NC_007779	1896519..1897880	18.35	-0.15	-1.11	0.46	1	1		agaD	W3110 NC_007779	3285333..3286124	1.43	-0.11	-1.08	0.82	1	1		cyoA	W3110 NC_007779	complement(449887..450834)	1536.53	-0.22	-1.16	0.35	0.64	1		hisP	W3110 NC_007779	complement(2429182..2429955)	9.64	-0.29	-1.22	0.39	0.67	1
parC	W3110 NC_007779	complement(3162371..3164629)	107.34	-0.15	-1.11	0.44	1	1		ycaQ	W3110 NC_007779	969811..971043	12.75	-0.11	-1.08	0.64	1	1		lsrG	W3110 NC_007779	1608713..1609003	136.73	-0.22	-1.16	0.38	0.66	1		yjdF	W3110 NC_007779	complement(4349607..4350236)	6.59	-0.29	-1.22	0.44	0.71	1
menA	W3110 NC_007779	3516332..3517258	12.38	-0.15	-1.11	0.55	1	1		ilvA	W3110 NC_007779	complement(3679806..3681350)	37.04	-0.11	-1.08	0.66	1	1		rbsD	W3110 NC_007779	complement(3702911..3703330)	1225.31	-0.22	-1.16	0.47	0.74	1		dsbA	W3110 NC_007779	complement(3592637..3593263)	131.82	-0.29	-1.22	0.16	0.42	1
yqcB	W3110 NC_007779	complement(2921658..2922440)	13.83	-0.15	-1.11	0.53	1	1		moeA	W3110 NC_007779	complement(865551..866786)	82.33	-0.11	-1.08	0.72	1	1		yagI	W3110 NC_007779	complement(287628..288386)	30.34	-0.22	-1.16	0.31	0.6	1		ybgJ	W3110 NC_007779	744015..744671	158.65	-0.29	-1.22	0.2	0.47	1
yaiP	W3110 NC_007779	complement(381963..383159)	0.68	-0.15	-1.11	0.73	1	1		yiaG	W3110 NC_007779	complement(3920647..3920937)	20.84	-0.11	-1.08	0.78	1	1		yegQ	W3110 NC_007779	2167805..2169166	44.22	-0.22	-1.16	0.34	0.63	1		thiF	W3110 NC_007779	3443105..3443860	21.93	-0.29	-1.22	0.31	0.6	1
ybiW	W3110 NC_007779	complement(860596..863028)	3.9	-0.15	-1.11	0.56	1	1		yjeK	W3110 NC_007779	complement(4379309..4380337)	37.01	-0.11	-1.08	0.69	1	1		yqiB	W3110 NC_007779	complement(3175514..3175936)	80.06	-0.22	-1.16	0.3	0.59	1		fimI	W3110 NC_007779	4548408..4548947	38.54	-0.29	-1.22	0.3	0.59	1
ycjF	W3110 NC_007779	1387225..1388286	24.91	-0.15	-1.11	0.48	1	1		glpD	W3110 NC_007779	complement(4076897..4078402)	14.48	-0.11	-1.08	0.67	1	1		araA	W3110 NC_007779	complement(66835..68337)	5.1	-0.22	-1.16	0.5	0.75	1		leuV	W3110 NC_007779	complement(4610759..4610845)	2.25	-0.29	-1.22	0.85	NaN	1
cheR	W3110 NC_007779	complement(1970218..1971078)	4.15	-0.15	-1.11	0.66	1	1		deoA	W3110 NC_007779	4622909..4624231	59.94	-0.11	-1.08	0.7	1	1		glnG	W3110 NC_007779	3581403..3582812	45.89	-0.22	-1.16	0.41	0.69	1		mepA	W3110 NC_007779	complement(2451006..2451830)	61.76	-0.29	-1.22	0.13	0.37	1
aroC	W3110 NC_007779	complement(2451834..2452919)	151.25	-0.15	-1.11	0.49	1	1		garD	W3110 NC_007779	3275137..3276708	12.95	-0.11	-1.08	0.68	1	1		lsrB	W3110 NC_007779	1606765..1607787	184.61	-0.22	-1.16	0.41	0.7	1		yafZ	W3110 NC_007779	complement(266408..267229)	9.79	-0.29	-1.22	0.34	0.62	1
yecM	W3110 NC_007779	complement(1960994..1961560)	30.26	-0.15	-1.11	0.49	1	1		fabD	W3110 NC_007779	1151305..1152234	369.11	-0.11	-1.08	0.68	1	1		yfhH	W3110 NC_007779	2697415..2698263	14.88	-0.21	-1.16	0.4	0.68	1		ybhJ	W3110 NC_007779	803925..806186	3.85	-0.29	-1.22	0.37	0.65	1
rplC	W3110 NC_007779	4187490..4188119	979.9	-0.15	-1.11	0.64	1	1		imp	W3110 NC_007779	complement(54755..57109)	225.97	-0.11	-1.08	0.69	1	1		ydcJ	W3110 NC_007779	1497002..1498345	37.42	-0.21	-1.16	0.29	0.58	1		yjjJ	W3110 NC_007779	4626449..4627780	30.33	-0.28	-1.22	0.27	0.56	1
hslU	W3110 NC_007779	3514934..3516265	106.13	-0.15	-1.11	0.47	1	1		thrB	W3110 NC_007779	2801..3733	177.21	-0.11	-1.08	0.67	1	1		flu	W3110 NC_007779	2073676..2076795	15.25	-0.21	-1.16	0.54	0.78	1		stfQ	W3110 NC_007779	complement(1636599..1637561)	3.55	-0.28	-1.22	0.52	0.77	1
agaS	W3110 NC_007779	3281831..3282985	3.98	-0.15	-1.11	0.59	1	1		feaR	W3110 NC_007779	complement(1448092..1448997)	111.03	-0.11	-1.08	0.73	1	1		ycjF	W3110 NC_007779	1387225..1388286	43.96	-0.21	-1.16	0.32	0.61	1		yihA	W3110 NC_007779	3585952..3586548	72.54	-0.28	-1.22	0.26	0.54	1
ygjJ	W3110 NC_007779	3226457..3227527	0.84	-0.15	-1.11	0.77	1	1		cyoC	W3110 NC_007779	complement(447270..447884)	1308.15	-0.11	-1.08	0.67	1	1		ybjT	W3110 NC_007779	complement(907274..908704)	65.07	-0.21	-1.16	0.26	0.55	1		ygiF	W3110 NC_007779	complement(3198320..3199621)	130.53	-0.28	-1.22	0.29	0.58	1
yecA	W3110 NC_007779	complement(1993091..1993756)	154.53	-0.15	-1.11	0.5	1	1		ydcW	W3110 NC_007779	1517292..1518716	60.59	-0.11	-1.08	0.68	1	1		yjcE	W3110 NC_007779	4283570..4285219	34.61	-0.21	-1.16	0.3	0.59	1		bioH	W3110 NC_007779	4095572..4096342	25.34	-0.28	-1.21	0.33	0.61	1
yidA	W3110 NC_007779	3763463..3764275	46.97	-0.15	-1.11	0.47	1	1		malI	W3110 NC_007779	complement(1699866..1700894)	6.09	-0.11	-1.08	0.72	1	1		lipA	W3110 NC_007779	complement(659673..660638)	151.42	-0.21	-1.16	0.26	0.55	1		yieG	W3110 NC_007779	3740072..3741409	39.47	-0.28	-1.21	0.19	0.46	1
ygiA	W3110 NC_007779	3178252..3178512	12.36	-0.15	-1.11	0.56	1	1		rpmJ	W3110 NC_007779	4197682..4197798	96.6	-0.11	-1.08	0.73	1	1		hycH	W3110 NC_007779	complement(2841692..2842102)	6.98	-0.21	-1.16	0.49	NaN	1		ypdE	W3110 NC_007779	complement(2509956..2510993)	2.68	-0.28	-1.21	0.59	0.8	1
ytfE	W3110 NC_007779	complement(4436001..4436663)	24.12	-0.15	-1.11	0.56	1	1		gatD	W3110 NC_007779	complement(2173970..2175010)	334.28	-0.11	-1.08	0.71	1	1		fdoI	W3110 NC_007779	3554821..3555456	207.4	-0.21	-1.16	0.27	0.57	1		yihQ	W3110 NC_007779	3567405..3569441	4.4	-0.28	-1.21	0.43	0.7	1
ybhF	W3110 NC_007779	complement(827667..829403)	32.75	-0.15	-1.11	0.52	1	1		mgsA	W3110 NC_007779	complement(1026979..1027437)	1521.13	-0.11	-1.08	0.69	1	1		ybhA	W3110 NC_007779	complement(798035..798853)	29.79	-0.21	-1.16	0.36	0.65	1		ycbU	W3110 NC_007779	1003311..1003853	2.31	-0.28	-1.21	0.67	0.85	1
nlpD	W3110 NC_007779	complement(2866270..2867409)	697.98	-0.15	-1.11	0.67	1	1		yoaC	W3110 NC_007779	1895787..1896146	47.63	-0.11	-1.08	0.75	1	1		apaH	W3110 NC_007779	complement(50380..51222)	23.9	-0.21	-1.16	0.47	0.74	1		yegW	W3110 NC_007779	complement(2185369..2186115)	37.76	-0.28	-1.21	0.3	0.59	1
yfdX	W3110 NC_007779	complement(2499213..2499848)	0.89	-0.15	-1.11	0.77	1	1		yedV	W3110 NC_007779	complement(2038931..2040289)	20.79	-0.11	-1.08	0.73	1	1		lysA	W3110 NC_007779	complement(2976293..2977555)	18.16	-0.21	-1.16	0.32	0.61	1		hrpB	W3110 NC_007779	162105..164534	52.23	-0.28	-1.21	0.23	0.52	1
yeeF	W3110 NC_007779	complement(2087841..2089199)	11.72	-0.15	-1.11	0.55	1	1		yfdC	W3110 NC_007779	2470747..2471679	5.85	-0.11	-1.08	0.74	1	1		yafX	W3110 NC_007779	complement(263972..264430)	9	-0.21	-1.16	0.4	NaN	1		yfhG	W3110 NC_007779	complement(2687449..2688162)	61.29	-0.28	-1.21	0.25	0.54	1
ycaM	W3110 NC_007779	947651..949081	21.12	-0.14	-1.11	0.51	1	1		envZ	W3110 NC_007779	4104548..4105900	67.74	-0.11	-1.08	0.67	1	1		yhdU	W3110 NC_007779	3412476..3412655	10.92	-0.21	-1.16	0.59	NaN	1		sfmD	W3110 NC_007779	558920..561523	1.27	-0.28	-1.21	0.57	0.79	1
yfaY	W3110 NC_007779	complement(2367101..2368303)	35.89	-0.14	-1.11	0.49	1	1		mdoG	W3110 NC_007779	1110912..1112447	135.67	-0.11	-1.08	0.7	1	1		ulaB	W3110 NC_007779	4426073..4426378	58.65	-0.21	-1.16	0.46	0.74	1		ydhT	W3110 NC_007779	complement(1750461..1751273)	5.01	-0.28	-1.21	0.46	0.73	1
codA	W3110 NC_007779	355395..356678	42.14	-0.14	-1.11	0.52	1	1		gatB	W3110 NC_007779	complement(2176417..2176701)	2081.62	-0.11	-1.08	0.69	1	1		yihU	W3110 NC_007779	3563110..3564006	3.41	-0.21	-1.16	0.49	NaN	1		fruA	W3110 NC_007779	complement(2263053..2264744)	61.39	-0.28	-1.21	0.2	0.48	1
mglC	W3110 NC_007779	complement(2240077..2241087)	89.82	-0.14	-1.11	0.46	1	1		yidX	W3110 NC_007779	complement(3764321..3764977)	32.85	-0.11	-1.08	0.71	1	1		glgP	W3110 NC_007779	4073834..4076281	139.78	-0.21	-1.16	0.37	0.66	1		nohA	W3110 NC_007779	complement(1637512..1638081)	2.91	-0.28	-1.21	0.65	0.84	1
yghR	W3110 NC_007779	complement(3131110..3131868)	2.44	-0.14	-1.11	0.66	1	1		cysA	W3110 NC_007779	complement(2545163..2546260)	102.49	-0.11	-1.08	0.79	1	1		narG	W3110 NC_007779	1281441..1285184	4.07	-0.21	-1.16	0.41	0.69	1		sbp	W3110 NC_007779	complement(3526858..3527847)	24	-0.28	-1.21	0.46	0.73	1
artJ	W3110 NC_007779	complement(900266..900997)	8.48	-0.14	-1.1	0.55	1	1		rfaG	W3110 NC_007779	3833348..3834472	44.63	-0.11	-1.08	0.65	1	1		mutH	W3110 NC_007779	2968318..2969007	14.95	-0.21	-1.15	0.41	0.7	1		malQ	W3110 NC_007779	4090346..4092430	64.41	-0.28	-1.21	0.13	0.37	1
era	W3110 NC_007779	complement(2701137..2702042)	118.94	-0.14	-1.1	0.49	1	1		yqcC	W3110 NC_007779	complement(2922440..2922769)	17.1	-0.11	-1.08	0.74	1	1		yecM	W3110 NC_007779	complement(1960994..1961560)	58.13	-0.21	-1.15	0.33	0.62	1		dusC	W3110 NC_007779	complement(2232772..2233719)	6.86	-0.28	-1.21	0.48	0.74	1
basR	W3110 NC_007779	complement(4337960..4338628)	19.92	-0.14	-1.1	0.62	1	1		yjiM	W3110 NC_007779	complement(4569379..4570530)	52.73	-0.11	-1.08	0.71	1	1		dapB	W3110 NC_007779	28374..29195	66.83	-0.21	-1.15	0.3	0.59	1		solA	W3110 NC_007779	complement(1121045..1122163)	53.17	-0.28	-1.21	0.23	0.52	1
tdcG	W3110 NC_007779	complement(3256941..3258305)	14.05	-0.14	-1.1	0.59	1	1		yiaJ	W3110 NC_007779	3897883..3898731	25.44	-0.11	-1.08	0.68	1	1		araG	W3110 NC_007779	complement(1985692..1987206)	11.24	-0.21	-1.15	0.35	0.64	1		yedP	W3110 NC_007779	2027648..2028463	33.5	-0.28	-1.21	0.36	0.64	1
rpsD	W3110 NC_007779	4198741..4199361	1456.53	-0.14	-1.1	0.68	1	1		mukF	W3110 NC_007779	974741..976063	75.28	-0.11	-1.08	0.67	1	1		yeiH	W3110 NC_007779	2253051..2254100	16.13	-0.21	-1.15	0.37	0.66	1		fabR	W3110 NC_007779	complement(3474910..3475614)	144.86	-0.28	-1.21	0.2	0.48	1
ycaC	W3110 NC_007779	complement(945353..945979)	40.09	-0.14	-1.1	0.55	1	1		fcl	W3110 NC_007779	complement(2128362..2129327)	1.68	-0.11	-1.08	0.81	1	1		xylE	W3110 NC_007779	complement(4244369..4245844)	10.54	-0.21	-1.15	0.39	0.67	1		tyrS	W3110 NC_007779	complement(1717662..1718936)	241.55	-0.27	-1.21	0.23	0.52	1
sdhC	W3110 NC_007779	755599..755988	910.23	-0.14	-1.1	0.72	1	1		rnpB	W3110 NC_007779	complement(3270071..3270447)	121806	-0.11	-1.08	0.76	1	1		bglX	W3110 NC_007779	complement(2223026..2225323)	72.56	-0.21	-1.15	0.28	0.57	1		uup	W3110 NC_007779	1010386..1012293	61.18	-0.27	-1.21	0.24	0.52	1
yibK	W3110 NC_007779	complement(3858727..3859200)	8.92	-0.14	-1.1	0.65	1	1		yfaA	W3110 NC_007779	complement(2339626..2341314)	3.51	-0.11	-1.08	0.74	1	1		rhaT	W3110 NC_007779	3536156..3537190	3.48	-0.21	-1.15	0.46	NaN	1		yeiN	W3110 NC_007779	complement(2260763..2261701)	47.48	-0.27	-1.21	0.24	0.53	1
yceH	W3110 NC_007779	1127734..1128381	247.08	-0.14	-1.1	0.5	1	1		ycgV	W3110 NC_007779	complement(1254662..1257529)	6.44	-0.11	-1.08	0.7	1	1		trmE	W3110 NC_007779	complement(3752223..3753587)	35.96	-0.21	-1.15	0.39	0.67	1		yjgL	W3110 NC_007779	4480117..4481931	2.57	-0.27	-1.21	0.49	0.75	1
radA	W3110 NC_007779	4630592..4631974	39.3	-0.14	-1.1	0.52	1	1		dam	W3110 NC_007779	4124503..4125339	39.64	-0.11	-1.08	0.68	1	1		yhfT	W3110 NC_007779	4133080..4134384	2.82	-0.21	-1.15	0.48	NaN	1		ssuB	W3110 NC_007779	complement(993699..994466)	4.59	-0.27	-1.21	0.52	0.77	1
ykfH	W3110 NC_007779	complement(263250..263471)	1.58	-0.14	-1.1	0.85	1	1		yrbC	W3110 NC_007779	complement(3337111..3337746)	152.78	-0.11	-1.08	0.69	1	1		mdaB	W3110 NC_007779	3171186..3171767	68.1	-0.21	-1.15	0.26	0.55	1		pmbA	W3110 NC_007779	4462639..4463991	246.96	-0.27	-1.21	0.34	0.62	1
ynfE	W3110 NC_007779	1659783..1662209	4.11	-0.14	-1.1	0.55	1	1		galK	W3110 NC_007779	complement(789253..790401)	42.81	-0.11	-1.08	0.68	1	1		ptsI	W3110 NC_007779	2539512..2541239	489.25	-0.21	-1.15	0.35	0.64	1		dgoK	W3110 NC_007779	3765941..3766819	54.56	-0.27	-1.21	0.19	0.46	1
gph	W3110 NC_007779	4126027..4126785	138.43	-0.14	-1.1	0.52	1	1		lolD	W3110 NC_007779	1178196..1178897	42.35	-0.11	-1.08	0.69	1	1		thiM	W3110 NC_007779	complement(2187847..2188635)	3.92	-0.2	-1.15	0.44	NaN	1		pth	W3110 NC_007779	complement(1259506..1260090)	26.75	-0.27	-1.21	0.33	0.62	1
ybiX	W3110 NC_007779	complement(838952..839629)	6.32	-0.14	-1.1	0.59	1	1		pitB	W3110 NC_007779	complement(3133528..3135027)	1.78	-0.11	-1.08	0.74	1	1		yeiB	W3110 NC_007779	complement(2245144..2246301)	10.31	-0.2	-1.15	0.39	0.67	1		yfaA	W3110 NC_007779	complement(2339626..2341314)	3.3	-0.27	-1.21	0.41	0.68	1
renD	W3110 NC_007779	567285..567470	1.91	-0.14	-1.1	0.86	1	1		norR	W3110 NC_007779	complement(2829431..2830945)	15.82	-0.11	-1.08	0.67	1	1		folD	W3110 NC_007779	complement(556098..556964)	62.99	-0.2	-1.15	0.37	0.66	1		ytfN	W3110 NC_007779	4448792..4452571	108.39	-0.27	-1.21	0.37	0.65	1
nuoB	W3110 NC_007779	complement(2408621..2409283)	1261.3	-0.14	-1.1	0.68	1	1		yedK	W3110 NC_007779	2011958..2012626	4.32	-0.11	-1.08	0.72	1	1		ppdB	W3110 NC_007779	complement(2961809..2962372)	9.79	-0.2	-1.15	0.43	0.71	1		dapE	W3110 NC_007779	2590263..2591390	97.37	-0.27	-1.21	0.31	0.6	1
mltC	W3110 NC_007779	3103089..3104168	12.92	-0.14	-1.1	0.54	1	1		galE	W3110 NC_007779	complement(791461..792477)	28.1	-0.11	-1.08	0.74	1	1		selB	W3110 NC_007779	3880554..3882398	62.5	-0.2	-1.15	0.35	0.64	1		yfhQ	W3110 NC_007779	complement(2661239..2661979)	305.09	-0.27	-1.21	0.21	0.49	1
glnQ	W3110 NC_007779	complement(846163..846885)	337.71	-0.14	-1.1	0.46	1	1		ompW	W3110 NC_007779	1315734..1316372	115.37	-0.11	-1.08	0.73	1	1		arcB	W3110 NC_007779	complement(3350544..3352880)	43.07	-0.2	-1.15	0.31	0.6	1		yddV	W3110 NC_007779	complement(1567472..1568515)	6.52	-0.27	-1.21	0.54	0.78	1
nrdI	W3110 NC_007779	2799621..2800031	1.63	-0.14	-1.1	0.79	1	1		yjeE	W3110 NC_007779	4400265..4400726	31.69	-0.11	-1.08	0.71	1	1		ysgA	W3110 NC_007779	3620512..3621327	127.11	-0.2	-1.15	0.34	0.63	1		garD	W3110 NC_007779	3275137..3276708	21.03	-0.27	-1.2	0.36	0.64	1
ygbK	W3110 NC_007779	2860991..2862157	5.64	-0.14	-1.1	0.59	1	1		ptsN	W3110 NC_007779	3346433..3346924	123.11	-0.11	-1.08	0.71	1	1		proY	W3110 NC_007779	420210..421583	17.3	-0.2	-1.15	0.36	0.65	1		pgpA	W3110 NC_007779	435813..436331	181.64	-0.27	-1.2	0.25	0.53	1
adiY	W3110 NC_007779	complement(4341846..4342607)	24.09	-0.14	-1.1	0.48	1	1		rnt	W3110 NC_007779	1730061..1730708	21.91	-0.11	-1.08	0.69	1	1		yohG	W3110 NC_007779	complement(2230657..2231745)	1.48	-0.2	-1.15	0.55	NaN	1		ycdX	W3110 NC_007779	1099120..1099857	146.42	-0.27	-1.2	0.33	0.62	1
pflC	W3110 NC_007779	complement(3489545..3490423)	7.73	-0.14	-1.1	0.58	1	1		nrfD	W3110 NC_007779	4294066..4295022	1.42	-0.11	-1.08	0.83	1	1		ycfM	W3110 NC_007779	1164215..1164856	184.84	-0.2	-1.15	0.34	0.63	1		mrp	W3110 NC_007779	complement(2196393..2197502)	416.9	-0.27	-1.2	0.39	0.66	1
hyaD	W3110 NC_007779	1036192..1036779	9.64	-0.14	-1.1	0.57	1	1		ybjT	W3110 NC_007779	complement(907274..908704)	62.19	-0.11	-1.08	0.67	1	1		yfaV	W3110 NC_007779	complement(2363533..2364822)	1.93	-0.2	-1.15	0.57	NaN	1		ftsZ	W3110 NC_007779	105305..106456	1436.71	-0.27	-1.2	0.38	0.66	1
[truncated: 3,123 more rows]

## Sheet: Table S4. Control Strain RNASeq
Control Strain RNASeq (Randomized small guide - uninduced)
[truncated: 4,439 more rows]
